# Supplementary material for: Yeast lacking the sterol C-5 desaturase Erg3 are tolerant to the anti-inflammatory triterpenoid saponin escin
Source: Sci Rep. 2023 Aug 21;13:13617. doi: 10.1038/s41598-023-40308-0 (PMC10442444; doi:10.1038/s41598-023-40308-0)
Supplement: Supplementary file 2 — Supplementary Information 2. [file 41598_2023_40308_MOESM2_ESM.xlsx]

## Sheet: erg3 0 escin vs. WT 0 escin
Differentially Expressed Genes, comparison erg3Δ 0 µg/mL escin versus. WT 0 µg/mL escin
Regulation	Ensembl ID	Standard Name	log2 Fold Change	Adj.Pval
Up	YJR150C	DAN1	7.41043	4.37e-96
Up	YER011W	TIR1	5.60969	0
Up	YPR145C-A	YPR145C-A	5.17889	5.22e-20
Up	YOR237W	HES1	4.96676	0
Up	YPL272C	PBI1	4.64665	0
Up	YGR131W	FHN1	3.63654	3.53e-175
Up	YJL105W	SET4	3.43834	0
Up	YJR151C	DAN4	3.37728	0
Up	YIL011W	TIR3	3.11313	0
Up	YER044C	ERG28	2.81725	0
Up	YGR177C	ATF2	2.57242	0
Up	YLR327C	TMA10	2.56202	6.23e-08
Up	YGR176W	YGR176W	2.51316	4.83e-89
Up	YJL114W	YJL114W	2.4546	0.00304
Up	YMR317W	YMR317W	2.26629	0
Up	YBR301W	PAU24	2.24506	9.16e-11
Up	YBR066C	NRG2	2.2448	9.39e-128
Up	YGR049W	SCM4	2.03104	3.16e-248
Up	YGR060W	ERG25	1.93769	0
Up	YNL111C	CYB5	1.90988	6.88e-220
Up	YDR044W	HEM13	1.86884	3.67e-296
Up	YDR453C	TSA2	1.83674	8.42e-90
Up	YMR011W	HXT2	1.81599	3.96e-74
Up	YJL213W	YJL213W	1.8118	5.94e-125
Up	YMR015C	ERG5	1.73919	0
Up	YMR316C-B	YMR316C-B	1.73352	5.26e-14
Up	YHL009W-B	YHL009W-B	1.72771	4.27e-17
Up	YOR376W	YOR376W	1.70606	0.02
Up	YKR075C	YKR075C	1.7008	4.22e-23
Up	YMR174C	PAI3	1.70064	0.00201
Up	YHR007C	ERG11	1.66524	0
Up	YLL012W	YEH1	1.62355	0
Up	YKR091W	SRL3	1.61401	3.95e-35
Up	YGR175C	ERG1	1.60849	0
Up	YPL170W	DAP1	1.52364	4.62e-68
Up	YBR297W	MAL33	1.51421	1.76e-52
Up	YJR037W	YJR037W	1.50144	0.0327
Up	YMR202W	ERG2	1.49918	2.15e-280
Up	YGL001C	ERG26	1.48749	1.35e-223
Up	YDR345C	HXT3	1.45471	2.39e-65
Up	YFL051C	YFL051C	1.45426	5.05e-09
Up	YBR090C	YBR090C	1.43933	0.00968
Up	YER015W	FAA2	1.40173	3.6e-111
Up	YBL106C	SRO77	1.30249	2.96e-192
Up	YML008C	ERG6	1.29068	0
Up	YGL012W	ERG4	1.26575	7.83e-273
Up	YOR382W	FIT2	1.25823	5.05e-17
Up	YKR053C	YSR3	1.25583	9.95e-148
Up	YGR146C	ECL1	1.24207	1.02e-118
Up	YFL064C	YFL064C	1.23249	0.0714
Up	YDR014W-A	HED1	1.23145	0.0997
Up	YGL209W	MIG2	1.22658	3.52e-94
Up	YDR343C	HXT6	1.21298	0.000153
Up	YMR220W	ERG8	1.2097	3.79e-239
Up	YBR300C	YBR300C	1.20492	0.0603
Up	YNL280C	ERG24	1.20264	2.82e-146
Up	YDR213W	UPC2	1.13896	3.42e-221
Up	YFL052W	ZNF1	1.1273	1.97e-10
Up	YOR049C	RSB1	1.09869	1.03e-54
Up	YPL156C	PRM4	1.09776	2.54e-53
Up	YER091C	MET6	1.09582	7.98e-207
Up	YIR007W	EGH1	1.09368	2.31e-86
Up	YHR039C	MSC7	1.08869	1.11e-294
Up	YOL163W	YOL163W	1.06046	0.00979
Up	YBR298C	MAL31	1.05702	2.11e-23
Up	YIL013C	PDR11	1.03672	4.06e-99
Up	YMR134W	ERG29	1.0336	7.51e-48
Up	YFL020C	PAU5	1.01112	0.0441
Up	YHR042W	NCP1	1.0099	2.58e-151
Up	YDR277C	MTH1	1.00716	1.52e-29
Up	YBR203W	COS111	1.00454	9.99e-35
Down	YPR157W	TDA6	-1.00021	7.22e-08
Down	YNL093W	YPT53	-1.00315	0.0668
Down	YJL088W	ARG3	-1.01556	1.02e-22
Down	YLR111W	YLR111W	-1.01572	0.0619
Down	YPR170C	YPR170C	-1.04066	0.0367
Down	YBR093C	PHO5	-1.07211	5.64e-156
Down	YPR202W	YPR202W	-1.07581	0.000831
Down	YCL025C	AGP1	-1.07956	1.05e-76
Down	YJL195C	YJL195C	-1.08156	0.000312
Down	YHR018C	ARG4	-1.08983	1.71e-72
Down	YNR044W	AGA1	-1.1076	1.59e-126
Down	YBR067C	TIP1	-1.16936	4.21e-172
Down	YAL067C	SEO1	-1.16965	3.3e-05
Down	YOL103W-B	YOL103W-B	-1.18588	0.0026
Down	YBR040W	FIG1	-1.18753	0.06
Down	YKL036C	YKL036C	-1.19876	0.0799
Down	YGL255W	ZRT1	-1.24585	1.4e-138
Down	YPR149W	NCE102	-1.24797	5.54e-105
Down	YDR133C	YDR133C	-1.25256	4.31e-97
Down	YIL015W	BAR1	-1.25773	4.44e-153
Down	YLR042C	NFG1	-1.26615	6.27e-26
Down	YHL028W	WSC4	-1.32236	8.2e-88
Down	YHL049C	YHL049C	-1.36881	0.0638
Down	YER096W	SHC1	-1.44671	5.18e-19
Down	YPL058C	PDR12	-1.53671	1.05e-172
Down	YJL196C	ELO1	-1.58276	5.47e-145
Down	YPL250C	ATG41	-1.66992	1.08e-96
Down	YMR195W	ICY1	-1.7008	5.85e-101
Down	YDR342C	HXT7	-1.73321	2.16e-31
Down	YCL027W	FUS1	-1.74736	5.82e-52
Down	YGR138C	TPO2	-1.79644	1.26e-32
Down	YGL032C	AGA2	-1.81194	5.26e-44
Down	YJL170C	ASG7	-2.25877	3.39e-22
Down	YBR115C	LYS2	-2.75246	0
Down	YLR056W	ERG3	-16.3971	2.96e-42

## Sheet: erg3 75 escin vs. erg3 0 escin
Differentially Expressed Genes, comparison erg3Δ 75 µg/mL escin versus. erg3Δ 0 µg/mL escin
Regulation	Ensembl ID	log2 Fold Change	Adj.Pval
Up	YLR327C	1.81281	9.24e-18
Up	YJL133C-A	1.37518	1.95e-07
Up	YBR296C	1.20821	1.25e-130
Up	YNL093W	1.18909	0.0354
Up	YGR243W	1.14884	5.23e-09
Up	YKR075C	1.12668	2.95e-12
Up	YGR032W	1.02809	1.16e-110
Up	YDR277C	1.01471	3.51e-35
Down	YGL088W	-1.36916	0.000571

## Sheet: erg3 100 escin vs. erg3 0 escin
Differentially Expressed Genes, comparison erg3Δ 100 µg/mL escin versus. erg3Δ 0 µg/mL escin
Regulation	Ensembl ID	Systematic name	Standard name	log2 Fold Change	Adj.Pval
Up	YJL133C-A	YJL133C-A	DPI8	2.1741	3.71e-21
Up	YLR327C	YLR327C	TMA10	2.07665	6.19e-25
Up	YKR075C	YKR075C	YKR075C	1.8993	2.25e-36
Up	YER067W	YER067W	RGI1	1.78272	9.61e-09
Up	YGR243W	YGR243W	MPC3	1.71775	1.56e-22
Up	YPL014W	YPL014W	CIP1	1.70377	3.36e-29
Up	YBR296C	YBR296C	PHO89	1.40166	3.21e-177
Up	YKL109W	YKL109W	HAP4	1.39851	1.38e-43
Up	YDR277C	YDR277C	MTH1	1.35494	1.08e-64
Up	YJR151C	YJR151C	DAN4	1.25445	6.62e-132
Up	YGR052W	YGR052W	FMP48	1.19485	3.88e-19
Up	YGR032W	YGR032W	GSC2	1.18914	5.63e-149
Up	YKR091W	YKR091W	SRL3	1.17073	1.88e-25
Up	YCR021C	YCR021C	HSP30	1.17045	8.19e-17
Up	YER066C-A	YER066C-A	YER066C-A	1.15254	2.55e-05
Up	YMR291W	YMR291W	TDA1	1.08134	1.32e-112
Up	YNR014W	YNR014W	YNR014W	1.0429	1.25e-22
Up	YJR150C	YJR150C	DAN1	1.0259	3.37e-15
Up	YER053C	YER053C	PIC2	1.00455	9.34e-39
Down	YBR067C	YBR067C	TIP1	-1.09135	2.02e-136
Down	YOL163W	YOL163W	YOL163W	-1.12439	0.00425
Down	YGL088W	YGL088W	YGL088W	-1.23487	0.000968
Down	YOL101C	YOL101C	IZH4	-1.77902	0

## Sheet: erg6 0 escin vs. WT 0 escin
Differentially Expressed Genes, comparison erg6Δ 0 µg/mL escin versus. WT 0 µg/mL escin
Regulation	Ensembl ID	Standard name	log2 Fold Change	Adj.Pval
Up	YJR150C	DAN1	7.06708	1.83e-87
Up	YPR145C-A	YPR145C-A	5.77288	4.16e-25
Up	YER011W	TIR1	5.68623	0
Up	YPL272C	PBI1	5.00693	0
Up	YOR237W	HES1	4.86686	0
Up	YBR296C	PHO89	4.17594	0
Up	YMR317W	YMR317W	3.75749	0
Up	YLR327C	TMA10	3.53381	1.54e-15
Up	YJR151C	DAN4	3.53362	0
Up	YGR131W	FHN1	3.44209	2.76e-156
Up	YMR316C-B	YMR316C-B	3.26656	1.44e-54
Up	YJL105W	SET4	3.14104	0
Up	YIL011W	TIR3	3.05164	0
Up	YOR382W	FIT2	2.96047	1.23e-94
Up	YER044C	ERG28	2.6923	0
Up	YMR011W	HXT2	2.64655	1.88e-157
Up	YGR177C	ATF2	2.52552	0
Up	YBR297W	MAL33	2.49715	1.95e-151
Up	YLR056W	ERG3	2.45286	0
Up	YGR176W	YGR176W	2.40729	1.3e-81
Up	YOR383C	FIT3	2.28555	1.95e-122
Up	YKL001C	MET14	2.1373	4.91e-210
Up	YAR071W	PHO11	2.11774	0
Up	YJL114W	YJL114W	2.11053	0.0114
Up	YBR066C	NRG2	2.10634	6.15e-112
Up	YGR032W	GSC2	2.09529	0
Up	YBR301W	PAU24	2.08	2.26e-09
Up	YGR060W	ERG25	1.998	0
Up	YJL213W	YJL213W	1.93111	1.35e-143
Up	YNL111C	CYB5	1.87764	1.41e-212
Up	YLR136C	TIS11	1.8697	1.23e-106
Up	YHL047C	ARN2	1.82974	3.3e-192
Up	YGR243W	MPC3	1.81292	5.61e-16
Up	YHR007C	ERG11	1.80271	0
Up	YEL065W	SIT1	1.79193	5.18e-269
Up	YMR015C	ERG5	1.75167	0
Up	YDR044W	HEM13	1.74039	1.37e-256
Up	YPL156C	PRM4	1.73774	4.38e-142
Up	YLL062C	MHT1	1.73535	1.63e-32
Up	YKR053C	YSR3	1.73432	1.62e-289
Up	YGR175C	ERG1	1.72785	0
Up	YJR137C	MET5	1.71792	0
Up	YJL133C-A	DPI8	1.70855	2.55e-17
Up	YLL012W	YEH1	1.70802	0
Up	YGR146C	ECL1	1.68371	1.23e-227
Up	YGR049W	SCM4	1.66601	4.68e-164
Up	YHL009W-B	YHL009W-B	1.65787	6.79e-16
Up	YHR215W	PHO12	1.65057	5.68e-225
Up	YKR091W	SRL3	1.62824	5.35e-36
Up	YOR343C	YOR343C	1.61191	2.84e-13
Up	YNL296W	YNL296W	1.57715	0.0638
Up	YMR291W	TDA1	1.56211	3.66e-204
Up	YPL061W	ALD6	1.5561	1.74e-161
Up	YMR321C	YMR321C	1.5487	0.0245
Up	YIL057C	RGI2	1.51469	0.0943
Up	YDR345C	HXT3	1.49651	2.51e-69
Up	YMR251W	GTO3	1.48054	2.35e-35
Up	YLL061W	MMP1	1.4705	9.73e-95
Up	YOL162W	YOL162W	1.45919	0.000148
Up	YDR453C	TSA2	1.453	9.47e-55
Up	YMR202W	ERG2	1.43891	2.79e-258
Up	YJL007C	YJL007C	1.43175	0.0332
Up	YGL001C	ERG26	1.42435	6.09e-205
Up	YJR037W	YJR037W	1.41742	0.0393
Up	YFR036W-A	YFR036W-A	1.40269	0.0217
Up	YNL280C	ERG24	1.35209	1.15e-185
Up	YPL170W	DAP1	1.33394	5.3e-52
Up	YHR094C	HXT1	1.33121	1.08e-97
Up	YBL100W-B	YBL100W-B	1.31908	6.6e-68
Up	YLR348C	DIC1	1.31132	9.65e-83
Up	YDR216W	ADR1	1.30248	4.81e-179
Up	YBR050C	REG2	1.30156	7.68e-24
Up	YDR502C	SAM2	1.28589	1.58e-155
Up	YDR210W-B	YDR210W-B	1.27733	5.77e-27
Up	YJR010W	MET3	1.25129	2.93e-80
Up	YNL276C	YNL276C	1.24988	0.0799
Up	YOR049C	RSB1	1.2263	5.21e-69
Up	YER015W	FAA2	1.21612	5.15e-83
Up	YDR213W	UPC2	1.21477	5.45e-253
Up	YBL106C	SRO77	1.18599	7.58e-159
Up	YGR234W	YHB1	1.18324	2.75e-262
Up	YLR054C	OSW2	1.18211	1.26e-14
Up	YBR224W	YBR224W	1.17528	0.0722
Up	YOR192C-B	YOR192C-B	1.14733	7.05e-81
Up	YLR101C	YLR101C	1.13705	4.11e-26
Up	YFR030W	MET10	1.13629	4.76e-145
Up	YDR277C	MTH1	1.13561	5.66e-38
Up	YNL277W	MET2	1.12817	2.2e-37
Up	YLR092W	SUL2	1.12669	2.11e-48
Up	YOL163W	YOL163W	1.12358	0.00438
Up	YGL253W	HXK2	1.11596	2.05e-199
Up	YPR167C	MET16	1.10128	1.59e-52
Up	YLR100W	ERG27	1.10125	2.95e-172
Up	YOR050C	YOR050C	1.09347	3.2e-14
Up	YIR007W	EGH1	1.08913	5.6e-86
Up	YER160C	YER160C	1.07715	7.28e-06
Up	YFL051C	YFL051C	1.07507	3.61e-05
Up	YKR098C	UBP11	1.0707	2.28e-72
Up	YGL012W	ERG4	1.05885	1.21e-190
Up	YHR042W	NCP1	1.0433	9.57e-162
Up	YHR039C	MSC7	1.04291	2.71e-270
Up	YIL013C	PDR11	1.04135	2.43e-100
Up	YLR349W	YLR349W	1.03261	3.83e-10
Up	YER091C	MET6	1.02702	8.47e-182
Up	YDR271C	YDR271C	1.02276	0.000293
Up	YPL057C	SUR1	1.01415	2.4e-83
Up	YER158W-A	YER158W-A	1.01342	0.00675
Down	YFL026W	STE2	-1.00362	5.73e-130
Down	YPL141C	FRK1	-1.02276	7.39e-87
Down	YJL222W	VTH2	-1.02512	1.66e-05
Down	YHR018C	ARG4	-1.0327	2.29e-65
Down	YMR136W	GAT2	-1.03996	7.17e-128
Down	YJL194W	CDC6	-1.04184	3.46e-49
Down	YDR033W	MRH1	-1.04911	2.1e-97
Down	YDR380W	ARO10	-1.06905	7.1e-78
Down	YBR092C	PHO3	-1.08911	2.28e-103
Down	YDR222W	YDR222W	-1.08957	8.63e-44
Down	Q0182	Q0182	-1.09936	0.00241
Down	YHR093W	AHT1	-1.12905	0.00527
Down	YPR156C	TPO3	-1.13785	1.61e-35
Down	YIR035C	NRE1	-1.15009	1.29e-52
Down	YAR068W	YAR068W	-1.15832	1.69e-06
Down	YCR020C	PET18	-1.16712	5.55e-18
Down	YPR160W	GPH1	-1.1753	2.37e-83
Down	YOL152W	FRE7	-1.18997	2.05e-62
Down	YOL103W-B	YOL103W-B	-1.20241	0.00171
Down	YOR107W	RGS2	-1.23002	2.05e-99
Down	YHR139C-A	YHR139C-A	-1.23741	0.0274
Down	YGR248W	SOL4	-1.24621	2.57e-10
Down	YDR133C	YDR133C	-1.25333	1.64e-97
Down	YNR044W	AGA1	-1.25731	1.81e-161
Down	YLR452C	SST2	-1.26047	8.12e-182
Down	YPR149W	NCE102	-1.31902	4.11e-117
Down	YML133C	YML133C	-1.32637	0.00612
Down	Q0297	Q0297	-1.34856	0.00103
Down	YOL052C-A	DDR2	-1.37385	0.0486
Down	YFL014W	HSP12	-1.38089	2.22e-79
Down	YNL160W	YGP1	-1.41343	7.77e-176
Down	YGR052W	FMP48	-1.46942	1.38e-22
Down	YMR230W-A	YMR230W-A	-1.48702	0.0443
Down	YHR219W	YHR219W	-1.49169	0.0305
Down	YLR042C	NFG1	-1.53898	3.62e-36
Down	YER096W	SHC1	-1.56348	6.44e-22
Down	YPR157W	TDA6	-1.66388	1.67e-20
Down	YPL058C	PDR12	-1.73282	1.28e-217
Down	YHR092C	HXT4	-1.73636	6.29e-50
Down	YBR240C	THI2	-1.78678	7.21e-46
Down	YLR237W	THI7	-1.83678	3.03e-241
Down	YHL028W	WSC4	-1.85754	1.06e-165
Down	YBR067C	TIP1	-1.8623	0
Down	YJL196C	ELO1	-1.94715	1.96e-215
Down	YIL015W	BAR1	-1.95881	0
Down	YCL048W-A	YCL048W-A	-2.07438	0.0942
Down	YBR054W	YRO2	-2.09007	3.87e-49
Down	YJL170C	ASG7	-2.44385	6.13e-25
Down	YGL032C	AGA2	-2.45143	2.92e-68
Down	YCL027W	FUS1	-2.57985	8.69e-93
Down	YDR342C	HXT7	-2.59143	1.38e-55
Down	YJL225C	YJL225C	-2.67826	3.96e-44
Down	YBR040W	FIG1	-2.90508	1.34e-05
Down	YGR138C	TPO2	-3.31396	1.53e-108
Down	YML008C	ERG6	-16.606	1.55e-43

## Sheet: erg6 75 escin vs. erg6 0 escin
Differentially Expressed Genes, comparison erg6Δ 75 µg/mL escin versus. erg6Δ 0 µg/mL escin
Regulation	Ensembl ID	Standard name	log2 Fold Change	Adj.Pval
Up	YER185W	PUG1	4.3123	0
Up	YDR034W-B	YDR034W-B	3.63828	0.0124
Up	YKL163W	PIR3	3.41056	1.42e-298
Up	YOR134W	BAG7	3.3026	2.32e-52
Up	YBR056W-A	MNC1	3.25066	6.03e-87
Up	YGR043C	NQM1	3.24444	6.39e-129
Up	YKR091W	SRL3	3.20522	9.02e-200
Up	YLR194C	NCW2	3.15115	0
Up	YHR087W	RTC3	3.0993	1.1e-145
Up	YGR052W	FMP48	3.09568	3.57e-114
Up	YPL088W	YPL088W	2.98393	0
Up	YOL084W	PHM7	2.96968	8.86e-212
Up	YLR327C	TMA10	2.91434	1.52e-82
Up	YMR107W	SPG4	2.73137	1.94e-10
Up	YJL107C	YJL107C	2.63299	1.2e-224
Up	YLR414C	PUN1	2.60032	0
Up	YNL093W	YPT53	2.55463	5.2e-20
Up	YJL108C	PRM10	2.43259	7.4e-196
Up	YKL096W	CWP1	2.37247	0
Up	YKL102C	YKL102C	2.36151	5.69e-12
Up	YHR138C	YHR138C	2.34955	4.13e-59
Up	YNL192W	CHS1	2.31651	0
Up	YCL048W-A	YCL048W-A	2.30749	0.0376
Up	YFL014W	HSP12	2.23928	6.06e-212
Up	YKL161C	KDX1	2.1962	7.61e-200
Up	YPR078C	YPR078C	2.18114	7.59e-50
Up	YDL022W	GPD1	2.17803	0
Up	YEL059W	HHY1	2.1778	1e-08
Up	YIL117C	PRM5	2.17307	0
Up	YHR139C	SPS100	2.16782	1.5e-78
Up	YOL052C-A	DDR2	2.16573	0.000185
Up	YDL023C	YDL023C	2.15798	6.82e-106
Up	YML100W	TSL1	2.09216	1.02e-267
Up	YOR062C	YOR062C	2.08885	1.65e-103
Up	YHR030C	SLT2	2.08406	0
Up	YMR169C	ALD3	2.08293	1.13e-154
Up	YDR055W	PST1	2.05032	0
Up	YGR248W	SOL4	2.03992	2.13e-30
Up	YHR097C	PAL2	2.03801	1.63e-199
Up	YGL156W	AMS1	2.03341	0
Up	YBL078C	ATG8	2.02748	9.77e-39
Up	YMR316W	DIA1	2.02075	6.37e-237
Up	YHR209W	CRG1	1.99654	6.57e-153
Up	YJL153C	INO1	1.96981	7.82e-148
Up	YDR171W	HSP42	1.95332	3.29e-105
Up	YLR121C	YPS3	1.92812	0
Up	YBR214W	SDS24	1.9181	7.25e-183
Up	YOL016C	CMK2	1.91728	0
Up	YCR005C	CIT2	1.8896	9.84e-274
Up	YOR385W	YOR385W	1.88959	1.4e-192
Up	YMR316C-A	YMR316C-A	1.88037	9.34e-11
Up	YHL021C	AIM17	1.86808	8.53e-164
Up	YMR040W	YET2	1.86536	2.47e-16
Up	YCL040W	GLK1	1.80846	2.54e-170
Up	YJL052W	TDH1	1.80547	7.64e-209
Up	YML128C	MSC1	1.79811	2.07e-140
Up	YGR022C	YGR022C	1.79057	0.00399
Up	YGR243W	MPC3	1.76604	1.43e-37
Up	YGL037C	PNC1	1.75621	2.32e-203
Up	YLR120C	YPS1	1.71918	4.3e-269
Up	YOR220W	RCN2	1.71815	3.35e-133
Up	YEL060C	PRB1	1.71323	0
Up	YIL101C	XBP1	1.69617	9.36e-81
Up	YGR189C	CRH1	1.67887	0
Up	YBR056W	MRX18	1.6612	9.24e-250
Up	YBR005W	RCR1	1.63857	4.54e-119
Up	YMR174C	PAI3	1.62866	0.000406
Up	YDR380W	ARO10	1.60065	1.16e-178
Up	YDL234C	GYP7	1.59223	1.34e-247
Up	YKL103C	APE1	1.58819	3.92e-270
Up	YDR085C	AFR1	1.57976	5.32e-99
Up	YDR074W	TPS2	1.57189	1.19e-263
Up	YBR072W	HSP26	1.56526	1.93e-58
Up	YGR213C	RTA1	1.56292	6.97e-56
Up	YOR208W	PTP2	1.54604	9.46e-149
Up	YLR149C	GID11	1.53166	2.11e-51
Up	YOR273C	TPO4	1.529	0
Up	YDR358W	GGA1	1.52793	4.94e-135
Up	YLL039C	UBI4	1.51822	3.71e-239
Up	YMR250W	GAD1	1.51501	7.44e-181
Up	YGR161C	RTS3	1.4938	7.03e-90
Up	YAL053W	FLC2	1.49228	0
Up	YDL130W-A	STF1	1.49103	1.51e-26
Up	YGR088W	CTT1	1.491	7.66e-62
Up	YOR036W	PEP12	1.48684	6.75e-89
Up	YBR183W	YPC1	1.48451	5.14e-32
Up	YJR159W	SOR1	1.48382	0.00359
Up	YBR182C	SMP1	1.48224	1.62e-29
Up	YKL159C	RCN1	1.47356	2.09e-64
Up	YGR256W	GND2	1.4701	4.84e-53
Up	YMR084W	YMR084W	1.44233	2.28e-17
Up	YFL011W	HXT10	1.44155	0.000227
Up	YLL026W	HSP104	1.44119	5.12e-168
Up	YER067W	RGI1	1.42951	5.13e-07
Up	YNR002C	ATO2	1.42516	8.25e-36
Up	YGR023W	MTL1	1.42004	9.65e-65
Up	YKR061W	KTR2	1.41531	6.19e-119
Up	YCR007C	YCR007C	1.41166	2.77e-31
Up	YEL012W	UBC8	1.40921	3.67e-24
Up	YMR103C	YMR103C	1.40429	1.08e-23
Up	YGR008C	STF2	1.40115	8.13e-26
Up	YNL208W	YNL208W	1.39901	7.76e-119
Up	YMR085W	YMR085W	1.3964	1.32e-40
Up	YMR104C	YPK2	1.38159	4.68e-128
Up	YGR032W	GSC2	1.38062	9.07e-206
Up	YEL011W	GLC3	1.36975	1.38e-68
Up	YBR071W	YBR071W	1.36201	4.46e-121
Up	YKL142W	MRP8	1.35777	1.13e-104
Up	YJL155C	FBP26	1.35635	1.57e-76
Up	YPL123C	RNY1	1.35564	3.35e-32
Up	YOL047C	LDS2	1.35505	2.28e-16
Up	YGR149W	GPC1	1.34962	5.8e-47
Up	YMR008C	PLB1	1.33845	5.28e-254
Up	YKR053C	YSR3	1.33476	4.16e-224
Up	YNL028W	YNL028W	1.33042	0.0483
Up	YLR136C	TIS11	1.29835	3.05e-70
Up	YJL133C-A	DPI8	1.29643	1.76e-20
Up	YMR122W-A	NCW1	1.28735	1.18e-83
Up	YJL171C	TOH1	1.27477	1.34e-151
Up	YDR453C	TSA2	1.2726	3.25e-69
Up	YPL089C	RLM1	1.26911	2.8e-151
Up	YDL169C	UGX2	1.26738	1.45e-08
Up	YFR015C	GSY1	1.26566	1.76e-30
Up	YHR096C	HXT5	1.26249	4.84e-52
Up	YGL006W	PMC1	1.26027	6.75e-144
Up	YNL305C	BXI1	1.25974	5.91e-64
Up	YBR085C-A	YBR085C-A	1.25424	1.32e-26
Up	YDR258C	HSP78	1.25103	2.37e-74
Up	YMR053C	STB2	1.24772	1.16e-68
Up	YNL092W	YNL092W	1.24399	9.96e-23
Up	YML118W	NGL3	1.24231	1.49e-37
Up	YIR039C	YPS6	1.23482	9.14e-19
Up	YMR034C	RCH1	1.22768	1.46e-35
Up	YDR077W	SED1	1.22679	1.29e-115
Up	YDL110C	TMA17	1.2207	1.31e-26
Up	YBR203W	COS111	1.21944	8.39e-64
Up	YMR159C	ATG16	1.21665	0.00153
Up	YPR145C-A	YPR145C-A	1.2162	6.42e-10
Up	YMR238W	DFG5	1.21193	5.21e-244
Up	YER184C	TOG1	1.20825	6.52e-86
Up	YLR178C	TFS1	1.20161	1.95e-66
Up	YBR126C	TPS1	1.1997	7.84e-101
Up	YDL222C	FMP45	1.19049	1.57e-35
Up	YLR080W	EMP46	1.18904	4.81e-20
Up	YPL087W	YDC1	1.1881	6.99e-68
Up	YNR014W	YNR014W	1.1814	2.59e-29
Up	YJL170C	ASG7	1.17844	4.19e-06
Up	YEL073C	YEL073C	1.17772	3.96e-06
Up	YMR105C	PGM2	1.17733	4.86e-97
Up	YDR379C-A	SDH6	1.17539	1.11e-05
Up	YOR137C	SIA1	1.17099	1.61e-59
Up	YJL161W	FMP33	1.17015	3.11e-10
Up	YLR142W	PUT1	1.16708	5.16e-22
Up	YKR075C	YKR075C	1.16513	3.03e-13
Up	YDR070C	FMP16	1.16218	0.000182
Up	YMR251W-A	HOR7	1.14928	5.85e-36
Up	YBR109W-A	YBR109W-A	1.14893	0.079
Up	YAR027W	UIP3	1.14351	6.72e-54
Up	YNL200C	NNR1	1.13929	4.55e-29
Up	YMR009W	ADI1	1.13779	6.89e-69
Up	YJL164C	TPK1	1.1287	1.01e-40
Up	YJL159W	HSP150	1.12759	5.47e-130
Up	YER150W	SPI1	1.12666	1.34e-27
Up	YJL067W	YJL067W	1.12423	0.00715
Up	YOR173W	DCS2	1.12304	5.56e-26
Up	YPL067C	HTC1	1.12214	7.27e-37
Up	YNL274C	GOR1	1.11668	6.81e-33
Up	YPL240C	HSP82	1.11465	2.47e-98
Up	YNL134C	YNL134C	1.11097	3.23e-230
Up	YGR097W	ASK10	1.10498	1.71e-181
Up	YOR152C	ATG40	1.10497	3.42e-17
Up	YBR053C	YBR053C	1.10289	1.1e-90
Up	YDL223C	HBT1	1.10057	4.46e-118
Up	YLR345W	YLR345W	1.0864	4.6e-56
Up	YLR258W	GSY2	1.08597	3.71e-65
Up	YBR284W	YBR284W	1.08226	1e-22
Up	YDL246C	SOR2	1.08008	0.0527
Up	YGL121C	GPG1	1.07943	1.16e-08
Up	YPR002W	PDH1	1.07737	3.57e-32
Up	YGL248W	PDE1	1.07076	3.38e-69
Up	YDR040C	ENA1	1.05201	1.01e-47
Up	YMR291W	TDA1	1.05052	6.23e-114
Up	YOL150C	YOL150C	1.04737	0.00729
Up	YPL272C	PBI1	1.04724	1.18e-124
Up	YBL039W-B	MIN6	1.04449	0.0686
Up	YDL124W	YDL124W	1.04338	5e-172
Up	YNL293W	MSB3	1.03713	5.1e-91
Up	YBR285W	YBR285W	1.0362	0.000696
Up	YBR280C	SAF1	1.03117	2.07e-46
Up	YMR196W	YMR196W	1.03096	6.42e-112
Up	YNL115C	YNL115C	1.02401	2.77e-81
Up	YJL070C	YJL070C	1.02349	1.13e-53
Up	YKL129C	MYO3	1.02186	1.53e-146
Up	YJL114W	YJL114W	1.01842	0.0937
Up	YJL106W	IME2	1.01583	8.45e-28
Up	YBL062W	YBL062W	1.01373	0.0632
Up	YDR461C-A	CMI8	1.01337	0.000123
Up	YJR078W	BNA2	1.01055	8.7e-24
Up	YKR076W	ECM4	1.00698	4e-32
Down	YKL131W	YKL131W	-1.09392	0.076
Down	YOR313C	SPS4	-1.13406	5.58e-07
Down	YLR365W	YLR365W	-1.7199	0.0343

## Sheet: erg6 100 escin vs. 0 escin
Differentially Expressed Genes, comparison erg6Δ 100 µg/mL escin versus. erg6Δ 0 µg/mL escin
Regulation	Ensembl ID	Systematic name	Standard name	log2 Fold Change	Adj.Pval
Up	YER185W	YER185W	PUG1	5.67378	0
Up	YDR034W-B	YDR034W-B	YDR034W-B	5.50151	2.96e-05
Up	YGR043C	YGR043C	NQM1	5.06907	0
Up	YHR087W	YHR087W	RTC3	5.05154	0
Up	YKL163W	YKL163W	PIR3	5.03015	0
Up	YOL084W	YOL084W	PHM7	4.9064	0
Up	YGR052W	YGR052W	FMP48	4.87516	3.4e-297
Up	YOR134W	YOR134W	BAG7	4.60588	3.38e-103
Up	YBR056W-A	YBR056W-A	MNC1	4.36727	7.84e-164
Up	YMR107W	YMR107W	SPG4	4.24914	4.99e-26
Up	YLR194C	YLR194C	NCW2	4.17983	0
Up	YHR139C	YHR139C	SPS100	3.94711	3.32e-284
Up	YPL088W	YPL088W	YPL088W	3.94578	0
Up	YJL153C	YJL153C	INO1	3.93945	0
Up	YKR091W	YKR091W	SRL3	3.92642	4.48e-302
Up	YCL048W-A	YCL048W-A	YCL048W-A	3.92418	6.74e-05
Up	YMR169C	YMR169C	ALD3	3.88431	0
Up	YOL052C-A	YOL052C-A	DDR2	3.73762	9.63e-13
Up	YLR327C	YLR327C	TMA10	3.72585	8.76e-140
Up	YLR414C	YLR414C	PUN1	3.70578	0
Up	YML100W	YML100W	TSL1	3.66306	0
Up	YNL093W	YNL093W	YPT53	3.60838	1.05e-41
Up	YJL107C	YJL107C	YJL107C	3.5624	0
Up	YFL014W	YFL014W	HSP12	3.54725	0
Up	YDR171W	YDR171W	HSP42	3.50503	0
Up	YJL108C	YJL108C	PRM10	3.4913	0
Up	YGR248W	YGR248W	SOL4	3.39735	1.49e-91
Up	YDR055W	YDR055W	PST1	3.35441	0
Up	YHR138C	YHR138C	YHR138C	3.34889	2.77e-125
Up	YDL023C	YDL023C	YDL023C	3.3432	1.48e-269
Up	YKL161C	YKL161C	KDX1	3.25963	0
Up	YHR097C	YHR097C	PAL2	3.24758	0
Up	YDL022W	YDL022W	GPD1	3.23552	0
Up	YHL021C	YHL021C	AIM17	3.22326	0
Up	YKL102C	YKL102C	YKL102C	3.21819	8.36e-23
Up	YBL078C	YBL078C	ATG8	3.19299	2.08e-101
Up	YGR088W	YGR088W	CTT1	3.108	3.75e-293
Up	YNL192W	YNL192W	CHS1	3.10225	0
Up	YML128C	YML128C	MSC1	3.09186	0
Up	YKL096W	YKL096W	CWP1	3.08547	0
Up	YEL059W	YEL059W	HHY1	3.07426	1.02e-17
Up	YGL156W	YGL156W	AMS1	3.06951	0
Up	YOR062C	YOR062C	YOR062C	3.02466	4.94e-226
Up	YER067C-A	YER067C-A	YER067C-A	2.97871	3.18e-05
Up	YBR214W	YBR214W	SDS24	2.97084	0
Up	YHR209W	YHR209W	CRG1	2.96493	0
Up	YCL040W	YCL040W	GLK1	2.92725	0
Up	YIL117C	YIL117C	PRM5	2.87961	0
Up	YIL101C	YIL101C	XBP1	2.87058	7.26e-244
Up	YGL037C	YGL037C	PNC1	2.85086	0
Up	YHR096C	YHR096C	HXT5	2.84681	5.27e-280
Up	YDL222C	YDL222C	FMP45	2.83408	3.62e-216
Up	YBR072W	YBR072W	HSP26	2.81428	1.56e-200
Up	YCR005C	YCR005C	CIT2	2.80848	0
Up	YPR078C	YPR078C	YPR078C	2.80388	1.08e-85
Up	YDR380W	YDR380W	ARO10	2.76091	0
Up	YDR074W	YDR074W	TPS2	2.74707	0
Up	YNR002C	YNR002C	ATO2	2.71897	3.05e-140
Up	YMR316W	YMR316W	DIA1	2.71566	0
Up	YJL052W	YJL052W	TDH1	2.70873	0
Up	YDL130W-A	YDL130W-A	STF1	2.70147	6.21e-92
Up	YMR174C	YMR174C	PAI3	2.70143	1.57e-10
Up	YLR121C	YLR121C	YPS3	2.69222	0
Up	YBR182C	YBR182C	SMP1	2.67637	9.93e-102
Up	YGR243W	YGR243W	MPC3	2.66216	2.67e-90
Up	YEL039C	YEL039C	CYC7	2.65455	2.18e-11
Up	YHR030C	YHR030C	SLT2	2.63791	0
Up	YLR142W	YLR142W	PUT1	2.62439	7.3e-120
Up	YBR183W	YBR183W	YPC1	2.62366	1.01e-107
Up	YER067W	YER067W	RGI1	2.61816	5.42e-24
Up	YGR256W	YGR256W	GND2	2.6043	2.36e-179
Up	YGR008C	YGR008C	STF2	2.57567	3.83e-93
Up	YLR149C	YLR149C	GID11	2.54371	1.23e-146
Up	YMR040W	YMR040W	YET2	2.51322	1.36e-30
Up	YBR056W	YBR056W	MRX18	2.5119	0
Up	YGR087C	YGR087C	PDC6	2.51157	1.82e-35
Up	YLL026W	YLL026W	HSP104	2.50709	0
Up	YOR273C	YOR273C	TPO4	2.50193	0
Up	YOR220W	YOR220W	RCN2	2.4838	8.28e-286
Up	YEL060C	YEL060C	PRB1	2.47878	0
Up	YAL061W	YAL061W	BDH2	2.47588	0
Up	YLL039C	YLL039C	UBI4	2.46883	0
Up	YEL011W	YEL011W	GLC3	2.46127	1.46e-232
Up	YPL223C	YPL223C	GRE1	2.46118	1.33e-74
Up	YER150W	YER150W	SPI1	2.45898	3.62e-141
Up	YMR250W	YMR250W	GAD1	2.45822	0
Up	YKR034W	YKR034W	DAL80	2.44954	0.00111
Up	YBR085C-A	YBR085C-A	YBR085C-A	2.44716	1.39e-107
Up	YGR022C	YGR022C	YGR022C	2.44443	2e-05
Up	YJL133C-A	YJL133C-A	DPI8	2.44383	1.39e-76
Up	YOL047C	YOL047C	LDS2	2.44292	3.01e-56
Up	YPL123C	YPL123C	RNY1	2.42003	5.32e-110
Up	YOR385W	YOR385W	YOR385W	2.41958	0
Up	YDR070C	YDR070C	FMP16	2.41939	2.43e-18
Up	YMR316C-A	YMR316C-A	YMR316C-A	2.40625	7.75e-18
Up	YLR178C	YLR178C	TFS1	2.405	2.65e-281
Up	YLR120C	YLR120C	YPS1	2.40365	0
Up	YMR084W	YMR084W	YMR084W	2.39468	1.71e-50
Up	YDL169C	YDL169C	UGX2	2.38242	1.96e-30
Up	YDR258C	YDR258C	HSP78	2.38047	3.02e-287
Up	YMR085W	YMR085W	YMR085W	2.37872	4.66e-128
Up	YDR358W	YDR358W	GGA1	2.37712	0
Up	YGR213C	YGR213C	RTA1	2.35476	4.36e-133
Up	YMR105C	YMR105C	PGM2	2.35257	0
Up	YEL012W	YEL012W	UBC8	2.34435	1.46e-69
Up	YDR085C	YDR085C	AFR1	2.33635	3.09e-225
Up	YKL103C	YKL103C	APE1	2.33351	0
Up	YDL204W	YDL204W	RTN2	2.3157	3.1e-172
Up	YDR453C	YDR453C	TSA2	2.31184	1.01e-240
Up	YFR015C	YFR015C	GSY1	2.30456	2.89e-107
Up	YDR379C-A	YDR379C-A	SDH6	2.28563	2.11e-20
Up	YOL016C	YOL016C	CMK2	2.2775	0
Up	YDL234C	YDL234C	GYP7	2.27326	0
Up	YEL073C	YEL073C	YEL073C	2.27206	1.24e-22
Up	YKL159C	YKL159C	RCN1	2.27042	1.07e-159
Up	YNL092W	YNL092W	YNL092W	2.26629	7.27e-81
Up	YNL305C	YNL305C	BXI1	2.25448	4.77e-219
Up	YLR258W	YLR258W	GSY2	2.2517	1.1e-291
Up	YGR149W	YGR149W	GPC1	2.24504	8.78e-136
Up	YOR173W	YOR173W	DCS2	2.23044	1.49e-108
Up	YOR208W	YOR208W	PTP2	2.21716	0
Up	YFL011W	YFL011W	HXT10	2.21128	1.05e-09
Up	YNL274C	YNL274C	GOR1	2.2026	1.87e-135
Up	YGR023W	YGR023W	MTL1	2.19889	7.12e-161
Up	YNR014W	YNR014W	YNR014W	2.19041	2.06e-106
Up	YPL240C	YPL240C	HSP82	2.14775	0
Up	YOR036W	YOR036W	PEP12	2.14394	2.36e-190
Up	YGR189C	YGR189C	CRH1	2.13691	0
Up	YLR205C	YLR205C	HMX1	2.11918	5.59e-102
Up	YBR005W	YBR005W	RCR1	2.11263	5.91e-203
Up	YAL053W	YAL053W	FLC2	2.10724	0
Up	YKR061W	YKR061W	KTR2	2.10443	8.06e-273
Up	YGL121C	YGL121C	GPG1	2.10167	8.28e-34
Up	YGR161C	YGR161C	RTS3	2.10101	5.06e-183
Up	YBR126C	YBR126C	TPS1	2.09966	0
Up	YMR122W-A	YMR122W-A	NCW1	2.09656	2.56e-223
Up	YIR039C	YIR039C	YPS6	2.09552	9.96e-56
Up	YMR053C	YMR053C	STB2	2.09314	1.12e-207
Up	YNL208W	YNL208W	YNL208W	2.07715	3.22e-263
Up	YNL036W	YNL036W	NCE103	2.06978	5.18e-306
Up	YDL223C	YDL223C	HBT1	2.06901	0
Up	YLR080W	YLR080W	EMP46	2.06606	1.15e-63
Up	YJL161W	YJL161W	FMP33	2.05532	4.86e-32
Up	YFL020C	YFL020C	PAU5	2.05154	3.96e-10
Up	YCR007C	YCR007C	YCR007C	2.04086	3.07e-68
Up	YKL142W	YKL142W	MRP8	2.02719	6.78e-243
Up	YMR104C	YMR104C	YPK2	2.02138	3.5e-283
Up	YJL164C	YJL164C	TPK1	2.01015	6.55e-137
Up	YMR008C	YMR008C	PLB1	2.00098	0
Up	YDL110C	YDL110C	TMA17	1.99819	1.72e-72
Up	YJL155C	YJL155C	FBP26	1.99589	1.16e-171
Up	YLR136C	YLR136C	TIS11	1.98993	1.12e-167
Up	YJR073C	YJR073C	OPI3	1.98799	2.65e-155
Up	YMR103C	YMR103C	YMR103C	1.98245	2.99e-49
Up	YMR034C	YMR034C	RCH1	1.982	2.17e-96
Up	YML118W	YML118W	NGL3	1.97918	3.91e-100
Up	YJR038C	YJR038C	YJR038C	1.97461	0.0011
Up	YGL248W	YGL248W	PDE1	1.9736	5.31e-248
Up	YBR071W	YBR071W	YBR071W	1.97012	9.04e-265
Up	YGR032W	YGR032W	GSC2	1.96837	0
Up	YGR138C	YGR138C	TPO2	1.96277	4.97e-39
Up	YPL087W	YPL087W	YDC1	1.92818	2.03e-186
Up	YOR152C	YOR152C	ATG40	1.92264	3.8e-54
Up	YJL171C	YJL171C	TOH1	1.92087	0
Up	YNL200C	YNL200C	NNR1	1.9153	8.15e-86
Up	YNL134C	YNL134C	YNL134C	1.90724	0
Up	YGL006W	YGL006W	PMC1	1.89794	0
Up	YBR053C	YBR053C	YBR053C	1.88731	9.25e-284
Up	YBR280C	YBR280C	SAF1	1.88454	6.71e-164
Up	YJL159W	YJL159W	HSP150	1.85609	0
Up	YPR002W	YPR002W	PDH1	1.84928	3.06e-101
Up	YNR001C	YNR001C	CIT1	1.84895	6.86e-261
Up	YMR196W	YMR196W	YMR196W	1.84834	0
Up	YHL046C	YHL046C	PAU13	1.80833	0.00164
Up	YMR238W	YMR238W	DFG5	1.8018	0
Up	YNL115C	YNL115C	YNL115C	1.79269	1.02e-259
Up	YPL054W	YPL054W	LEE1	1.79036	1.02e-33
Up	YMR251W-A	YMR251W-A	HOR7	1.78912	1.82e-89
Up	YBR285W	YBR285W	YBR285W	1.7876	1.49e-10
Up	YLR346C	YLR346C	CIS1	1.78413	1.02e-07
Up	YER184C	YER184C	TOG1	1.78088	3.53e-193
Up	YGL157W	YGL157W	ARI1	1.77693	3.54e-239
Up	YJL144W	YJL144W	ROQ1	1.77591	4.93e-13
Up	YDL124W	YDL124W	YDL124W	1.77552	0
Up	YLR270W	YLR270W	DCS1	1.77417	9.51e-167
Up	YDR077W	YDR077W	SED1	1.76755	2.82e-240
Up	YBR284W	YBR284W	YBR284W	1.76638	4.27e-64
Up	YBR139W	YBR139W	ATG42	1.74267	0
Up	YJL070C	YJL070C	YJL070C	1.74148	1.94e-164
Up	YPR160W	YPR160W	GPH1	1.74143	1.6e-190
Up	YJR159W	YJR159W	SOR1	1.74115	0.000292
Up	YDL024C	YDL024C	DIA3	1.73754	6.03e-40
Up	YJR078W	YJR078W	BNA2	1.73412	1.9e-72
Up	YPL166W	YPL166W	ATG29	1.73328	1.52e-25
Up	YBR203W	YBR203W	COS111	1.72728	1.18e-132
Up	YIL057C	YIL057C	RGI2	1.7259	0.0016
Up	YKR076W	YKR076W	ECM4	1.7226	4.16e-97
Up	YOL151W	YOL151W	GRE2	1.7224	7.67e-233
Up	YKL129C	YKL129C	MYO3	1.71952	0
Up	YJL067W	YJL067W	YJL067W	1.71887	6.35e-06
Up	YOR137C	YOR137C	SIA1	1.71084	5.61e-131
Up	YAR027W	YAR027W	UIP3	1.69613	3.43e-122
Up	YDR040C	YDR040C	ENA1	1.69101	1.91e-124
Up	YIL136W	YIL136W	OM45	1.68959	8.79e-70
Up	YLR267W	YLR267W	BOP2	1.68733	3.32e-83
Up	YLR345W	YLR345W	YLR345W	1.68629	5.82e-141
Up	YPL067C	YPL067C	HTC1	1.67845	5.14e-85
Up	YOR347C	YOR347C	PYK2	1.67697	1.02e-186
Up	YJL066C	YJL066C	MPM1	1.67302	2.8e-99
Up	YDR533C	YDR533C	HSP31	1.67065	4.5e-135
Up	YDL021W	YDL021W	GPM2	1.66842	1.91e-36
Up	YPL089C	YPL089C	RLM1	1.66725	2.97e-264
Up	YKR011C	YKR011C	YKR011C	1.66576	3.89e-138
Up	YOL048C	YOL048C	RRT8	1.66516	6.66e-84
Up	YJL170C	YJL170C	ASG7	1.66342	4.6e-12
Up	YDR406W	YDR406W	PDR15	1.65644	0
Up	YER079W	YER079W	YER079W	1.65113	2.32e-42
Up	YBR006W	YBR006W	UGA2	1.65037	5.69e-162
Up	YML131W	YML131W	YML131W	1.64878	1.47e-75
Up	YPR145C-A	YPR145C-A	YPR145C-A	1.645	5.7e-18
Up	YLR218C	YLR218C	COA4	1.6431	1.26e-15
Up	YGL053W	YGL053W	PRM8	1.63826	4.81e-79
Up	YKR053C	YKR053C	YSR3	1.6333	0
Up	YOR289W	YOR289W	YOR289W	1.63123	6.72e-95
Up	YLR417W	YLR417W	VPS36	1.6267	3.22e-190
Up	YER181C	YER181C	YER181C	1.62002	9.72e-05
Up	YNL293W	YNL293W	MSB3	1.61765	4.9e-229
Up	YBR295W	YBR295W	PCA1	1.61332	2.02e-282
Up	YLR111W	YLR111W	YLR111W	1.61323	2.96e-05
Up	YNL028W	YNL028W	YNL028W	1.61259	0.0094
Up	YOR020W-A	YOR020W-A	MCO10	1.60941	6.59e-37
Up	YOL083W	YOL083W	ATG34	1.59992	5.13e-40
Up	YFR052C-A	YFR052C-A	YFR052C-A	1.59693	1.93e-34
Up	YDL246C	YDL246C	SOR2	1.5963	0.00149
Up	YDR461C-A	YDR461C-A	CMI8	1.593	8.52e-11
Up	YGR236C	YGR236C	SPG1	1.58504	0.00927
Up	YLR108C	YLR108C	YLR108C	1.58314	2.08e-89
Up	YHR016C	YHR016C	YSC84	1.58247	9.17e-122
Up	YIL099W	YIL099W	SGA1	1.5795	5.19e-31
Up	YPL165C	YPL165C	SET6	1.5754	7.98e-58
Up	YJL163C	YJL163C	YJL163C	1.57195	3.39e-67
Up	YKL036C	YKL036C	YKL036C	1.56826	0.000814
Up	YFR053C	YFR053C	HXK1	1.56418	8.94e-99
Up	YMR291W	YMR291W	TDA1	1.55941	1.75e-254
Up	YKL065C	YKL065C	YET1	1.55915	1.11e-192
Up	YDR391C	YDR391C	YDR391C	1.55788	4.72e-139
Up	YGR097W	YGR097W	ASK10	1.55493	0
Up	YGL227W	YGL227W	VID30	1.54941	4.21e-155
Up	YOL150C	YOL150C	YOL150C	1.54739	1.64e-05
Up	YDL072C	YDL072C	YET3	1.54701	2.74e-271
Up	YGR019W	YGR019W	UGA1	1.54485	5.22e-217
Up	YOR161C	YOR161C	PNS1	1.54431	4.7e-126
Up	YBR132C	YBR132C	AGP2	1.54026	3.65e-110
Up	YNL195C	YNL195C	YNL195C	1.54016	8.99e-21
Up	YKL091C	YKL091C	YKL091C	1.5386	3.22e-72
Up	YMR009W	YMR009W	ADI1	1.53017	1.74e-129
Up	YPL203W	YPL203W	TPK2	1.52776	1.89e-97
Up	YJR008W	YJR008W	MHO1	1.52645	5.6e-70
Up	YNR034W-A	YNR034W-A	EGO4	1.5262	3.04e-10
Up	YHR140W	YHR140W	YHR140W	1.52598	1.5e-20
Up	YGR194C	YGR194C	XKS1	1.52462	6.92e-98
Up	YEL049W	YEL049W	PAU2	1.51724	7.87e-31
Up	YAL028W	YAL028W	FRT2	1.5164	1.04e-65
Up	YBR208C	YBR208C	DUR1,2	1.51336	1.73e-202
Up	YIR038C	YIR038C	GTT1	1.50661	1.14e-210
Up	YIL097W	YIL097W	FYV10	1.50609	5.26e-36
Up	YBR241C	YBR241C	VVS1	1.50311	2.59e-74
Up	YGR254W	YGR254W	ENO1	1.50113	1.77e-136
Up	YOL082W	YOL082W	ATG19	1.49064	2.05e-154
Up	YMR315W	YMR315W	YMR315W	1.48861	4.77e-304
Up	YIL113W	YIL113W	SDP1	1.48818	9.38e-13
Up	YCR104W	YCR104W	PAU3	1.48616	0.0213
Up	YML120C	YML120C	NDI1	1.48501	1.69e-134
Up	YMR102C	YMR102C	LAF1	1.48434	3.56e-189
Up	YPL171C	YPL171C	OYE3	1.48398	2.82e-17
Up	YFR017C	YFR017C	IGD1	1.48262	2.12e-30
Up	YBR108W	YBR108W	AIM3	1.48249	3.42e-137
Up	YOL085C	YOL085C	YOL085C	1.48047	1.02e-05
Up	YGL205W	YGL205W	POX1	1.47811	9.58e-68
Up	YDR043C	YDR043C	NRG1	1.47802	2.46e-26
Up	YML057C-A	YML057C-A	YML057C-A	1.47793	3.6e-30
Up	YDR001C	YDR001C	NTH1	1.47662	0
Up	YER062C	YER062C	GPP2	1.47405	1.89e-198
Up	YBR169C	YBR169C	SSE2	1.46831	1.9e-206
Up	YER158C	YER158C	YER158C	1.46705	1.79e-113
Up	YJL082W	YJL082W	IML2	1.46251	2.15e-186
Up	YGR144W	YGR144W	THI4	1.46201	1.12e-17
Up	YOR035C	YOR035C	SHE4	1.45768	3.19e-227
Up	YPL222W	YPL222W	FMP40	1.45092	2.64e-140
Up	YJL057C	YJL057C	IKS1	1.44182	2.08e-88
Up	YDL238C	YDL238C	GUD1	1.4402	5.3e-97
Up	YIL028W	YIL028W	YIL028W	1.43239	1.17e-08
Up	YPR026W	YPR026W	ATH1	1.42989	1.78e-116
Up	YJL142C	YJL142C	IRC9	1.42823	1.53e-16
Up	YNR059W	YNR059W	MNT4	1.42095	2.29e-134
Up	YOR386W	YOR386W	PHR1	1.42034	6.89e-66
Up	YKL026C	YKL026C	GPX1	1.41953	5.71e-12
Up	YPL272C	YPL272C	PBI1	1.41426	1.46e-228
Up	YJL141C	YJL141C	YAK1	1.4094	7.97e-173
Up	YER033C	YER033C	ZRG8	1.4093	3.19e-97
Up	YNL160W	YNL160W	YGP1	1.40651	2.85e-176
Up	YHR139C-A	YHR139C-A	YHR139C-A	1.40239	0.00391
Up	YLR338W	YLR338W	OPI9	1.40108	1.16e-26
Up	YLR054C	YLR054C	OSW2	1.3931	1.18e-28
Up	YDL085W	YDL085W	NDE2	1.38548	9.41e-34
Up	YGL062W	YGL062W	PYC1	1.3851	1.65e-272
Up	YGR268C	YGR268C	HUA1	1.37795	4.54e-86
Up	YOR049C	YOR049C	RSB1	1.37565	5.24e-113
Up	YPR030W	YPR030W	CSR2	1.3717	7.4e-87
Up	YJL132W	YJL132W	YJL132W	1.3715	1.76e-55
Up	YPR170C	YPR170C	YPR170C	1.36977	0.00039
Up	YOL131W	YOL131W	YOL131W	1.36957	0.00385
Up	YDL113C	YDL113C	ATG20	1.36164	2.39e-180
Up	YHR104W	YHR104W	GRE3	1.35904	3.43e-166
Up	YJR036C	YJR036C	HUL4	1.35897	3.16e-43
Up	YER037W	YER037W	PHM8	1.35831	3.32e-137
Up	YNL019C	YNL019C	YNL019C	1.35507	6.84e-19
Up	YPR198W	YPR198W	SGE1	1.35449	1.23e-258
Up	YMR140W	YMR140W	SIP5	1.3533	4.21e-142
Up	YER053C	YER053C	PIC2	1.35318	2.32e-67
Up	YMR007W	YMR007W	YMR007W	1.35181	3.59e-09
Up	YEL059C-A	YEL059C-A	SOM1	1.34389	3.93e-10
Up	YDR059C	YDR059C	UBC5	1.33965	8.51e-52
Up	YJR037W	YJR037W	YJR037W	1.33359	0.00378
Up	YLR350W	YLR350W	ORM2	1.33115	4.57e-141
Up	YPR193C	YPR193C	HPA2	1.32978	1.63e-05
Up	YOR185C	YOR185C	GSP2	1.32853	1.41e-97
Up	YNL015W	YNL015W	PBI2	1.32643	1.52e-54
Up	YCL035C	YCL035C	GRX1	1.32473	2.32e-72
Up	YMR159C	YMR159C	ATG16	1.32457	0.000299
Up	YJL103C	YJL103C	GSM1	1.32206	4.63e-28
Up	YOR052C	YOR052C	TMC1	1.3139	1.53e-82
Up	YMR170C	YMR170C	ALD2	1.31233	9.57e-65
Up	YKR039W	YKR039W	GAP1	1.31226	4.11e-57
Up	YNR007C	YNR007C	ATG3	1.30901	3.99e-40
Up	YBR287W	YBR287W	YBR287W	1.30797	0
Up	YJL048C	YJL048C	UBX6	1.30035	4.74e-60
Up	YOR374W	YOR374W	ALD4	1.29667	8.99e-142
Up	YIL017C	YIL017C	VID28	1.29123	7.66e-113
Up	YMR280C	YMR280C	CAT8	1.28927	6.96e-103
Up	YGL104C	YGL104C	VPS73	1.28893	7.33e-73
Up	YIL154C	YIL154C	IMP2'	1.28635	2.55e-102
Up	YPL014W	YPL014W	CIP1	1.28495	9.51e-18
Up	YPL156C	YPL156C	PRM4	1.28413	1.04e-129
Up	YNL037C	YNL037C	IDH1	1.28412	3.67e-143
Up	YAL054C	YAL054C	ACS1	1.28408	3.4e-66
Up	YMR173W-A	YMR173W-A	YMR173W-A	1.28383	2.86e-47
Up	YML057W	YML057W	CMP2	1.28353	3.35e-199
Up	YOR054C	YOR054C	VHS3	1.28341	5.83e-62
Up	YLR337C	YLR337C	VRP1	1.28164	4.95e-225
Up	YOR018W	YOR018W	ROD1	1.28012	3.35e-164
Up	YPL221W	YPL221W	FLC1	1.27791	1.17e-246
Up	YKL104C	YKL104C	GFA1	1.27331	6.8e-278
Up	YLR438W	YLR438W	CAR2	1.27301	1.36e-100
Up	YJL016W	YJL016W	TPH3	1.27153	7.04e-120
Up	YPL230W	YPL230W	USV1	1.26911	2.27e-21
Up	YDR014W-A	YDR014W-A	HED1	1.25708	0.0175
Up	YCL042W	YCL042W	YCL042W	1.25524	2.33e-09
Up	YLR437C-A	YLR437C-A	YLR437C-A	1.25284	3.06e-31
Up	YCR098C	YCR098C	GIT1	1.25229	5.32e-23
Up	YNL194C	YNL194C	YNL194C	1.24894	4.27e-30
Up	YBL064C	YBL064C	PRX1	1.24775	2.49e-81
Up	YHL019W-A	YHL019W-A	YHL019W-A	1.24772	0.000749
Up	YMR020W	YMR020W	FMS1	1.24672	3.2e-118
Up	YBR066C	YBR066C	NRG2	1.23875	8.59e-68
Up	YDL027C	YDL027C	MRX9	1.23648	1.05e-103
Up	YIL055C	YIL055C	YIL055C	1.23619	1.11e-79
Up	YIL029C	YIL029C	EMA17	1.23479	2.3e-14
Up	YKR075C	YKR075C	YKR075C	1.23126	3.9e-15
Up	YDL149W	YDL149W	ATG9	1.2255	1.44e-51
Up	YDL010W	YDL010W	GRX6	1.22326	1.18e-38
Up	YGR070W	YGR070W	ROM1	1.21886	4.47e-77
Up	YLR356W	YLR356W	ATG33	1.21837	1.21e-42
Up	YGR137W	YGR137W	YGR137W	1.21597	3.85e-43
Up	YBR149W	YBR149W	ARA1	1.21517	1.38e-148
Up	YBL101C	YBL101C	ECM21	1.21087	1.4e-281
Up	YBL043W	YBL043W	ECM13	1.20869	3.17e-23
Up	YMR110C	YMR110C	HFD1	1.20648	9.87e-90
Up	YJL094C	YJL094C	KHA1	1.20531	1.46e-155
Up	YIL107C	YIL107C	PFK26	1.20449	1e-114
Up	YGR201C	YGR201C	YGR201C	1.20376	3.14e-35
Up	YOR120W	YOR120W	GCY1	1.2029	5.05e-49
Up	YDR516C	YDR516C	EMI2	1.20269	5.73e-131
Up	YPR184W	YPR184W	GDB1	1.19884	1.76e-118
Up	YPL154C	YPL154C	PEP4	1.19749	3.68e-262
Up	YDR230W	YDR230W	YDR230W	1.18911	1.09e-06
Up	YBR269C	YBR269C	SDH8	1.18395	6.03e-78
Up	YPR036W-A	YPR036W-A	SPO24	1.18359	5.34e-78
Up	YNL237W	YNL237W	YTP1	1.17997	7.9e-53
Up	YKL151C	YKL151C	NNR2	1.1791	2.73e-109
Up	YLL058W	YLL058W	YLL058W	1.17719	1.69e-101
Up	YGL259W	YGL259W	YPS5	1.17697	0.00117
Up	YMR141C	YMR141C	YMR141C	1.17428	3.24e-19
Up	YKR009C	YKR009C	FOX2	1.17346	2.3e-70
Up	YNR010W	YNR010W	CSE2	1.17174	8.18e-25
Up	YNL223W	YNL223W	ATG4	1.17173	2.74e-54
Up	YDL009C	YDL009C	YDL009C	1.17056	3.37e-15
Up	YDR435C	YDR435C	PPM1	1.16668	2.9e-48
Up	YGR225W	YGR225W	AMA1	1.16599	4.56e-05
Up	YIL108W	YIL108W	YIL108W	1.16028	8.38e-195
Up	YGR127W	YGR127W	YGR127W	1.15908	4.84e-58
Up	YOR019W	YOR019W	YOR019W	1.15694	9.69e-44
Up	YKL221W	YKL221W	MCH2	1.15294	5.46e-05
Up	YGR053C	YGR053C	MCO32	1.15237	2.01e-08
Up	YER130C	YER130C	COM2	1.15019	2.26e-77
Up	YOR055W	YOR055W	YOR055W	1.14856	0.000636
Up	YJL165C	YJL165C	HAL5	1.14744	3.42e-217
Up	YDR255C	YDR255C	RMD5	1.14686	1.3e-59
Up	YHR171W	YHR171W	ATG7	1.14466	6.63e-65
Up	YJL020C	YJL020C	BBC1	1.14418	1.53e-261
Up	YER035W	YER035W	EDC2	1.14263	2.9e-52
Up	YBR054W	YBR054W	YRO2	1.14199	1.27e-15
Up	YDR209C	YDR209C	YDR209C	1.14026	2.11e-77
Up	YIL155C	YIL155C	GUT2	1.13903	2.4e-87
Up	YMR251W	YMR251W	GTO3	1.13577	1.3e-35
Up	YMR090W	YMR090W	YMR090W	1.13495	4.26e-42
Up	YMR173W	YMR173W	DDR48	1.13035	3.09e-55
Up	YHR137W	YHR137W	ARO9	1.13003	1.38e-116
Up	YOL085W-A	YOL085W-A	YOL085W-A	1.12291	0.0124
Up	YCR061W	YCR061W	TVS1	1.12223	3.09e-105
Up	YJL149W	YJL149W	DAS1	1.11957	6.52e-81
Up	YOR376W-A	YOR376W-A	YOR376W-A	1.11952	0.0464
Up	YPR192W	YPR192W	AQY1	1.11894	4.03e-33
Up	YJL172W	YJL172W	CPS1	1.11509	2.43e-221
Up	YKL133C	YKL133C	RCI50	1.11403	1.94e-27
Up	YOR153W	YOR153W	PDR5	1.11126	8.4e-236
Up	YPL277C	YPL277C	YPL277C	1.11052	1.39e-16
Up	YBR046C	YBR046C	ZTA1	1.10959	6.04e-42
Up	YOR050C	YOR050C	YOR050C	1.10704	3.75e-20
Up	YJL213W	YJL213W	YJL213W	1.10553	6.71e-80
Up	YFR003C	YFR003C	YPI1	1.10428	7.13e-37
Up	YOR136W	YOR136W	IDH2	1.10387	9.96e-114
Up	YPL278C	YPL278C	YPL278C	1.10126	0.0305
Up	YPL111W	YPL111W	CAR1	1.10104	3.34e-85
Up	YDL239C	YDL239C	ADY3	1.09983	1.24e-55
Up	YER103W	YER103W	SSA4	1.09777	5.2e-51
Up	YOR348C	YOR348C	PUT4	1.09438	3.7e-20
Up	YER144C	YER144C	UBP5	1.09382	3.92e-205
Up	YNL332W	YNL332W	THI12	1.09003	0.000253
Up	YBR109W-A	YBR109W-A	YBR109W-A	1.08916	0.0785
Up	YER066C-A	YER066C-A	YER066C-A	1.08808	2.01e-05
Up	YOL071W	YOL071W	SDH5	1.08599	6.16e-27
Up	YOL107W	YOL107W	YOL107W	1.0858	6.71e-23
Up	YKL150W	YKL150W	MCR1	1.08256	3.49e-160
Up	YPL247C	YPL247C	YPL247C	1.0822	9.25e-77
Up	YJR106W	YJR106W	ECM27	1.08152	1.66e-87
Up	YDL243C	YDL243C	AAD4	1.07777	3.83e-21
Up	YLR257W	YLR257W	YLR257W	1.07527	5.73e-127
Up	YOL106W	YOL106W	YOL106W	1.07503	0.00195
Up	YGL165C	YGL165C	YGL165C	1.07466	3.93e-14
Up	YDL026W	YDL026W	YDL026W	1.07417	1.53e-06
Up	YGL166W	YGL166W	CUP2	1.0661	3.6e-20
Up	YGL180W	YGL180W	ATG1	1.06491	7.04e-90
Up	YOR285W	YOR285W	RDL1	1.06429	8.8e-44
Up	YGR130C	YGR130C	YGR130C	1.06398	7.66e-209
Up	YKL007W	YKL007W	CAP1	1.06204	1.81e-109
Up	YCL033C	YCL033C	MXR2	1.0617	1.55e-24
Up	YOL159C	YOL159C	CSS3	1.05836	3.32e-15
Up	YDR122W	YDR122W	KIN1	1.05674	1.82e-140
Up	YOL126C	YOL126C	MDH2	1.05461	2.73e-89
Up	YJR096W	YJR096W	YJR096W	1.05426	4.24e-72
Up	YPR154W	YPR154W	PIN3	1.05423	1.08e-94
Up	YDR293C	YDR293C	SSD1	1.05397	5.17e-237
Up	YJL015C	YJL015C	YJL015C	1.05138	1.13e-13
Up	YHL009W-B	YHL009W-B	YHL009W-B	1.04767	8.85e-11
Up	YER142C	YER142C	MAG1	1.04749	9.27e-27
Up	YHL048W	YHL048W	COS8	1.04692	1.67e-82
Up	YPL186C	YPL186C	UIP4	1.0455	1.4e-08
Up	YOR219C	YOR219C	STE13	1.04396	2.13e-125
Up	YML116W-A	YML116W-A	YML116W-A	1.04355	1.07e-32
Up	YCR036W	YCR036W	RBK1	1.04255	1.38e-112
Up	YNL009W	YNL009W	IDP3	1.03801	5.71e-26
Up	YPR001W	YPR001W	CIT3	1.03605	7.89e-25
Up	YLR177W	YLR177W	YLR177W	1.03544	4.14e-50
Up	YGR136W	YGR136W	LSB1	1.0353	1.4e-72
Up	YOL032W	YOL032W	OPI10	1.03247	4.03e-34
Up	YMR030W	YMR030W	RSF1	1.03083	9.42e-15
Up	YJR059W	YJR059W	PTK2	1.03038	2.34e-180
Up	YMR068W	YMR068W	AVO2	1.02866	5.07e-25
Up	YJL114W	YJL114W	YJL114W	1.0286	0.0709
Up	YGR250C	YGR250C	RIE1	1.02709	3.32e-70
Up	YGR080W	YGR080W	TWF1	1.02696	1.79e-62
Up	YGR249W	YGR249W	MGA1	1.01917	1.94e-23
Up	YLR006C	YLR006C	SSK1	1.01822	3.13e-102
Up	YDR032C	YDR032C	PST2	1.01416	2.6e-61
Up	YLR093C	YLR093C	NYV1	1.01289	1.28e-87
Up	YPL149W	YPL149W	ATG5	1.01249	1.31e-62
Up	YNL058C	YNL058C	YNL058C	1.00948	3.68e-48
Up	YDR072C	YDR072C	IPT1	1.00913	8.32e-148
Up	YMR261C	YMR261C	TPS3	1.00669	2.44e-134
Up	YGR237C	YGR237C	YGR237C	1.00662	2.35e-72
Up	YGR110W	YGR110W	CLD1	1.00552	6.91e-50
Up	YDL057W	YDL057W	YDL057W	1.00245	1.11e-25
Up	YBR230W-A	YBR230W-A	COQ21	1.00104	0.000173
Down	YMR049C	YMR049C	ERB1	-1.00059	0
Down	YOR119C	YOR119C	RIO1	-1.00068	1.39e-93
Down	YML093W	YML093W	UTP14	-1.00101	1.39e-119
Down	YPR112C	YPR112C	MRD1	-1.00223	2.73e-85
Down	YDL129W	YDL129W	YDL129W	-1.00242	5.02e-41
Down	YDR133C	YDR133C	YDR133C	-1.00501	1.48e-56
Down	YJL109C	YJL109C	UTP10	-1.00571	2.91e-144
Down	YOL144W	YOL144W	NOP8	-1.00911	1.94e-47
Down	YNL175C	YNL175C	NOP13	-1.0104	3.66e-87
Down	YKL009W	YKL009W	MRT4	-1.01343	1.44e-183
Down	YHR169W	YHR169W	DBP8	-1.01465	8.06e-133
Down	YOR252W	YOR252W	TMA16	-1.01473	6.51e-37
Down	YBR267W	YBR267W	REI1	-1.01487	2.09e-112
Down	YDL148C	YDL148C	NOP14	-1.01743	8.76e-104
Down	YNL024C	YNL024C	EFM6	-1.01805	2.38e-39
Down	YJR137C	YJR137C	MET5	-1.01825	2.73e-184
Down	YDR060W	YDR060W	MAK21	-1.01961	1.07e-275
Down	YMR290C	YMR290C	HAS1	-1.01969	1.14e-233
Down	YOL104C	YOL104C	NDJ1	-1.02228	2.17e-17
Down	YOR272W	YOR272W	YTM1	-1.0225	1.79e-193
Down	YDR299W	YDR299W	BFR2	-1.02645	7.89e-61
Down	YIL127C	YIL127C	RRT14	-1.02659	5.68e-15
Down	YBR247C	YBR247C	ENP1	-1.02795	4.82e-220
Down	YDR399W	YDR399W	HPT1	-1.02857	3.56e-93
Down	YDR120C	YDR120C	TRM1	-1.02976	1.38e-169
Down	YOL080C	YOL080C	REX4	-1.03182	2.99e-55
Down	YLR063W	YLR063W	BMT6	-1.03211	2.2e-58
Down	YLR276C	YLR276C	DBP9	-1.03237	1.63e-99
Down	YPL012W	YPL012W	RRP12	-1.03364	1.4e-203
Down	YDL060W	YDL060W	TSR1	-1.03527	1.28e-202
Down	YLR009W	YLR009W	RLP24	-1.03617	3.16e-122
Down	YIL058W	YIL058W	YIL058W	-1.03691	3.07e-05
Down	YJL148W	YJL148W	RPA34	-1.0374	1.33e-139
Down	YNL119W	YNL119W	NCS2	-1.04109	8.22e-78
Down	YFL026W	YFL026W	STE2	-1.04172	5.63e-134
Down	YDR183C-A	YDR183C-A	YDR183C-A	-1.04314	7.89e-10
Down	YGL078C	YGL078C	DBP3	-1.04391	5.69e-266
Down	YBR142W	YBR142W	MAK5	-1.04789	7.36e-209
Down	YOR146W	YOR146W	YOR146W	-1.04924	0.000597
Down	YPL044C	YPL044C	YPL044C	-1.04929	4.39e-11
Down	YNR012W	YNR012W	URK1	-1.04941	4.05e-96
Down	YDL151C	YDL151C	BUD30	-1.05065	3.71e-07
Down	YDR075W	YDR075W	PPH3	-1.05091	4.25e-60
Down	YDR083W	YDR083W	RRP8	-1.05234	5.07e-123
Down	YBL039C	YBL039C	URA7	-1.05387	1.23e-196
Down	YLL011W	YLL011W	SOF1	-1.05453	2.55e-182
Down	YOR108W	YOR108W	LEU9	-1.05516	2.53e-148
Down	YNL162W-A	YNL162W-A	YNL162W-A	-1.05714	1.58e-06
Down	YOR206W	YOR206W	NOC2	-1.05816	5.94e-168
Down	YDR165W	YDR165W	TRM82	-1.06017	3.25e-178
Down	YPL043W	YPL043W	NOP4	-1.06249	7.32e-210
Down	YDR384C	YDR384C	ATO3	-1.0679	6.83e-43
Down	YHR052W	YHR052W	CIC1	-1.07449	4.6e-165
Down	YPL093W	YPL093W	NOG1	-1.0767	0
Down	YDL227C	YDL227C	HO	-1.07702	8.95e-86
Down	YCR057C	YCR057C	PWP2	-1.08148	1.31e-265
Down	YNR053C	YNR053C	NOG2	-1.0828	7.01e-216
Down	YJL122W	YJL122W	ALB1	-1.08287	3.08e-81
Down	YOL002C	YOL002C	IZH2	-1.08514	2e-120
Down	YLR073C	YLR073C	RFU1	-1.08537	6.27e-65
Down	YHR066W	YHR066W	SSF1	-1.08605	1.37e-166
Down	YGR280C	YGR280C	PXR1	-1.08703	5.31e-55
Down	YGR128C	YGR128C	UTP8	-1.08927	2.44e-154
Down	YDL152W	YDL152W	YDL152W	-1.09137	1.29e-15
Down	YLR409C	YLR409C	UTP21	-1.0942	0
Down	YDR449C	YDR449C	UTP6	-1.10238	1.63e-82
Down	YGL171W	YGL171W	ROK1	-1.10435	3.01e-224
Down	YGR159C	YGR159C	NSR1	-1.10467	2.65e-125
Down	YGR245C	YGR245C	SDA1	-1.10696	2.27e-226
Down	YGR145W	YGR145W	ENP2	-1.10744	2.88e-237
Down	YNL141W	YNL141W	AAH1	-1.10765	1.79e-168
Down	YCR087W	YCR087W	YCR087W	-1.10829	7e-13
Down	YER056C	YER056C	FCY2	-1.10859	2.3e-137
Down	YDL167C	YDL167C	NRP1	-1.10895	5.4e-181
Down	YOR095C	YOR095C	RKI1	-1.11053	3.01e-50
Down	YMR321C	YMR321C	YMR321C	-1.11221	0.0556
Down	YLR400W	YLR400W	YLR400W	-1.1136	8.25e-27
Down	YML018C	YML018C	YML018C	-1.11552	1.68e-135
Down	YDR184C	YDR184C	ATC1	-1.11617	3.12e-89
Down	YAL025C	YAL025C	MAK16	-1.11973	8.07e-35
Down	YFR032C	YFR032C	RRT5	-1.12053	1.38e-06
Down	YDL063C	YDL063C	SYO1	-1.12125	7.8e-210
Down	YDR324C	YDR324C	UTP4	-1.12155	1.44e-169
Down	YGL055W	YGL055W	OLE1	-1.12309	1.74e-203
Down	YNR009W	YNR009W	NRM1	-1.12336	2.03e-56
Down	YCR072C	YCR072C	RSA4	-1.12452	3.14e-190
Down	YML052W	YML052W	SUR7	-1.12792	1.9e-94
Down	YKR081C	YKR081C	RPF2	-1.1308	8.18e-118
Down	YHR148W	YHR148W	IMP3	-1.13226	3.26e-60
Down	YGL029W	YGL029W	CGR1	-1.13309	7.81e-11
Down	YPL092W	YPL092W	SSU1	-1.14713	8.96e-89
Down	YGR271C-A	YGR271C-A	EFG1	-1.14811	6.17e-68
Down	YDR496C	YDR496C	PUF6	-1.15136	0
Down	YMR239C	YMR239C	RNT1	-1.152	2.8e-151
Down	YOR287C	YOR287C	RRP36	-1.15568	7.81e-38
Down	YGR109C	YGR109C	CLB6	-1.15769	2.1e-13
Down	YJL033W	YJL033W	HCA4	-1.16134	2.86e-257
Down	YBR032W	YBR032W	YBR032W	-1.16555	1.22e-09
Down	YGR108W	YGR108W	CLB1	-1.1669	6.7e-169
Down	YJL088W	YJL088W	ARG3	-1.16791	3.3e-27
Down	YDL182W	YDL182W	LYS20	-1.17196	3.68e-166
Down	YNL182C	YNL182C	IPI3	-1.1738	8.99e-187
Down	YDR021W	YDR021W	FAL1	-1.17966	1.17e-109
Down	YPR142C	YPR142C	YPR142C	-1.18521	0.0036
Down	YBR092C	YBR092C	PHO3	-1.18586	7.45e-117
Down	YDR101C	YDR101C	ARX1	-1.18625	0
Down	YIL096C	YIL096C	BMT5	-1.18913	6.25e-66
Down	YGR160W	YGR160W	YGR160W	-1.19019	3.68e-61
Down	YER068C-A	YER068C-A	YER068C-A	-1.1935	3.39e-24
Down	YOL124C	YOL124C	TRM11	-1.1953	1.51e-143
Down	YGR035C	YGR035C	YGR035C	-1.19691	2.41e-50
Down	YHR197W	YHR197W	RIX1	-1.19743	3.44e-184
Down	YCL036W	YCL036W	GFD2	-1.20717	1.91e-133
Down	YIL019W	YIL019W	FAF1	-1.21997	8.74e-60
Down	YPR016W-A	YPR016W-A	YPR016W-A	-1.22065	0.0192
Down	YJR097W	YJR097W	JJJ3	-1.22582	9.03e-37
Down	YOR004W	YOR004W	UTP23	-1.22874	3.15e-116
Down	YOL058W	YOL058W	ARG1	-1.247	1.32e-96
Down	YIL158W	YIL158W	AIM20	-1.25401	6.58e-65
Down	YOR101W	YOR101W	RAS1	-1.2644	7.45e-115
Down	YER187W	YER187W	YER187W	-1.26511	0.000515
Down	YNR025C	YNR025C	YNR025C	-1.28471	4.34e-06
Down	YPL192C	YPL192C	PRM3	-1.28841	5.3e-20
Down	YHL028W	YHL028W	WSC4	-1.29121	9.04e-62
Down	YNL112W	YNL112W	DBP2	-1.29684	0
Down	YLR068W	YLR068W	FYV7	-1.31071	1.97e-23
Down	YOR345C	YOR345C	YOR345C	-1.31696	0.00486
Down	YDR491C	YDR491C	YDR491C	-1.32595	7.5e-66
Down	YDR445C	YDR445C	YDR445C	-1.33169	0.00714
Down	YAL059W	YAL059W	ECM1	-1.33522	2.92e-55
Down	YLR237W	YLR237W	THI7	-1.33904	8.11e-120
Down	YLR413W	YLR413W	INA1	-1.3396	0
Down	YHR216W	YHR216W	IMD2	-1.36213	2.6e-79
Down	YDR095C	YDR095C	YDR095C	-1.36429	0.0189
Down	YMR006C	YMR006C	PLB2	-1.36534	2.3e-151
Down	YBR300C	YBR300C	YBR300C	-1.37156	0.0246
Down	YDR492W	YDR492W	IZH1	-1.3901	5.54e-131
Down	YBL028C	YBL028C	YBL028C	-1.39843	3.02e-51
Down	YMR246W	YMR246W	FAA4	-1.3988	2.39e-251
Down	YDR274C	YDR274C	YDR274C	-1.41969	2.24e-95
Down	YKL083W	YKL083W	YKL083W	-1.43653	0.0001
Down	YJL200C	YJL200C	ACO2	-1.43772	0
Down	YKL078W	YKL078W	DHR2	-1.45429	1.12e-272
Down	YGL170C	YGL170C	SPO74	-1.46288	2.32e-32
Down	YOR008C-A	YOR008C-A	YOR008C-A	-1.48789	2.22e-05
Down	YGR286C	YGR286C	BIO2	-1.51998	2.56e-102
Down	YMR001C-A	YMR001C-A	YMR001C-A	-1.54023	0.00101
Down	YPR119W	YPR119W	CLB2	-1.54418	2.04e-244
Down	YPR136C	YPR136C	YPR136C	-1.55874	1.34e-06
Down	YOR313C	YOR313C	SPS4	-1.5937	6.46e-12
Down	YBR067C	YBR067C	TIP1	-1.6046	8.6e-246
Down	YJL195C	YJL195C	YJL195C	-1.66438	5.01e-07
Down	YNL146C-A	YNL146C-A	YNL146C-A	-1.69449	0.0211
Down	YJL212C	YJL212C	OPT1	-1.72644	0
Down	YOR315W	YOR315W	SFG1	-1.84228	1.87e-264
Down	YAR073W	YAR073W	IMD1	-1.92714	1.55e-06
Down	YAR075W	YAR075W	YAR075W	-1.92778	0.000844
Down	YOL101C	YOL101C	IZH4	-2.24552	0
Down	YOR314W	YOR314W	YOR314W	-2.37518	0.000461

## Sheet: WT 100 escin vs. WT 0 escin
Differentially Expressed Genes, comparison WT 100 µg/mL escin versus. WT 0 µg/mL escin
Regulation	Ensembl ID	Systematic name	Standard name	log2 Fold Change	Adj.Pval
Up	YLR327C	YLR327C	TMA10	7.01636	1.35e-63
Up	YOL084W	YOL084W	PHM7	5.29501	0
Up	YMR107W	YMR107W	SPG4	5.29435	1.26e-27
Up	YBR056W-A	YBR056W-A	MNC1	5.21021	6.31e-120
Up	YGR043C	YGR043C	NQM1	5.14504	1.34e-302
Up	YGR243W	YGR243W	MPC3	5.00027	1.6e-136
Up	YDR034W-B	YDR034W-B	YDR034W-B	4.97031	5.11e-07
Up	YJL153C	YJL153C	INO1	4.83742	0
Up	YPR145C-A	YPR145C-A	YPR145C-A	4.6837	5.14e-17
Up	YNL093W	YNL093W	YPT53	4.55802	3.75e-52
Up	YML100W	YML100W	TSL1	4.46663	0
Up	YFR015C	YFR015C	GSY1	4.38998	0
Up	YMR169C	YMR169C	ALD3	4.28833	0
Up	YHR087W	YHR087W	RTC3	4.21795	1.28e-305
Up	YER185W	YER185W	PUG1	4.199	0
Up	YKR091W	YKR091W	SRL3	4.14716	1.84e-248
Up	YKL163W	YKL163W	PIR3	4.02018	0
Up	YHL021C	YHL021C	AIM17	3.96565	0
Up	YAL061W	YAL061W	BDH2	3.90049	0
Up	YGR088W	YGR088W	CTT1	3.87985	0
Up	YLR194C	YLR194C	NCW2	3.85042	0
Up	YHR139C	YHR139C	SPS100	3.79616	7.88e-270
Up	YDR171W	YDR171W	HSP42	3.774	0
Up	YJL133C-A	YJL133C-A	DPI8	3.75856	1.12e-91
Up	YMR316W	YMR316W	DIA1	3.74018	0
Up	YLR142W	YLR142W	PUT1	3.72702	1.21e-218
Up	YGR052W	YGR052W	FMP48	3.69736	1.15e-250
Up	YJL107C	YJL107C	YJL107C	3.69516	0
Up	YDR074W	YDR074W	TPS2	3.63652	0
Up	YOR134W	YOR134W	BAG7	3.61436	6.84e-59
Up	YDL222C	YDL222C	FMP45	3.6039	0
Up	YOL016C	YOL016C	CMK2	3.60001	0
Up	YMR084W	YMR084W	YMR084W	3.55418	9.39e-104
Up	YJL108C	YJL108C	PRM10	3.51323	0
Up	YHR097C	YHR097C	PAL2	3.4721	0
Up	YMR085W	YMR085W	YMR085W	3.47117	6.79e-245
Up	YOR385W	YOR385W	YOR385W	3.46273	0
Up	YLR414C	YLR414C	PUN1	3.45926	0
Up	YOR220W	YOR220W	RCN2	3.45665	0
Up	YOL052C-A	YOL052C-A	DDR2	3.42613	1.52e-17
Up	YER067C-A	YER067C-A	YER067C-A	3.41681	1.57e-06
Up	YGR248W	YGR248W	SOL4	3.346	3.64e-134
Up	YER067W	YER067W	RGI1	3.27748	1.77e-38
Up	YIL101C	YIL101C	XBP1	3.26999	0
Up	YLR258W	YLR258W	GSY2	3.23638	0
Up	YOR062C	YOR062C	YOR062C	3.19089	1.14e-197
Up	YDL022W	YDL022W	GPD1	3.1527	0
Up	YDL023C	YDL023C	YDL023C	3.13872	1.25e-190
Up	YCL040W	YCL040W	GLK1	3.13652	0
Up	YCR005C	YCR005C	CIT2	3.13017	0
Up	YGR022C	YGR022C	YGR022C	3.12425	1.15e-07
Up	YNR034W-A	YNR034W-A	EGO4	3.0987	3.09e-35
Up	YNR002C	YNR002C	ATO2	3.08949	6.41e-166
Up	YML128C	YML128C	MSC1	3.06886	0
Up	YHR138C	YHR138C	YHR138C	3.06679	1.26e-73
Up	YOL047C	YOL047C	LDS2	3.06034	5.38e-64
Up	YDL024C	YDL024C	DIA3	3.04937	1.94e-90
Up	YDL204W	YDL204W	RTN2	3.03061	2.83e-289
Up	YOR273C	YOR273C	TPO4	3.02113	0
Up	YER150W	YER150W	SPI1	3.01333	2.82e-207
Up	YBR296C	YBR296C	PHO89	2.97244	0
Up	YEL073C	YEL073C	YEL073C	2.97019	2.69e-33
Up	YNL192W	YNL192W	CHS1	2.93104	0
Up	YIL057C	YIL057C	RGI2	2.92874	6.46e-05
Up	YEL060C	YEL060C	PRB1	2.91652	0
Up	YIL117C	YIL117C	PRM5	2.9142	0
Up	YNL194C	YNL194C	YNL194C	2.89643	9.46e-148
Up	YGR032W	YGR032W	GSC2	2.89364	0
Up	YNL028W	YNL028W	YNL028W	2.85697	0.000249
Up	YHR096C	YHR096C	HXT5	2.84652	2.39e-243
Up	YLR149C	YLR149C	GID11	2.83597	5.52e-161
Up	YGR008C	YGR008C	STF2	2.81764	2.16e-97
Up	YMR316C-A	YMR316C-A	YMR316C-A	2.81023	5.45e-19
Up	YBR214W	YBR214W	SDS24	2.79935	0
Up	YBR005W	YBR005W	RCR1	2.75819	5.19e-302
Up	YGR087C	YGR087C	PDC6	2.75514	3.36e-36
Up	YPL088W	YPL088W	YPL088W	2.74669	0
Up	YPL054W	YPL054W	LEE1	2.73879	2.17e-52
Up	YHR030C	YHR030C	SLT2	2.73132	0
Up	YDR258C	YDR258C	HSP78	2.72561	0
Up	YEL039C	YEL039C	CYC7	2.72453	1.99e-12
Up	YDL234C	YDL234C	GYP7	2.71092	0
Up	YMR251W	YMR251W	GTO3	2.66183	5.12e-122
Up	YLR120C	YLR120C	YPS1	2.60916	0
Up	YDR055W	YDR055W	PST1	2.60715	0
Up	YDR536W	YDR536W	STL1	2.60545	6.76e-177
Up	YEL011W	YEL011W	GLC3	2.60504	2.33e-273
Up	YPL223C	YPL223C	GRE1	2.59548	1.12e-77
Up	YPL123C	YPL123C	RNY1	2.54622	2.03e-102
Up	YMR291W	YMR291W	TDA1	2.54576	0
Up	YLL026W	YLL026W	HSP104	2.51745	0
Up	YGL037C	YGL037C	PNC1	2.5123	0
Up	YGR161C	YGR161C	RTS3	2.48164	1.85e-226
Up	YMR174C	YMR174C	PAI3	2.47261	2.75e-07
Up	YBR285W	YBR285W	YBR285W	2.46697	2.67e-20
Up	YNL092W	YNL092W	YNL092W	2.46545	7.72e-79
Up	YBR126C	YBR126C	TPS1	2.45871	0
Up	YDR085C	YDR085C	AFR1	2.45853	2.56e-229
Up	YKL096W	YKL096W	CWP1	2.44267	0
Up	YGR256W	YGR256W	GND2	2.40923	1.19e-128
Up	YMR104C	YMR104C	YPK2	2.38767	0
Up	YBR085C-A	YBR085C-A	YBR085C-A	2.38089	7.78e-100
Up	YMR040W	YMR040W	YET2	2.36412	1.08e-24
Up	YOR173W	YOR173W	DCS2	2.35981	3.67e-115
Up	YMR105C	YMR105C	PGM2	2.35578	0
Up	YBR056W	YBR056W	MRX18	2.35088	0
Up	YBL078C	YBL078C	ATG8	2.34423	8.48e-49
Up	YJR037W	YJR037W	YJR037W	2.33962	6.07e-05
Up	YOR374W	YOR374W	ALD4	2.33538	0
Up	YLR136C	YLR136C	TIS11	2.32346	9.67e-167
Up	YBR066C	YBR066C	NRG2	2.32228	1.46e-136
Up	YEL059W	YEL059W	HHY1	2.28687	6.63e-10
Up	YMR034C	YMR034C	RCH1	2.26242	3.82e-114
Up	YGL006W	YGL006W	PMC1	2.25035	0
Up	YGR023W	YGR023W	MTL1	2.24964	6e-168
Up	YNR014W	YNR014W	YNR014W	2.23372	6.84e-94
Up	YER121W	YER121W	YER121W	2.22485	7.52e-16
Up	YPR078C	YPR078C	YPR078C	2.2237	4.47e-36
Up	YLR345W	YLR345W	YLR345W	2.22293	1.75e-182
Up	YLR346C	YLR346C	CIS1	2.21667	2.3e-10
Up	YBR072W	YBR072W	HSP26	2.21611	6.96e-119
Up	YOR161C	YOR161C	PNS1	2.21078	4.79e-257
Up	YGR149W	YGR149W	GPC1	2.19955	8.18e-122
Up	YDR358W	YDR358W	GGA1	2.19296	1.32e-251
Up	YMR053C	YMR053C	STB2	2.18795	2.34e-208
Up	YKL161C	YKL161C	KDX1	2.18386	4.25e-172
Up	YJL144W	YJL144W	ROQ1	2.1669	2.88e-15
Up	YBR183W	YBR183W	YPC1	2.1618	7.22e-75
Up	YLR121C	YLR121C	YPS3	2.15137	0
Up	YKL142W	YKL142W	MRP8	2.14963	1.57e-237
Up	YLR178C	YLR178C	TFS1	2.13391	7.96e-202
Up	YOL085C	YOL085C	YOL085C	2.12727	2.16e-11
Up	YOR036W	YOR036W	PEP12	2.12323	5.52e-169
Up	YPL057C	YPL057C	SUR1	2.11591	0
Up	YMR103C	YMR103C	YMR103C	2.11165	3.02e-41
Up	YOL085W-A	YOL085W-A	YOL085W-A	2.11139	1.71e-06
Up	YLR108C	YLR108C	YLR108C	2.11111	6.9e-138
Up	YDL130W-A	YDL130W-A	STF1	2.10317	3.89e-55
Up	YLR267W	YLR267W	BOP2	2.07759	3.04e-112
Up	YFR052C-A	YFR052C-A	YFR052C-A	2.07649	3.78e-59
Up	YML118W	YML118W	NGL3	2.07554	4.72e-99
Up	YBR280C	YBR280C	SAF1	2.07019	4.83e-181
Up	YLR417W	YLR417W	VPS36	2.06645	1.01e-293
Up	YKL036C	YKL036C	YKL036C	2.05409	2.58e-06
Up	YIL136W	YIL136W	OM45	2.0495	1.68e-98
Up	YKL103C	YKL103C	APE1	2.03932	0
Up	YJL142C	YJL142C	IRC9	2.02751	1.83e-29
Up	YFL014W	YFL014W	HSP12	1.99222	2.91e-178
Up	YOR208W	YOR208W	PTP2	1.98822	7.96e-238
Up	YNL274C	YNL274C	GOR1	1.97037	2.13e-120
Up	YFR053C	YFR053C	HXK1	1.96341	2.92e-156
Up	YMR009W	YMR009W	ADI1	1.96317	1.43e-176
Up	YJR038C	YJR038C	YJR038C	1.95452	0.00225
Up	YLR080W	YLR080W	EMP46	1.95316	1.76e-49
Up	YDR453C	YDR453C	TSA2	1.95305	1.07e-101
Up	YCL042W	YCL042W	YCL042W	1.94857	9.42e-20
Up	YGL183C	YGL183C	MND1	1.94828	8.71e-07
Up	YDL169C	YDL169C	UGX2	1.94478	3.01e-16
Up	YKL102C	YKL102C	YKL102C	1.93667	1.37e-05
Up	YPR030W	YPR030W	CSR2	1.93302	1.76e-158
Up	YHR209W	YHR209W	CRG1	1.93188	3.11e-136
Up	YKL159C	YKL159C	RCN1	1.91743	2.66e-109
Up	YGR213C	YGR213C	RTA1	1.91427	4.25e-72
Up	YJL161W	YJL161W	FMP33	1.91367	9.43e-24
Up	YBR182C	YBR182C	SMP1	1.91048	8.95e-54
Up	YNL195C	YNL195C	YNL195C	1.89949	8.27e-31
Up	YGL156W	YGL156W	AMS1	1.89083	2.26e-245
Up	YDL110C	YDL110C	TMA17	1.88776	1.49e-59
Up	YDR014W-A	YDR014W-A	HED1	1.88735	0.00175
Up	YMR122W-A	YMR122W-A	NCW1	1.88326	1.24e-179
Up	YOR289W	YOR289W	YOR289W	1.8753	1.07e-92
Up	YJL164C	YJL164C	TPK1	1.87134	3.15e-108
Up	YJL171C	YJL171C	TOH1	1.86985	0
Up	YJL141C	YJL141C	YAK1	1.86615	7.37e-299
Up	YPL240C	YPL240C	HSP82	1.86059	3.73e-288
Up	YBR224W	YBR224W	YBR224W	1.85775	0.000771
Up	YDR070C	YDR070C	FMP16	1.85603	4.59e-12
Up	YGL121C	YGL121C	GPG1	1.84273	6.38e-24
Up	YOR152C	YOR152C	ATG40	1.83998	1.11e-43
Up	YPL166W	YPL166W	ATG29	1.83183	1.3e-23
Up	YMR251W-A	YMR251W-A	HOR7	1.82541	2.98e-92
Up	YJL213W	YJL213W	YJL213W	1.81947	5.3e-125
Up	YMR250W	YMR250W	GAD1	1.81759	0
Up	YNL208W	YNL208W	YNL208W	1.81727	1.58e-200
Up	YDR216W	YDR216W	ADR1	1.80629	0
Up	YNL305C	YNL305C	BXI1	1.8047	1.54e-131
Up	YOR347C	YOR347C	PYK2	1.80307	8.01e-205
Up	YMR011W	YMR011W	HXT2	1.79809	2.17e-73
Up	YOR137C	YOR137C	SIA1	1.79389	4.34e-132
Up	YPL111W	YPL111W	CAR1	1.78257	2.88e-215
Up	YPR160W	YPR160W	GPH1	1.77937	7.49e-225
Up	YJR008W	YJR008W	MHO1	1.77837	3.09e-86
Up	YGR236C	YGR236C	SPG1	1.76912	0.0069
Up	YNL036W	YNL036W	NCE103	1.76881	1.02e-220
Up	YCR007C	YCR007C	YCR007C	1.75918	1.42e-43
Up	YDR040C	YDR040C	ENA1	1.75907	8.16e-128
Up	YDL124W	YDL124W	YDL124W	1.75262	0
Up	YKL026C	YKL026C	GPX1	1.75088	2.89e-17
Up	YMR008C	YMR008C	PLB1	1.74648	0
Up	YOR348C	YOR348C	PUT4	1.74284	9.51e-53
Up	YLL039C	YLL039C	UBI4	1.73746	0
Up	YDR043C	YDR043C	NRG1	1.73337	1.66e-44
Up	YJL155C	YJL155C	FBP26	1.73261	2.78e-118
Up	YLR054C	YLR054C	OSW2	1.73167	4.52e-32
Up	YDR380W	YDR380W	ARO10	1.73139	2.72e-227
Up	YBR287W	YBR287W	YBR287W	1.73122	0
Up	YAL053W	YAL053W	FLC2	1.73002	0
Up	YJR073C	YJR073C	OPI3	1.72636	7e-117
Up	YGL227W	YGL227W	VID30	1.72585	4.16e-175
Up	YEL012W	YEL012W	UBC8	1.71867	3.67e-33
Up	YGL248W	YGL248W	PDE1	1.71034	1.38e-188
Up	YDR096W	YDR096W	GIS1	1.7096	3.75e-276
Up	YOL150C	YOL150C	YOL150C	1.69637	5.4e-05
Up	YER066C-A	YER066C-A	YER066C-A	1.69262	3.65e-10
Up	YPL061W	YPL061W	ALD6	1.69227	2.3e-191
Up	YGL205W	YGL205W	POX1	1.68394	8.48e-83
Up	YKR075C	YKR075C	YKR075C	1.68041	3.88e-23
Up	YBR203W	YBR203W	COS111	1.67842	3.63e-101
Up	YLR270W	YLR270W	DCS1	1.67483	2.83e-144
Up	YDR516C	YDR516C	EMI2	1.67355	2.37e-231
Up	YML120C	YML120C	NDI1	1.67177	1.31e-164
Up	YJL163C	YJL163C	YJL163C	1.67021	4.77e-68
Up	YJL066C	YJL066C	MPM1	1.66944	4.24e-84
Up	YKL001C	YKL001C	MET14	1.65952	2.59e-122
Up	YNR001C	YNR001C	CIT1	1.65603	1.02e-205
Up	YBR132C	YBR132C	AGP2	1.65467	2.61e-121
Up	YLR257W	YLR257W	YLR257W	1.65237	1.59e-282
Up	YLR350W	YLR350W	ORM2	1.64903	2.31e-205
Up	YGR189C	YGR189C	CRH1	1.64886	0
Up	YKL129C	YKL129C	MYO3	1.64851	0
Up	YAR027W	YAR027W	UIP3	1.64839	4.11e-111
Up	YPL222W	YPL222W	FMP40	1.64084	1.67e-159
Up	YDR379C-A	YDR379C-A	SDH6	1.63323	1.74e-11
Up	YNL134C	YNL134C	YNL134C	1.61047	0
Up	YFR017C	YFR017C	IGD1	1.6016	7.58e-31
Up	YCR010C	YCR010C	ADY2	1.59904	4.41e-17
Up	YGR268C	YGR268C	HUA1	1.59768	3.41e-105
Up	YER020W	YER020W	GPA2	1.59016	1.42e-213
Up	YER184C	YER184C	TOG1	1.5831	1.99e-145
Up	YOR120W	YOR120W	GCY1	1.58003	4.19e-78
Up	YPL087W	YPL087W	YDC1	1.57712	2.56e-114
Up	YLR437C-A	YLR437C-A	YLR437C-A	1.57529	4.19e-41
Up	YJL165C	YJL165C	HAL5	1.56696	0
Up	YIL155C	YIL155C	GUT2	1.55983	1.44e-154
Up	YFL011W	YFL011W	HXT10	1.55752	1.69e-05
Up	YGL053W	YGL053W	PRM8	1.55519	2e-65
Up	YHR016C	YHR016C	YSC84	1.54147	3.84e-112
Up	YMR280C	YMR280C	CAT8	1.54015	1.17e-135
Up	YDR406W	YDR406W	PDR15	1.53999	0
Up	YJL159W	YJL159W	HSP150	1.53955	3.97e-242
Up	YPR026W	YPR026W	ATH1	1.53672	1.83e-121
Up	YBR284W	YBR284W	YBR284W	1.52897	1.15e-45
Up	YGR144W	YGR144W	THI4	1.52832	3.83e-18
Up	YJL082W	YJL082W	IML2	1.52823	2.14e-191
Up	YKL218C	YKL218C	SRY1	1.52033	1.3e-84
Up	YOL151W	YOL151W	GRE2	1.51993	1.64e-167
Up	YKR061W	YKR061W	KTR2	1.51727	7.26e-134
Up	YIL055C	YIL055C	YIL055C	1.51413	3.24e-105
Up	YGR249W	YGR249W	MGA1	1.51112	1.95e-48
Up	YLR284C	YLR284C	ECI1	1.51106	3.57e-43
Up	YOR055W	YOR055W	YOR055W	1.50534	6.2e-05
Up	YDR277C	YDR277C	MTH1	1.50412	2.11e-67
Up	YOR386W	YOR386W	PHR1	1.50048	7.25e-70
Up	YPL203W	YPL203W	TPK2	1.49819	5.82e-86
Up	YNL144C	YNL144C	YNL144C	1.4914	2.65e-69
Up	YJL057C	YJL057C	IKS1	1.48851	1.72e-82
Up	YBR169C	YBR169C	SSE2	1.48702	5.61e-207
Up	YOL048C	YOL048C	RRT8	1.48613	1.89e-59
Up	YGR142W	YGR142W	BTN2	1.48053	1.22e-60
Up	YPL156C	YPL156C	PRM4	1.47642	4.72e-99
Up	YPR170C	YPR170C	YPR170C	1.47338	3.63e-05
Up	YPL171C	YPL171C	OYE3	1.47168	6.31e-15
Up	YJL052W	YJL052W	TDH1	1.46933	1.59e-139
Up	YKR076W	YKR076W	ECM4	1.46035	1.04e-61
Up	YIL113W	YIL113W	SDP1	1.45837	1.22e-10
Up	YOR052C	YOR052C	TMC1	1.45798	8.31e-92
Up	YJR078W	YJR078W	BNA2	1.45788	7.89e-42
Up	YPL089C	YPL089C	RLM1	1.45452	4.19e-192
Up	YCR104W	YCR104W	PAU3	1.45258	0.0587
Up	YJL070C	YJL070C	YJL070C	1.45003	1.66e-105
Up	YNL200C	YNL200C	NNR1	1.4477	1.55e-47
Up	YHR104W	YHR104W	GRE3	1.4457	1.02e-172
Up	YGR161W-C	YGR161W-C	YGR161W-C	1.44283	1.01e-14
Up	YOR054C	YOR054C	VHS3	1.44248	9.15e-73
Up	YBR076W	YBR076W	ECM8	1.44115	7.18e-12
Up	YPL186C	YPL186C	UIP4	1.43818	3.21e-15
Up	YJL048C	YJL048C	UBX6	1.43338	2.28e-73
Up	YPL230W	YPL230W	USV1	1.43239	5.46e-27
Up	YPL221W	YPL221W	FLC1	1.42952	1.17e-296
Up	YNL296W	YNL296W	YNL296W	1.42824	0.066
Up	YBR139W	YBR139W	ATG42	1.4263	2.36e-218
Up	YOR100C	YOR100C	CRC1	1.41832	1.59e-05
Up	YJL094C	YJL094C	KHA1	1.4158	7.63e-201
Up	YML131W	YML131W	YML131W	1.41187	1.95e-55
Up	YAL028W	YAL028W	FRT2	1.41125	6.7e-52
Up	YDR435C	YDR435C	PPM1	1.4105	3.92e-64
Up	YGR070W	YGR070W	ROM1	1.40437	2.1e-95
Up	YKR011C	YKR011C	YKR011C	1.40247	7.16e-86
Up	YPR002W	YPR002W	PDH1	1.3986	4.04e-38
Up	YMR102C	YMR102C	LAF1	1.3947	4.03e-174
Up	YGL165C	YGL165C	YGL165C	1.39388	2.15e-19
Up	YGL062W	YGL062W	PYC1	1.38979	1.02e-268
Up	YLR205C	YLR205C	HMX1	1.38669	1.03e-38
Up	YIL029C	YIL029C	EMA17	1.38034	1.02e-15
Up	YKL065C	YKL065C	YET1	1.37874	4.59e-139
Up	YOR183W	YOR183W	FYV12	1.37674	0.0153
Up	YPL067C	YPL067C	HTC1	1.37662	3.81e-53
Up	YGR194C	YGR194C	XKS1	1.37216	3.43e-81
Up	YKL217W	YKL217W	JEN1	1.3679	2.29e-61
Up	YJL103C	YJL103C	GSM1	1.36671	1.17e-28
Up	YDR001C	YDR001C	NTH1	1.35947	0
Up	YDR342C	YDR342C	HXT7	1.35242	1.05e-27
Up	YDR391C	YDR391C	YDR391C	1.35176	5.78e-94
Up	YDL021W	YDL021W	GPM2	1.35025	1.18e-15
Up	YOL082W	YOL082W	ATG19	1.34644	3.61e-113
Up	YOR035C	YOR035C	SHE4	1.34446	2.12e-182
Up	YOL158C	YOL158C	ENB1	1.34217	1.56e-80
Up	YPR184W	YPR184W	GDB1	1.33377	4.45e-146
Up	YMR096W	YMR096W	SNZ1	1.33315	2.08e-73
Up	YDR077W	YDR077W	SED1	1.33251	1.22e-136
Up	YAR019W-A	YAR019W-A	YAR019W-A	1.33137	0.000975
Up	YBR071W	YBR071W	YBR071W	1.32876	4.06e-105
Up	YNL009W	YNL009W	IDP3	1.32764	2.35e-35
Up	YOL083W	YOL083W	ATG34	1.32606	3.51e-25
Up	YHR140W	YHR140W	YHR140W	1.32605	6.66e-14
Up	YNL019C	YNL019C	YNL019C	1.32139	3.67e-15
Up	YLR438W	YLR438W	CAR2	1.31408	3.11e-106
Up	YBR018C	YBR018C	GAL7	1.31017	2.28e-06
Up	YMR238W	YMR238W	DFG5	1.30841	8.33e-268
Up	YDL085W	YDL085W	NDE2	1.30221	3.48e-28
Up	YNR059W	YNR059W	MNT4	1.29237	6.42e-104
Up	YIL099W	YIL099W	SGA1	1.2903	3.08e-22
Up	YLR177W	YLR177W	YLR177W	1.29019	1.38e-74
Up	YOR219C	YOR219C	STE13	1.28818	4.45e-184
Up	YGL184C	YGL184C	STR3	1.28632	8.27e-31
Up	YMR035W	YMR035W	IMP2	1.28211	1.41e-26
Up	YCR091W	YCR091W	KIN82	1.28144	3.6e-52
Up	YBR083W	YBR083W	TEC1	1.28	3.23e-95
Up	YOR121C	YOR121C	YOR121C	1.27565	0.000377
Up	YPL062W	YPL062W	YPL062W	1.27235	0.043
Up	YDL072C	YDL072C	YET3	1.26799	5.9e-171
Up	YKR067W	YKR067W	GPT2	1.26601	7.13e-128
Up	YOR028C	YOR028C	CIN5	1.26291	3.73e-41
Up	YLL062C	YLL062C	MHT1	1.25496	3.31e-17
Up	YGR137W	YGR137W	YGR137W	1.25228	1.04e-41
Up	YER144C	YER144C	UBP5	1.25144	3.14e-243
Up	YCL041C	YCL041C	YCL041C	1.24503	0.00126
Up	YDL010W	YDL010W	GRX6	1.23936	5.05e-37
Up	YBR053C	YBR053C	YBR053C	1.23875	7.6e-125
Up	YHR139C-A	YHR139C-A	YHR139C-A	1.23806	0.00282
Up	YKL037W	YKL037W	AIM26	1.23679	0.001
Up	YOR020W-A	YOR020W-A	MCO10	1.23361	5.27e-19
Up	YDR533C	YDR533C	HSP31	1.2327	2.6e-87
Up	YKR009C	YKR009C	FOX2	1.2321	3.07e-72
Up	YPR036W-A	YPR036W-A	SPO24	1.23016	3.15e-82
Up	YER062C	YER062C	GPP2	1.23	2.23e-132
Up	YBL101C	YBL101C	ECM21	1.22917	5.79e-283
Up	YPL247C	YPL247C	YPL247C	1.2279	4.33e-95
Up	YJL067W	YJL067W	YJL067W	1.22627	0.00134
Up	YBR108W	YBR108W	AIM3	1.22426	7.95e-94
Up	YGR130C	YGR130C	YGR130C	1.22094	6.4e-267
Up	YOL108C	YOL108C	INO4	1.21944	4.52e-26
Up	YDR072C	YDR072C	IPT1	1.21847	8.31e-202
Up	YER079W	YER079W	YER079W	1.21581	9.65e-23
Up	YAL054C	YAL054C	ACS1	1.2142	3.02e-55
Up	YPL149W	YPL149W	ATG5	1.21392	1.36e-81
Up	YMR315W	YMR315W	YMR315W	1.20673	1.06e-190
Up	YNL115C	YNL115C	YNL115C	1.20183	5.01e-106
Up	YBR006W	YBR006W	UGA2	1.2018	2.43e-80
Up	YLL020C	YLL020C	YLL020C	1.20028	7.21e-20
Up	YDL113C	YDL113C	ATG20	1.19906	4.44e-127
Up	YJR036C	YJR036C	HUL4	1.19903	2.67e-29
Up	YER033C	YER033C	ZRG8	1.19643	2.65e-67
Up	YKL091C	YKL091C	YKL091C	1.1915	1.55e-39
Up	YDL233W	YDL233W	MFG1	1.18993	3.51e-71
Up	YLR251W	YLR251W	SYM1	1.1879	1.5e-25
Up	YLR415C	YLR415C	YLR415C	1.18138	0.00249
Up	YIL097W	YIL097W	FYV10	1.1786	4.64e-22
Up	YDR255C	YDR255C	RMD5	1.17792	9.25e-57
Up	YJL020C	YJL020C	BBC1	1.17678	6.28e-268
Up	YCL035C	YCL035C	GRX1	1.17649	6.57e-53
Up	YMR081C	YMR081C	ISF1	1.17525	6.54e-21
Up	YOR153W	YOR153W	PDR5	1.17079	4.94e-260
Up	YDL223C	YDL223C	HBT1	1.16939	4.54e-131
Up	YGR019W	YGR019W	UGA1	1.16823	2.59e-114
Up	YPR154W	YPR154W	PIN3	1.1658	4.69e-100
Up	YKL213C	YKL213C	DOA1	1.16219	1.17e-219
Up	YGL259W	YGL259W	YPS5	1.15869	0.00416
Up	YHR171W	YHR171W	ATG7	1.15817	1e-57
Up	YIR039C	YIR039C	YPS6	1.15723	1.03e-16
Up	YFL054C	YFL054C	AQY3	1.15719	9.43e-34
Up	YMR261C	YMR261C	TPS3	1.15573	6.61e-172
Up	YLR337C	YLR337C	VRP1	1.15503	6.53e-174
Up	YJL106W	YJL106W	IME2	1.15359	8.15e-34
Up	YIL122W	YIL122W	POG1	1.15193	7.53e-38
Up	YNL020C	YNL020C	ARK1	1.15047	5.77e-125
Up	YFR036W-A	YFR036W-A	YFR036W-A	1.14524	0.0452
Up	YMR140W	YMR140W	SIP5	1.14275	4.34e-93
Up	YOL107W	YOL107W	YOL107W	1.14203	4.11e-25
Up	YJR106W	YJR106W	ECM27	1.13686	3.88e-89
Up	YOL163W	YOL163W	YOL163W	1.13519	0.00201
Up	YGL007W	YGL007W	BRP1	1.1334	6.84e-05
Up	YIR014W	YIR014W	VLD1	1.12774	2.52e-15
Up	YOR285W	YOR285W	RDL1	1.12645	1.33e-47
Up	YGR205W	YGR205W	TDA10	1.1245	1.54e-37
Up	YOL032W	YOL032W	OPI10	1.11658	2.3e-35
Up	YBR208C	YBR208C	DUR1,2	1.10102	3.16e-105
Up	YBR090C	YBR090C	YBR090C	1.10024	0.0337
Up	YGR289C	YGR289C	MAL11	1.09907	3.37e-16
Up	YDR293C	YDR293C	SSD1	1.09786	5.42e-253
Up	YMR110C	YMR110C	HFD1	1.09468	1.03e-69
Up	YMR196W	YMR196W	YMR196W	1.09423	3.28e-135
Up	YPR198W	YPR198W	SGE1	1.09419	1.75e-143
Up	YOR292C	YOR292C	YOR292C	1.09346	3.54e-18
Up	YBR230W-A	YBR230W-A	COQ21	1.09335	0.000132
Up	YGR287C	YGR287C	IMA1	1.09231	2.21e-19
Up	YDR129C	YDR129C	SAC6	1.09006	6.37e-207
Up	YDR247W	YDR247W	VHS1	1.08774	6.64e-117
Up	YPL014W	YPL014W	CIP1	1.08769	5.45e-13
Up	YOL126C	YOL126C	MDH2	1.08693	5.6e-92
Up	YBR016W	YBR016W	YBR016W	1.08326	2.27e-48
Up	YPL003W	YPL003W	ULA1	1.08214	1.4e-37
Up	YBR149W	YBR149W	ARA1	1.08167	1.06e-113
Up	YER181C	YER181C	YER181C	1.08058	0.0182
Up	YLR151C	YLR151C	PCD1	1.07851	9.03e-12
Up	YER054C	YER054C	GIP2	1.07617	1.61e-19
Up	YKR039W	YKR039W	GAP1	1.0699	4.53e-38
Up	YDR436W	YDR436W	PPZ2	1.06906	8.19e-70
Up	YGR097W	YGR097W	ASK10	1.06812	9.35e-169
Up	YBR230C	YBR230C	OM14	1.06304	5.22e-49
Up	YDL009C	YDL009C	YDL009C	1.06155	9.49e-12
Up	YNR019W	YNR019W	ARE2	1.06151	5.7e-165
Up	YPR035W	YPR035W	GLN1	1.06101	5.52e-145
Up	YIL045W	YIL045W	PIG2	1.06025	2.63e-22
Up	YPL026C	YPL026C	SKS1	1.06023	1.29e-61
Up	YDL149W	YDL149W	ATG9	1.05986	2.63e-36
Up	YJR059W	YJR059W	PTK2	1.0597	2.19e-184
Up	YBR298C	YBR298C	MAL31	1.05922	6.01e-24
Up	YDL026W	YDL026W	YDL026W	1.05537	3.43e-05
Up	YIL087C	YIL087C	AIM19	1.05477	4.63e-22
Up	YDR535C	YDR535C	YDR535C	1.05097	5.97e-05
Up	YGR288W	YGR288W	MAL13	1.04804	9.27e-31
Up	YGL104C	YGL104C	VPS73	1.0476	6.21e-43
Up	YOL015W	YOL015W	IRC10	1.04758	1.77e-16
Up	YKR058W	YKR058W	GLG1	1.04417	1.52e-27
Up	YBR295W	YBR295W	PCA1	1.03981	6.72e-109
Up	YBL042C	YBL042C	FUI1	1.03956	2.32e-73
Up	YLL019C	YLL019C	KNS1	1.03807	1.92e-106
Up	YGL045W	YGL045W	RIM8	1.03485	1.59e-45
Up	YGL047W	YGL047W	ALG13	1.03384	5.73e-18
Up	YML054C	YML054C	CYB2	1.03136	5.73e-32
Up	YCR021C	YCR021C	HSP30	1.03084	1.45e-14
Up	YIL107C	YIL107C	PFK26	1.03007	6.54e-74
Up	YNL173C	YNL173C	MDG1	1.02692	3.54e-40
Up	YJL172W	YJL172W	CPS1	1.02688	1.2e-183
Up	YBR150C	YBR150C	TBS1	1.02666	1.14e-68
Up	YCR030C	YCR030C	SYP1	1.02508	5.56e-197
Up	YPL196W	YPL196W	OXR1	1.02461	1.34e-30
Up	YGR254W	YGR254W	ENO1	1.02319	9.39e-64
Up	YFR014C	YFR014C	CMK1	1.0215	4.39e-68
Up	YML057W	YML057W	CMP2	1.01994	3.95e-118
Up	YIL054W	YIL054W	YIL054W	1.01877	0.0114
Up	YJL149W	YJL149W	DAS1	1.0159	3.09e-60
Up	YJL170C	YJL170C	ASG7	1.01197	5.52e-08
Up	YHR161C	YHR161C	YAP1801	1.00999	2.91e-107
Up	YOR018W	YOR018W	ROD1	1.00553	2.12e-91
Up	YOR049C	YOR049C	RSB1	1.00509	1.12e-45
Up	YFR003C	YFR003C	YPI1	1.00394	1.68e-29
Up	YGL157W	YGL157W	ARI1	1.00306	8.67e-73
Up	YER035W	YER035W	EDC2	1.00192	4.93e-35
Up	YBR046C	YBR046C	ZTA1	1.00165	4.15e-32
Up	YER103W	YER103W	SSA4	1.00088	6.05e-43
Up	YIL017C	YIL017C	VID28	1.00015	1.86e-64
Down	YDL182W	YDL182W	LYS20	-1.00093	1.67e-120
Down	YOR390W	YOR390W	FEX1	-1.00757	4.12e-22
Down	YER069W	YER069W	ARG5,6	-1.01299	3.67e-91
Down	YOL002C	YOL002C	IZH2	-1.02427	1.63e-106
Down	YBR092C	YBR092C	PHO3	-1.03085	6.92e-93
Down	YJR097W	YJR097W	JJJ3	-1.03494	1.76e-25
Down	YGR039W	YGR039W	YGR039W	-1.05079	0.00769
Down	YMR141W-A	YMR141W-A	YMR141W-A	-1.05102	1.3e-16
Down	YNL024C	YNL024C	EFM6	-1.07151	2.28e-44
Down	YCL036W	YCL036W	GFD2	-1.09245	6.4e-109
Down	YPL092W	YPL092W	SSU1	-1.1062	3.16e-80
Down	YJR109C	YJR109C	CPA2	-1.11128	4.97e-103
Down	YOR008C-A	YOR008C-A	YOR008C-A	-1.12715	0.00145
Down	YGL170C	YGL170C	SPO74	-1.13357	1.69e-19
Down	YJL119C	YJL119C	YJL119C	-1.1533	0.00621
Down	YNR025C	YNR025C	YNR025C	-1.15864	0.000257
Down	YDL032W	YDL032W	YDL032W	-1.16056	0.00157
Down	YMR001C-A	YMR001C-A	YMR001C-A	-1.17719	0.00302
Down	YGR079W	YGR079W	YGR079W	-1.18798	8.55e-92
Down	YDL227C	YDL227C	HO	-1.18999	8.3e-102
Down	YOR315W	YOR315W	SFG1	-1.19412	4.17e-115
Down	YIL119C	YIL119C	RPI1	-1.2015	9.45e-41
Down	YGR164W	YGR164W	YGR164W	-1.21517	0.00829
Down	YOR203W	YOR203W	YOR203W	-1.2216	9.26e-24
Down	YAR075W	YAR075W	YAR075W	-1.22409	0.0636
Down	YJL088W	YJL088W	ARG3	-1.25873	5.73e-33
Down	YER068C-A	YER068C-A	YER068C-A	-1.28237	9.02e-28
Down	YBR240C	YBR240C	THI2	-1.28323	9.51e-26
Down	YPL200W	YPL200W	CSM4	-1.28615	2.26e-10
Down	YLR285C-A	YLR285C-A	YLR285C-A	-1.30076	0.000843
Down	YJL195C	YJL195C	YJL195C	-1.31824	3.78e-06
Down	YGR273C	YGR273C	YGR273C	-1.31975	0.0606
Down	YDR491C	YDR491C	YDR491C	-1.32343	5.85e-66
Down	YGR109C	YGR109C	CLB6	-1.32656	1.14e-17
Down	YLR413W	YLR413W	INA1	-1.34225	0
Down	YAR073W	YAR073W	IMD1	-1.34808	0.000723
Down	YOR314W	YOR314W	YOR314W	-1.35564	0.0191
Down	YDR274C	YDR274C	YDR274C	-1.35976	1.65e-84
Down	YHL028W	YHL028W	WSC4	-1.36917	3.87e-93
Down	YDR492W	YDR492W	IZH1	-1.38762	9.82e-132
Down	YLR297W	YLR297W	YLR297W	-1.40751	1.66e-23
Down	YNL228W	YNL228W	YNL228W	-1.43944	0.0271
Down	YDR445C	YDR445C	YDR445C	-1.51882	0.00357
Down	YLR237W	YLR237W	THI7	-1.57484	3.46e-178
Down	YBR067C	YBR067C	TIP1	-1.58432	0
Down	YPR157W	YPR157W	TDA6	-1.64729	1.41e-20
Down	YOL058W	YOL058W	ARG1	-1.68732	5.02e-168
Down	YFR054C	YFR054C	YFR054C	-1.85275	0.00017
Down	YOL101C	YOL101C	IZH4	-2.0711	0
Down	YMR230W-A	YMR230W-A	YMR230W-A	-2.58246	0.00103
