# Supplementary material for: Yeast lacking the sterol C-5 desaturase Erg3 are tolerant to the anti-inflammatory triterpenoid saponin escin
Source: Sci Rep. 2023 Aug 21;13:13617. doi: 10.1038/s41598-023-40308-0 (PMC10442444; doi:10.1038/s41598-023-40308-0)
Supplement: Supplementary file 3 — Supplementary Information 3. [file 41598_2023_40308_MOESM3_ESM.xlsx]

## Sheet: Notes
ShinyGO 0.76.3 (accessed 24th November 2022)
ShinyGO 0.76.3
FDR cutoff 0.05
Pathway minimum size 2
Checked boxes to remove redundance and abbreviate pathways
Background: all genes identified in the RNAseq data

## Sheet: erg3 0esc v WT 0esc UP
erg3Δ 0 µg/mL escin vs. WT 0 µg/mL escin - upregulated DEGs
Enrichment FDR	nGenes	Pathway Genes	Fold Enrichment	Pathway	URL	Genes	Pathway database
3.27e-13	9	18	49.3207	Steroid biosynthesis	http://www.genome.jp/kegg-bin/show_pathway?sce00100	ERG26 ERG4 ERG25 ERG1 ERG11 ERG6 ERG5 ERG2 ERG24	KEGG
0.00290629	12	345	3.12218	Biosynthesis of secondary metabolites	http://www.genome.jp/kegg-bin/show_pathway?sce01110	HEM13 MET6 ERG26 ERG4 ERG25 ERG1 ERG11 ERG6 ERG5 ERG2 ERG8 ERG24	KEGG
6.76106e-19	14	29	42.3288	Phytosteroid biosynthetic proc.	http://amigo.geneontology.org/amigo/term/GO:0016129	ERG28 ERG26 ERG4 ERG25 ERG1 ERG11 NCP1 ERG6 ERG5 ERG29 ERG2 ERG8 ERG24 DAP1	GO Biological Function
6.76106e-19	14	29	42.3288	Cellular alcohol biosynthetic proc.	http://amigo.geneontology.org/amigo/term/GO:0044108	ERG28 ERG26 ERG4 ERG25 ERG1 ERG11 NCP1 ERG6 ERG5 ERG29 ERG2 ERG8 ERG24 DAP1	GO Biological Function
6.76106e-19	14	29	42.3288	Ergosterol biosynthetic proc.	http://amigo.geneontology.org/amigo/term/GO:0006696	ERG28 ERG26 ERG4 ERG25 ERG1 ERG11 NCP1 ERG6 ERG5 ERG29 ERG2 ERG8 ERG24 DAP1	GO Biological Function
2.9131e-18	14	32	38.3605	Phytosteroid metabolic proc.	http://amigo.geneontology.org/amigo/term/GO:0016128	ERG28 ERG26 ERG4 ERG25 ERG1 ERG11 NCP1 ERG6 ERG5 ERG29 ERG2 ERG8 ERG24 DAP1	GO Biological Function
2.9131e-18	14	32	38.3605	Ergosterol metabolic proc.	http://amigo.geneontology.org/amigo/term/GO:0008204	ERG28 ERG26 ERG4 ERG25 ERG1 ERG11 NCP1 ERG6 ERG5 ERG29 ERG2 ERG8 ERG24 DAP1	GO Biological Function
6.71123e-20	16	39	35.9718	Sterol biosynthetic proc.	http://amigo.geneontology.org/amigo/term/GO:0016126	ERG28 ERG26 ERG4 ERG25 ERG1 ERG11 NCP1 ERG6 ERG5 ERG29 ERG2 ERG8 CYB5 ERG24 HES1 DAP1	GO Biological Function
8.31948e-20	16	40	35.0725	Steroid biosynthetic proc.	http://amigo.geneontology.org/amigo/term/GO:0006694	ERG28 ERG26 ERG4 ERG25 ERG1 ERG11 NCP1 ERG6 ERG5 ERG29 ERG2 ERG8 CYB5 ERG24 HES1 DAP1	GO Biological Function
4.80263e-17	14	38	32.3036	Secondary alcohol metabolic proc.	http://amigo.geneontology.org/amigo/term/GO:1902652	ERG28 ERG26 ERG4 ERG25 ERG1 ERG11 NCP1 ERG6 ERG5 ERG29 ERG2 ERG8 ERG24 DAP1	GO Biological Function
2.43238e-22	19	52	32.0373	Steroid metabolic proc.	http://amigo.geneontology.org/amigo/term/GO:0008202	ERG28 ERG26 ERG4 ERG25 ERG1 ATF2 ERG11 NCP1 EGH1 YEH1 ERG6 ERG5 ERG29 ERG2 ERG8 CYB5 ERG24 HES1 DAP1	GO Biological Function
5.2325e-21	18	51	30.9463	Sterol metabolic proc.	http://amigo.geneontology.org/amigo/term/GO:0016125	ERG28 ERG26 ERG4 ERG25 ERG1 ATF2 ERG11 NCP1 YEH1 ERG6 ERG5 ERG29 ERG2 ERG8 CYB5 ERG24 HES1 DAP1	GO Biological Function
9.0074e-13	14	72	17.0491	Alcohol biosynthetic proc.	http://amigo.geneontology.org/amigo/term/GO:0046165	ERG28 ERG26 ERG4 ERG25 ERG1 ERG11 NCP1 ERG6 ERG5 ERG29 ERG2 ERG8 ERG24 DAP1	GO Biological Function
6.43335e-14	16	91	15.4165	Organic hydroxy compound biosynthetic proc.	http://amigo.geneontology.org/amigo/term/GO:1901617	ERG28 ERG26 ERG4 ERG25 ERG1 ERG11 NCP1 ERG6 ERG5 ERG29 ERG2 ERG8 CYB5 ERG24 HES1 DAP1	GO Biological Function
0.00658243	4	31	12.094	Glucose import	http://amigo.geneontology.org/amigo/term/GO:0046323	MAL31 HXT6 HXT3 HXT2	GO Biological Function
0.00658243	4	31	12.094	Glucose transmembrane transport	http://amigo.geneontology.org/amigo/term/GO:1904659	MAL31 HXT6 HXT3 HXT2	GO Biological Function
0.0066613	4	32	11.6908	Monosaccharide transmembrane transport	http://amigo.geneontology.org/amigo/term/GO:0015749	MAL31 HXT6 HXT3 HXT2	GO Biological Function
0.0066613	4	32	11.6908	Carbohydrate transmembrane transport	http://amigo.geneontology.org/amigo/term/GO:0034219	MAL31 HXT6 HXT3 HXT2	GO Biological Function
0.0066613	4	32	11.6908	Hexose transmembrane transport	http://amigo.geneontology.org/amigo/term/GO:0008645	MAL31 HXT6 HXT3 HXT2	GO Biological Function
4.82865e-10	14	112	10.9601	Alcohol metabolic proc.	http://amigo.geneontology.org/amigo/term/GO:0006066	ERG28 ERG26 ERG4 ERG25 ERG1 ERG11 NCP1 ERG6 ERG5 ERG29 ERG2 ERG8 ERG24 DAP1	GO Biological Function
8.92093e-13	18	150	10.5217	Organic hydroxy compound metabolic proc.	http://amigo.geneontology.org/amigo/term/GO:1901615	ERG28 ERG26 ERG4 ERG25 ERG1 ATF2 ERG11 NCP1 YEH1 ERG6 ERG5 ERG29 ERG2 ERG8 CYB5 ERG24 HES1 DAP1	GO Biological Function
0.0463851	3	26	10.5217	Sterol transport	http://amigo.geneontology.org/amigo/term/GO:0015918	PDR11 DAN1 HES1	GO Biological Function
2.43386e-09	17	209	7.13196	Lipid biosynthetic proc.	http://amigo.geneontology.org/amigo/term/GO:0008610	ERG28 ERG26 ERG4 ERG25 ERG1 ERG11 NCP1 YSR3 ERG6 ERG5 ERG29 ERG2 ERG8 CYB5 ERG24 HES1 DAP1	GO Biological Function
0.0422876	4	50	7.01449	Carbon catabolite reg. of transcription from RNA polymerase II promoter	http://amigo.geneontology.org/amigo/term/GO:0000429	NRG2 MAL33 MIG2	GO Biological Function
1.30646e-09	21	333	5.52944	Lipid metabolic proc.	http://amigo.geneontology.org/amigo/term/GO:0006629	FAA2 ERG28 ERG26 ERG4 ERG25 ERG1 ATF2 ERG11 NCP1 EGH1 YSR3 YEH1 ERG6 ERG5 ERG29 ERG2 ERG8 CYB5 ERG24 HES1 DAP1	GO Biological Function
9.55443e-07	17	309	4.82388	Cellular lipid metabolic proc.	http://amigo.geneontology.org/amigo/term/GO:0044255	FAA2 ERG28 ERG26 ERG4 ERG25 ERG1 ATF2 ERG11 NCP1 YSR3 ERG6 ERG5 ERG29 ERG2 ERG8 ERG24 DAP1	GO Biological Function
7.08347e-05	15	332	4.00981	Small molecule biosynthetic proc.	http://amigo.geneontology.org/amigo/term/GO:0044283	ERG28 MET6 ERG26 ERG4 ERG25 ERG1 ERG11 NCP1 ERG6 ERG5 ERG29 ERG2 ERG8 ERG24 DAP1	GO Biological Function
0.00987632	23	1025	1.9967	Organic cyclic compound biosynthetic proc.	http://amigo.geneontology.org/amigo/term/GO:1901362	NRG2 MAL33 HEM13 UPC2 ERG28 ERG26 ERG4 MIG2 ERG25 ERG1 ERG11 NCP1 SRL3 ERG6 ERG5 ERG29 ERG2 ERG8 CYB5 ERG24 HES1 DAP1	GO Biological Function
0.0118752	5	69	6.54337	Anchored component of membrane	http://amigo.geneontology.org/amigo/term/GO:0031225	TIR1 TIR3 DAN1 DAN4 FIT2	GO Cellular Compartment
0.0052271	7	117	5.79027	Extracellular region	http://amigo.geneontology.org/amigo/term/GO:0005576	PAU24 TIR1 MET6 TIR3 DAN1 DAN4 FIT2	GO Cellular Compartment
0.0132062	6	112	4.82649	Fungal-type cell wall	http://amigo.geneontology.org/amigo/term/GO:0009277	PAU24 TIR1 TIR3 DAN1 DAN4 FIT2	GO Cellular Compartment
0.0132062	6	119	4.6148	Cell wall	http://amigo.geneontology.org/amigo/term/GO:0005618	PAU24 TIR1 TIR3 DAN1 DAN4 FIT2	GO Cellular Compartment
0.0132062	6	119	4.6148	External encapsulating structure	http://amigo.geneontology.org/amigo/term/GO:0030312	PAU24 TIR1 TIR3 DAN1 DAN4 FIT2	GO Cellular Compartment
0.0219315	11	383	2.53148	Endoplasmic reticulum membrane	http://amigo.geneontology.org/amigo/term/GO:0005789	ERG28 ERG26 ERG4 ERG25 ERG1 ATF2 NCP1 YSR3 ERG2 CYB5 ERG24	GO Cellular Compartment
0.0118752	14	490	2.51544	Endoplasmic reticulum	http://amigo.geneontology.org/amigo/term/GO:0005783	ERG28 ERG26 ERG4 ERG25 ERG1 ATF2 ERG11 MSC7 NCP1 YSR3 ERG6 ERG2 CYB5 ERG24	GO Cellular Compartment
0.0219315	11	390	2.48581	Endoplasmic reticulum subcompartment	http://amigo.geneontology.org/amigo/term/GO:0098827	ERG28 ERG26 ERG4 ERG25 ERG1 ATF2 NCP1 YSR3 ERG2 CYB5 ERG24	GO Cellular Compartment
0.0225891	11	396	2.44795	Nuclear outer membrane-endoplasmic reticulum membrane network	http://amigo.geneontology.org/amigo/term/GO:0042175	ERG28 ERG26 ERG4 ERG25 ERG1 ATF2 NCP1 YSR3 ERG2 CYB5 ERG24	GO Cellular Compartment
0.000218917	34	1600	2.06023	Intrinsic component of membrane	http://amigo.geneontology.org/amigo/term/GO:0031224	MAL31 HXT6 HXT3 TIR1 ERG28 PAU5 ERG4 SCM4 ERG25 FHN1 ERG1 ATF2 ERG11 NCP1 TIR3 PDR11 DAN1 DAN4 YSR3 YEH1 HXT2 ERG29 ERG2 CYB5 ERG24 RSB1 FIT2 PRM4	GO Cellular Compartment
0.0219315	16	708	2.0391	Cell periphery	http://amigo.geneontology.org/amigo/term/GO:0071944	SRO77 PAU24 HXT6 HXT3 TIR1 ERG25 FHN1 ERG11 NCP1 TIR3 PDR11 DAN1 DAN4 HXT2 FIT2	GO Cellular Compartment
0.0052271	29	1529	1.84525	Integral component of membrane	http://amigo.geneontology.org/amigo/term/GO:0016021	MAL31 HXT6 HXT3 ERG28 PAU5 ERG4 SCM4 ERG25 FHN1 ERG1 ATF2 ERG11 NCP1 PDR11 YSR3 YEH1 HXT2 ERG29 ERG2 CYB5 ERG24 RSB1 PRM4	GO Cellular Compartment
0.0032171	3	7	37.5776	Oxidoreductase activity, acting on paired donors, with incorporation or reductio	http://amigo.geneontology.org/amigo/term/GO:0016709	ERG25 ERG1 ERG11	GO Molecular Function
0.00123894	4	12	29.2271	Monooxygenase activity	http://amigo.geneontology.org/amigo/term/GO:0004497	ERG25 ERG1 ERG11 ERG5	GO Molecular Function
0.00534333	3	15	18.7888	Fructose transmembrane transporter activity	http://amigo.geneontology.org/amigo/term/GO:0005353	HXT6 HXT3 HXT2	GO Molecular Function
0.0032171	4	21	16.7012	Oxidoreductase activity, acting on paired donors, with incorporation or reductio	http://amigo.geneontology.org/amigo/term/GO:0016705	ERG25 ERG1 ERG11 ERG5	GO Molecular Function
0.0032171	4	28	13.4894	Glucose transmembrane transporter activity	http://amigo.geneontology.org/amigo/term/GO:0005355	MAL31 HXT6 HXT3 HXT2	GO Molecular Function
0.0032171	4	29	12.9898	Carbohydrate:proton symporter activity	http://amigo.geneontology.org/amigo/term/GO:0005351	MAL31 HXT6 HXT3 HXT2	GO Molecular Function
0.0032171	4	29	12.9898	Carbohydrate:cation symporter activity	http://amigo.geneontology.org/amigo/term/GO:0005402	MAL31 HXT6 HXT3 HXT2	GO Molecular Function
0.0032171	4	27	12.9898	Heme binding	http://amigo.geneontology.org/amigo/term/GO:0020037	ERG11 ERG5 CYB5 DAP1	GO Molecular Function
0.0032171	4	27	12.9898	Tetrapyrrole binding	http://amigo.geneontology.org/amigo/term/GO:0046906	ERG11 ERG5 CYB5 DAP1	GO Molecular Function
0.00534333	4	36	10.628	Solute:proton symporter activity	http://amigo.geneontology.org/amigo/term/GO:0015295	MAL31 HXT6 HXT3 HXT2	GO Molecular Function
0.0278569	3	26	10.1171	Oxidoreductase activity, acting on the CH-CH group of donors	http://amigo.geneontology.org/amigo/term/GO:0016627	HEM13 ERG4 ERG24	GO Molecular Function
0.00705547	4	39	9.74235	Solute:cation symporter activity	http://amigo.geneontology.org/amigo/term/GO:0015294	MAL31 HXT6 HXT3 HXT2	GO Molecular Function
0.0400021	3	30	8.76812	Iron ion binding	http://amigo.geneontology.org/amigo/term/GO:0005506	ERG25 ERG11 ERG5	GO Molecular Function
0.0131481	4	46	8.15639	Symporter activity	http://amigo.geneontology.org/amigo/term/GO:0015293	MAL31 HXT6 HXT3 HXT2	GO Molecular Function
0.0032171	13	334	3.46461	Oxidoreductase activity	http://amigo.geneontology.org/amigo/term/GO:0016491	HEM13 TSA2 ERG26 ERG4 ERG25 ERG1 ERG11 MSC7 NCP1 ERG5 CYB5 ERG24 PRM4	GO Molecular Function

## Sheet: erg3 0esc v WT 0esc DOWN
erg3Δ 0 µg/mL escin vs. WT 0 µg/mL escin - downregulated DEGs
Enrichment FDR	nGenes	Pathway Genes	Fold Enrichment	Pathway	URL	Genes	Pathway Database
0.0461236	2	17	23.7255	Arginine biosynthesis	http://www.genome.jp/kegg-bin/show_pathway?sce00220	ARG4 ARG3	KEGG
0.00761693	2	4	88.9706	Agglutination involved in conjugation with cellular fusion	http://amigo.geneontology.org/amigo/term/GO:0000752	AGA2 AGA1	GO Biological Function
0.0309572	2	10	39.5425	Cell-cell adhesion	http://amigo.geneontology.org/amigo/term/GO:0098609	AGA2 AGA1	GO Biological Function
0.0309572	2	10	39.5425	Adhesion between unicellular organisms	http://amigo.geneontology.org/amigo/term/GO:0098610	AGA2 AGA1	GO Biological Function
0.0309572	2	9	39.5425	Ornithine metabolic proc.	http://amigo.geneontology.org/amigo/term/GO:0006591	ARG4 ARG3	GO Biological Function
0.0433509	2	11	32.3529	Plasma membrane organization	http://amigo.geneontology.org/amigo/term/GO:0007009	FIG1 NCE102	GO Biological Function
0.0449264	2	12	29.6569	Cytogamy	http://amigo.geneontology.org/amigo/term/GO:0000755	FIG1 FUS1	GO Biological Function
0.0449264	2	12	29.6569	Arginine biosynthetic proc.	http://amigo.geneontology.org/amigo/term/GO:0006526	ARG4 ARG3	GO Biological Function
0.00359784	6	119	9.28389	Conjugation with cellular fusion	http://amigo.geneontology.org/amigo/term/GO:0000747	FIG1 FUS1 AGA2 BAR1 ASG7 AGA1	GO Biological Function
0.00359784	6	119	9.28389	Cell-cell fusion	http://amigo.geneontology.org/amigo/term/GO:0140253	FIG1 FUS1 AGA2 BAR1 ASG7 AGA1	GO Biological Function
0.00359784	6	120	9.20385	Conjugation	http://amigo.geneontology.org/amigo/term/GO:0000746	FIG1 FUS1 AGA2 BAR1 ASG7 AGA1	GO Biological Function
0.00359784	6	122	9.04786	Multi-organism cellular proc.	http://amigo.geneontology.org/amigo/term/GO:0044764	FIG1 FUS1 AGA2 BAR1 ASG7 AGA1	GO Biological Function
0.00761693	7	229	5.63615	Sexual reproduction	http://amigo.geneontology.org/amigo/term/GO:0019953	FIG1 FUS1 SHC1 AGA2 BAR1 ASG7 AGA1	GO Biological Function
0.00761693	7	229	5.63615	Multi-organism reproductive proc.	http://amigo.geneontology.org/amigo/term/GO:0044703	FIG1 FUS1 SHC1 AGA2 BAR1 ASG7 AGA1	GO Biological Function
3.31905e-05	7	112	11.4274	Fungal-type cell wall	http://amigo.geneontology.org/amigo/term/GO:0009277	FIG1 TIP1 PHO5 AGA2 BAR1 AGA1	GO Cellular Componant
3.31905e-05	7	119	10.9262	Cell wall	http://amigo.geneontology.org/amigo/term/GO:0005618	FIG1 TIP1 PHO5 AGA2 BAR1 AGA1	GO Cellular Componant
3.31905e-05	7	119	10.9262	External encapsulating structure	http://amigo.geneontology.org/amigo/term/GO:0030312	FIG1 TIP1 PHO5 AGA2 BAR1 AGA1	GO Cellular Componant
0.0036943	4	69	10.6234	Anchored component of membrane	http://amigo.geneontology.org/amigo/term/GO:0031225	TIP1 BAR1 AGA1	GO Cellular Componant
0.00233577	5	117	8.39345	Extracellular region	http://amigo.geneontology.org/amigo/term/GO:0005576	TIP1 PHO5 BAR1 AGA1	GO Cellular Componant
0.044719	3	71	7.62605	Mating projection	http://amigo.geneontology.org/amigo/term/GO:0005937	FIG1 FUS1 NCE102	GO Cellular Componant
0.044719	3	74	7.31265	Plasma membrane bounded cell projection	http://amigo.geneontology.org/amigo/term/GO:0120025	FIG1 FUS1 NCE102	GO Cellular Componant
0.044719	3	75	7.21383	Cell projection	http://amigo.geneontology.org/amigo/term/GO:0042995	FIG1 FUS1 NCE102	GO Cellular Componant
1.35358e-05	16	708	4.13817	Cell periphery	http://amigo.geneontology.org/amigo/term/GO:0071944	FIG1 TIP1 PHO5 AGP1 FUS1 HXT7 AGA2 ZRT1 TPO2 BAR1 ASG7 YPT53 AGA1 PDR12 NCE102	GO Cellular Componant
0.00194315	10	495	3.71485	Plasma membrane	http://amigo.geneontology.org/amigo/term/GO:0005886	AGP1 FUS1 HXT7 ZRT1 TPO2 BAR1 ASG7 YPT53 PDR12 NCE102	GO Cellular Componant
1.62372e-05	22	1600	2.70539	Intrinsic component of membrane	http://amigo.geneontology.org/amigo/term/GO:0031224	SEO1 FIG1 TIP1 AGP1 FUS1 HXT7 ZRT1 TPO2 WSC4 BAR1 ASG7 ELO1 ERG3 AGA1 PDR12 NCE102 TDA6	GO Cellular Componant
0.00134513	18	1529	2.32434	Integral component of membrane	http://amigo.geneontology.org/amigo/term/GO:0016021	SEO1 FIG1 AGP1 FUS1 HXT7 ZRT1 TPO2 WSC4 ASG7 ELO1 ERG3 PDR12 NCE102 TDA6	GO Cellular Componant
0.0206402	2	4	88.9706	Cell adhesion molecule binding	http://amigo.geneontology.org/amigo/term/GO:0050839	AGA2 AGA1	GO Molecular Function

## Sheet: erg3 100esc v erg3 0esc UP
erg3Δ 100 µg/mL escin vs. erg3Δ 0 µg/mL escin - upregulated DEGs
Enrichment FDR	nGenes	Pathway Genes	Fold Enrichment	Pathway	URL	Genes	Pathway Database
No significant enrichment found							KEGG
No significant enrichment found							GO biological Process
No significant enrichment found							GO Cellular Compartment
0.0138036	2	7	90.9774	Inorganic phosphate transmembrane transporter activity	http://amigo.geneontology.org/amigo/term/GO:0005315	PHO89 PIC2	GO Molecular Function

## Sheet: erg3 100esc v erg3 0esc DOWN
erg3Δ 100 µg/mL escin vs. erg3Δ 0 µg/mL escin - downregulated DEGs
Enrichment FDR	nGenes	Pathway Genes	Fold Enrichment	Pathway	URL	Genes	Pathway Database
No matching pathway data found							KEGG
No results							GO biological Process
0.0489297	4	1600	4.18106	Intrinsic component of membrane	http://amigo.geneontology.org/amigo/term/GO:0031224	TIP1 IZH4	GO Cellular Compartment
No results							GO Molecular Function

## Sheet: erg3 75esc v erg3 0esc UP
erg3Δ 100 µg/mL escin vs. erg3Δ 0 µg/mL escin - upregulated DEGs
Enrichment FDR	nGenes	Pathway Genes	Fold Enrichment	Pathway	URL	Genes	Pathway Database
No significant enrichment found							KEGG
No significant enrichment found							GO biological Process
No significant enrichment found							GO Cellular Compartment
No significant enrichment found							GO Molecular Function

## Sheet: erg6 0esc v WT 0esc UP
erg6Δ 0 µg/mL escin vs. WT 0 µg/mL escin - upregulated DEGs
Enrichment FDR	nGenes	Pathway Genes	Fold Enrichment	Pathway	URL	Genes	Pathway database
2.52209e-13	10	18	37.4381	Steroid biosynthesis	http://www.genome.jp/kegg-bin/show_pathway?sce00100	ERG26 ERG4 ERG25 ERG1 ERG11 ERG3 ERG27 ERG5 ERG2 ERG24	KEGG
1.35603e-05	5	15	24.9587	Sulfur metabolism	http://www.genome.jp/kegg-bin/show_pathway?sce00920	MET10 MET3 MET5 MET14 MET2	KEGG
0.0269909	4	43	5.9901	Cysteine and methionine metabolism	http://www.genome.jp/kegg-bin/show_pathway?sce00270	SAM2 MET6 MHT1 MET2	KEGG
9.64447e-05	18	345	3.19946	Biosynthesis of secondary metabolites	http://www.genome.jp/kegg-bin/show_pathway?sce01110	HEM13 SAM2 MET6 ERG26 ERG4 HXK2 ERG25 ERG1 ERG11 MET3 MHT1 ERG3 ERG27 ERG5 ERG2 MET2 ERG24 ALD6	KEGG
0.000732063	27	781	2.11415	Metabolic pathways	http://www.genome.jp/kegg-bin/show_pathway?sce01100	PHO11 HEM13 SAM2 FAA2 MET6 MET10 ERG26 ERG4 HXK2 GSC2 ERG25 ERG1 ERG11 PHO12 MET3 MET5 MET14 YSR3 MHT1 ERG3 ERG27 ERG5 ERG2 MET2 ERG24 ALD6 MET16	KEGG
1.92723e-06	4	4	59.901	Sulfate reduction	http://amigo.geneontology.org/amigo/term/GO:0019419	MET3 MET5 MET14 MET16	GO Biological Process
8.64984e-05	3	3	59.901	Sulfate assimilation, phosphoadenylyl sulfate reduction by phosphoadenylyl-sulfa	http://amigo.geneontology.org/amigo/term/GO:0019379	MET3 MET14 MET16	GO Biological Process
2.3828e-07	5	6	49.9175	Hydrogen sulfide metabolic proc.	http://amigo.geneontology.org/amigo/term/GO:0070813	MET10 MET3 MET5 MET14 MET16	GO Biological Process
0.0121162	2	3	39.934	Ethanol catabolic proc.	http://amigo.geneontology.org/amigo/term/GO:0006068	ADR1 ALD6	GO Biological Process
3.26253e-06	5	9	33.2783	Sulfate assimilation	http://amigo.geneontology.org/amigo/term/GO:0000103	MET10 MET3 MET5 MET14 MET16	GO Biological Process
0.0197011	2	4	29.9505	Primary alcohol catabolic proc.	http://amigo.geneontology.org/amigo/term/GO:0034310	ADR1 ALD6	GO Biological Process
1.12467e-05	5	13	27.2277	Cysteine biosynthetic proc.	http://amigo.geneontology.org/amigo/term/GO:0019344	MET10 MET3 MET5 MET14 MET16	GO Biological Process
1.57101e-14	13	29	26.8522	Phytosteroid biosynthetic proc.	http://amigo.geneontology.org/amigo/term/GO:0016129	ERG28 ERG26 ERG4 ERG25 ERG1 ERG11 NCP1 ERG3 ERG27 ERG5 ERG2 ERG24 DAP1	GO Biological Process
1.57101e-14	13	29	26.8522	Cellular alcohol biosynthetic proc.	http://amigo.geneontology.org/amigo/term/GO:0044108	ERG28 ERG26 ERG4 ERG25 ERG1 ERG11 NCP1 ERG3 ERG27 ERG5 ERG2 ERG24 DAP1	GO Biological Process
1.57101e-14	13	29	26.8522	Ergosterol biosynthetic proc.	http://amigo.geneontology.org/amigo/term/GO:0006696	ERG28 ERG26 ERG4 ERG25 ERG1 ERG11 NCP1 ERG3 ERG27 ERG5 ERG2 ERG24 DAP1	GO Biological Process
0.00016086	4	10	26.6227	Siderophore transport	http://amigo.geneontology.org/amigo/term/GO:0015891	SIT1 ARN2 FIT2 FIT3	GO Biological Process
5.61374e-14	13	32	24.3348	Phytosteroid metabolic proc.	http://amigo.geneontology.org/amigo/term/GO:0016128	ERG28 ERG26 ERG4 ERG25 ERG1 ERG11 NCP1 ERG3 ERG27 ERG5 ERG2 ERG24 DAP1	GO Biological Process
5.61374e-14	13	32	24.3348	Ergosterol metabolic proc.	http://amigo.geneontology.org/amigo/term/GO:0008204	ERG28 ERG26 ERG4 ERG25 ERG1 ERG11 NCP1 ERG3 ERG27 ERG5 ERG2 ERG24 DAP1	GO Biological Process
0.0310454	2	6	23.9604	Siderophore-dependent iron import into cell	http://amigo.geneontology.org/amigo/term/GO:0033214	SIT1 ARN2	GO Biological Process
2.93578e-15	15	39	23.0388	Sterol biosynthetic proc.	http://amigo.geneontology.org/amigo/term/GO:0016126	ERG28 ERG26 ERG4 ERG25 ERG1 ERG11 NCP1 ERG3 ERG27 ERG5 ERG2 CYB5 ERG24 HES1 DAP1	GO Biological Process
3.47576e-15	15	40	22.4629	Steroid biosynthetic proc.	http://amigo.geneontology.org/amigo/term/GO:0006694	ERG28 ERG26 ERG4 ERG25 ERG1 ERG11 NCP1 ERG3 ERG27 ERG5 ERG2 CYB5 ERG24 HES1 DAP1	GO Biological Process
3.69149e-17	18	52	20.735	Steroid metabolic proc.	http://amigo.geneontology.org/amigo/term/GO:0008202	ERG28 ERG26 ERG4 ERG25 ERG1 ATF2 ERG11 NCP1 EGH1 YEH1 ERG3 ERG27 ERG5 ERG2 CYB5 ERG24 HES1 DAP1	GO Biological Process
6.82219e-13	13	38	20.4924	Secondary alcohol metabolic proc.	http://amigo.geneontology.org/amigo/term/GO:1902652	ERG28 ERG26 ERG4 ERG25 ERG1 ERG11 NCP1 ERG3 ERG27 ERG5 ERG2 ERG24 DAP1	GO Biological Process
4.57089e-16	17	51	19.967	Sterol metabolic proc.	http://amigo.geneontology.org/amigo/term/GO:0016125	ERG28 ERG26 ERG4 ERG25 ERG1 ATF2 ERG11 NCP1 YEH1 ERG3 ERG27 ERG5 ERG2 CYB5 ERG24 HES1 DAP1	GO Biological Process
6.28185e-05	5	17	19.967	Cysteine metabolic proc.	http://amigo.geneontology.org/amigo/term/GO:0006534	MET10 MET3 MET5 MET14 MET16	GO Biological Process
0.00144762	4	16	15.9736	Iron coordination entity transport	http://amigo.geneontology.org/amigo/term/GO:1901678	SIT1 ARN2 FIT2 FIT3	GO Biological Process
1.92723e-06	8	36	13.6917	Methionine biosynthetic proc.	http://amigo.geneontology.org/amigo/term/GO:0009086	MET6 MET10 MET3 MET5 MET14 MHT1 MET2 MET16	GO Biological Process
4.04198e-07	9	42	13.4777	Methionine metabolic proc.	http://amigo.geneontology.org/amigo/term/GO:0006555	SAM2 MET6 MET10 MET3 MET5 MET14 MHT1 MET2 MET16	GO Biological Process
2.84775e-06	8	39	12.9516	Sulfur amino acid biosynthetic proc.	http://amigo.geneontology.org/amigo/term/GO:0000097	MET6 MET10 MET3 MET5 MET14 MHT1 MET2 MET16	GO Biological Process
0.018357	3	14	12.8359	Inorganic anion transmembrane transport	http://amigo.geneontology.org/amigo/term/GO:0098661	PHO89 SUL2 DIC1	GO Biological Process
1.12001e-06	9	47	11.9802	Sulfur amino acid metabolic proc.	http://amigo.geneontology.org/amigo/term/GO:0000096	SAM2 MET6 MET10 MET3 MET5 MET14 MHT1 MET2 MET16	GO Biological Process
0.000819581	5	27	11.9802	Serine family amino acid biosynthetic proc.	http://amigo.geneontology.org/amigo/term/GO:0009070	MET10 MET3 MET5 MET14 MET16	GO Biological Process
4.55963e-09	13	72	10.8155	Alcohol biosynthetic proc.	http://amigo.geneontology.org/amigo/term/GO:0046165	ERG28 ERG26 ERG4 ERG25 ERG1 ERG11 NCP1 ERG3 ERG27 ERG5 ERG2 ERG24 DAP1	GO Biological Process
0.000425941	6	38	9.9835	Serine family amino acid metabolic proc.	http://amigo.geneontology.org/amigo/term/GO:0009069	MET10 MET3 MET5 MET14 MET2 MET16	GO Biological Process
6.34112e-10	15	91	9.87379	Organic hydroxy compound biosynthetic proc.	http://amigo.geneontology.org/amigo/term/GO:1901617	ERG28 ERG26 ERG4 ERG25 ERG1 ERG11 NCP1 ERG3 ERG27 ERG5 ERG2 CYB5 ERG24 HES1 DAP1	GO Biological Process
0.0107022	4	26	9.58416	Sulfur compound transport	http://amigo.geneontology.org/amigo/term/GO:0072348	FAA2 MMP1 SUL2 DIC1	GO Biological Process
0.0174667	4	31	8.26221	Glucose import	http://amigo.geneontology.org/amigo/term/GO:0046323	HXT3 HXK2 HXT1 HXT2	GO Biological Process
0.0174667	4	31	8.26221	Glucose transmembrane transport	http://amigo.geneontology.org/amigo/term/GO:1904659	HXT3 HXK2 HXT1 HXT2	GO Biological Process
1.20464e-08	15	112	8.02245	Alcohol metabolic proc.	http://amigo.geneontology.org/amigo/term/GO:0006066	ADR1 ERG28 ERG26 ERG4 ERG25 ERG1 ERG11 NCP1 ERG3 ERG27 ERG5 ERG2 ERG24 ALD6 DAP1	GO Biological Process
0.018357	4	32	7.9868	Monosaccharide transmembrane transport	http://amigo.geneontology.org/amigo/term/GO:0015749	HXT3 HXK2 HXT1 HXT2	GO Biological Process
0.018357	4	32	7.9868	Carbohydrate transmembrane transport	http://amigo.geneontology.org/amigo/term/GO:0034219	HXT3 HXK2 HXT1 HXT2	GO Biological Process
0.018357	4	32	7.9868	Hexose transmembrane transport	http://amigo.geneontology.org/amigo/term/GO:0008645	HXT3 HXK2 HXT1 HXT2	GO Biological Process
0.0197011	4	32	7.72916	Iron ion transport	http://amigo.geneontology.org/amigo/term/GO:0006826	SIT1 ARN2 FIT2 FIT3	GO Biological Process
1.32394e-10	19	150	7.58746	Organic hydroxy compound metabolic proc.	http://amigo.geneontology.org/amigo/term/GO:1901615	ADR1 ERG28 ERG26 ERG4 ERG25 ERG1 ATF2 ERG11 NCP1 YEH1 ERG3 ERG27 ERG5 ERG2 CYB5 ERG24 HES1 ALD6 DAP1	GO Biological Process
6.99483e-05	9	77	7.18812	Sulfur compound biosynthetic proc.	http://amigo.geneontology.org/amigo/term/GO:0044272	SAM2 MET6 MET10 MET3 MET5 MET14 MHT1 MET2 MET16	GO Biological Process
0.0327161	5	61	5.07636	Iron ion homeostasis	http://amigo.geneontology.org/amigo/term/GO:0055072	SIT1 ARN2 TIS11 FIT2 FIT3	GO Biological Process
1.29145e-06	17	209	4.87233	Lipid biosynthetic proc.	http://amigo.geneontology.org/amigo/term/GO:0008610	ERG28 ERG26 ERG4 ERG25 ERG1 ERG11 NCP1 YSR3 ERG3 ERG27 ERG5 ERG2 CYB5 ERG24 HES1 SUR1 DAP1	GO Biological Process
0.00629346	8	110	4.43711	Alpha-amino acid biosynthetic proc.	http://amigo.geneontology.org/amigo/term/GO:1901607	MET6 MET10 MET3 MET5 MET14 MHT1 MET2 MET16	GO Biological Process
0.00182118	10	144	4.21838	Sulfur compound metabolic proc.	http://amigo.geneontology.org/amigo/term/GO:0006790	SAM2 MET6 MET10 MET3 MET5 MET14 MHT1 GTO3 MET2 MET16	GO Biological Process
4.04198e-07	22	332	4.01775	Small molecule biosynthetic proc.	http://amigo.geneontology.org/amigo/term/GO:0044283	ERG28 MET6 MET10 ERG26 ERG4 ERG25 ERG1 ERG11 NCP1 MET3 MET5 MET14 MHT1 ERG3 ERG27 ERG5 ERG2 MET2 ERG24 ALD6 DAP1 MET16	GO Biological Process
2.17313e-06	21	333	3.77754	Lipid metabolic proc.	http://amigo.geneontology.org/amigo/term/GO:0006629	FAA2 ERG28 ERG26 ERG4 ERG25 ERG1 ATF2 ERG11 NCP1 EGH1 YSR3 YEH1 ERG3 ERG27 ERG5 ERG2 CYB5 ERG24 HES1 SUR1 DAP1	GO Biological Process
0.000203684	17	309	3.29552	Cellular lipid metabolic proc.	http://amigo.geneontology.org/amigo/term/GO:0044255	FAA2 ERG28 ERG26 ERG4 ERG25 ERG1 ATF2 ERG11 NCP1 YSR3 ERG3 ERG27 ERG5 ERG2 ERG24 SUR1 DAP1	GO Biological Process
0.0197011	9	171	3.26733	Alpha-amino acid metabolic proc.	http://amigo.geneontology.org/amigo/term/GO:1901605	SAM2 MET6 MET10 MET3 MET5 MET14 MHT1 MET2 MET16	GO Biological Process
0.0327161	9	184	2.99505	Organic acid biosynthetic proc.	http://amigo.geneontology.org/amigo/term/GO:0016053	MET6 MET10 MET3 MET5 MET14 MHT1 MET2 ALD6 MET16	GO Biological Process
0.0259033	15	403	2.26898	Transmembrane transport	http://amigo.geneontology.org/amigo/term/GO:0055085	PHO89 HXT3 SIT1 FAA2 HXK2 MPC3 ARN2 HXT1 PDR11 MMP1 SUL2 DIC1 HXT2	GO Biological Process
0.00164114	26	740	2.14521	Small molecule metabolic proc.	http://amigo.geneontology.org/amigo/term/GO:0044281	ADR1 SAM2 FAA2 ERG28 MET6 MET10 ERG26 ERG4 HXK2 ERG25 ERG1 ERG11 NCP1 MET3 MET5 MET14 MHT1 ERG3 ERG27 ERG5 ERG2 MET2 ERG24 ALD6 DAP1 MET16	GO Biological Process
0.00827285	6	69	5.36427	Anchored component of membrane	http://amigo.geneontology.org/amigo/term/GO:0031225	TIR1 TIR3 DAN1 DAN4 FIT2 FIT3	GO Cellular Componant
0.00130476	9	117	5.08593	Extracellular region	http://amigo.geneontology.org/amigo/term/GO:0005576	PHO11 PAU24 TIR1 MET6 TIR3 DAN1 DAN4 FIT2 FIT3	GO Cellular Componant
0.00130476	9	112	4.94595	Fungal-type cell wall	http://amigo.geneontology.org/amigo/term/GO:0009277	PHO11 PAU24 TIR1 PHO12 TIR3 DAN1 DAN4 FIT2 FIT3	GO Cellular Componant
0.00130476	9	119	4.72903	Cell wall	http://amigo.geneontology.org/amigo/term/GO:0005618	PHO11 PAU24 TIR1 PHO12 TIR3 DAN1 DAN4 FIT2 FIT3	GO Cellular Componant
0.00130476	9	119	4.72903	External encapsulating structure	http://amigo.geneontology.org/amigo/term/GO:0030312	PHO11 PAU24 TIR1 PHO12 TIR3 DAN1 DAN4 FIT2 FIT3	GO Cellular Componant
0.00130476	25	708	2.17663	Cell periphery	http://amigo.geneontology.org/amigo/term/GO:0071944	PHO11 SRO77 PHO89 PAU24 HXT3 SIT1 TIR1 GSC2 ERG25 FHN1 ARN2 ERG11 NCP1 HXT1 PHO12 TIR3 PDR11 DAN1 DAN4 MMP1 SUL2 HXT2 FIT2 FIT3	GO Cellular Componant
0.0198236	17	495	2.12592	Plasma membrane	http://amigo.geneontology.org/amigo/term/GO:0005886	SRO77 PHO89 HXT3 SIT1 GSC2 ERG25 FHN1 ARN2 ERG11 NCP1 HXT1 PDR11 DAN4 MMP1 SUL2 HXT2	GO Cellular Componant
0.000106929	46	1600	1.90425	Intrinsic component of membrane	http://amigo.geneontology.org/amigo/term/GO:0031224	PHO89 HXT3 SIT1 TIR1 ERG28 ERG4 GSC2 SCM4 ERG25 FHN1 ERG1 ATF2 MPC3 ARN2 ERG11 NCP1 HXT1 TIR3 PDR11 DAN1 DAN4 YSR3 YEH1 MMP1 ERG3 SUL2 DIC1 HXT2 ERG2 CYB5 ERG24 RSB1 FIT2 FIT3 SUR1 PRM4	GO Cellular Componant
0.00130476	40	1529	1.73878	Integral component of membrane	http://amigo.geneontology.org/amigo/term/GO:0016021	PHO89 HXT3 SIT1 ERG28 ERG4 GSC2 SCM4 ERG25 FHN1 ERG1 ATF2 MPC3 ARN2 ERG11 NCP1 HXT1 PDR11 YSR3 YEH1 MMP1 ERG3 SUL2 DIC1 HXT2 ERG2 CYB5 ERG24 RSB1 SUR1 PRM4	GO Cellular Componant
0.0278431	2	3	39.934	NADPH-hemoprotein reductase activity	http://amigo.geneontology.org/amigo/term/GO:0003958	MET10 NCP1	GO Molecular Function
0.0321296	2	4	29.9505	Pentose transmembrane transporter activity	http://amigo.geneontology.org/amigo/term/GO:0015146	HXT1 HXT2	GO Molecular Function
0.0321296	2	4	29.9505	Oxidoreductase activity, acting on paired donors, with oxidation of a pair of do	http://amigo.geneontology.org/amigo/term/GO:0016717	ERG3 ERG5	GO Molecular Function
0.00597279	3	7	25.6719	Oxidoreductase activity, acting on paired donors, with incorporation or reductio	http://amigo.geneontology.org/amigo/term/GO:0016709	ERG25 ERG1 ERG11	GO Molecular Function
0.0443904	2	5	23.9604	S-methyltransferase activity	http://amigo.geneontology.org/amigo/term/GO:0008172	MET6 MHT1	GO Molecular Function
0.0443904	2	6	23.9604	Siderophore transmembrane transporter activity	http://amigo.geneontology.org/amigo/term/GO:0015343	SIT1 ARN2	GO Molecular Function
0.00155592	4	12	19.967	Monooxygenase activity	http://amigo.geneontology.org/amigo/term/GO:0004497	ERG25 ERG1 ERG11 ERG5	GO Molecular Function
9.83006e-05	6	21	17.1146	Oxidoreductase activity, acting on paired donors, with incorporation or reductio	http://amigo.geneontology.org/amigo/term/GO:0016705	ERG25 ERG1 YHB1 ERG11 ERG3 ERG5	GO Molecular Function
0.000247211	6	27	13.3113	Heme binding	http://amigo.geneontology.org/amigo/term/GO:0020037	YHB1 ERG11 MET5 ERG5 CYB5 DAP1	GO Molecular Function
0.000247211	6	27	13.3113	Tetrapyrrole binding	http://amigo.geneontology.org/amigo/term/GO:0046906	YHB1 ERG11 MET5 ERG5 CYB5 DAP1	GO Molecular Function
0.0321296	3	15	12.8359	Fructose transmembrane transporter activity	http://amigo.geneontology.org/amigo/term/GO:0005353	HXT3 HXT1 HXT2	GO Molecular Function
0.0321296	4	30	7.9868	Iron ion binding	http://amigo.geneontology.org/amigo/term/GO:0005506	ERG25 ERG11 ERG3 ERG5	GO Molecular Function
0.0443904	4	39	6.65567	Solute:cation symporter activity	http://amigo.geneontology.org/amigo/term/GO:0015294	PHO89 HXT3 HXT1 HXT2	GO Molecular Function
0.0489172	4	38	6.30537	Oxidoreductase activity, acting on a sulfur group of donors	http://amigo.geneontology.org/amigo/term/GO:0016667	MET10 MET5 PRM4 MET16	GO Molecular Function
0.0443904	6	90	4.17914	Secondary active transmembrane transporter activity	http://amigo.geneontology.org/amigo/term/GO:0015291	PHO89 HXT3 HXT1 SUL2 DIC1 HXT2	GO Molecular Function
8.05795e-05	20	334	3.6414	Oxidoreductase activity	http://amigo.geneontology.org/amigo/term/GO:0016491	HEM13 TSA2 MET10 ERG26 ERG4 ERG25 ERG1 YHB1 ERG11 MSC7 NCP1 MET5 ERG3 ERG27 ERG5 CYB5 ERG24 ALD6 PRM4 MET16	GO Molecular Function

## Sheet: erg6 0esc v WT 0esc DOWN
erg6Δ 0 µg/mL escin vs. WT 0 µg/mL escin - downregulated DEGs
Enrichment FDR	nGenes	Pathway Genes	Fold Enrichment	Pathway	URL	Genes	Pathway database
No significant enrichment found							KEGG
0.0185205	2	4	56.0185	Agglutination involved in conjugation with cellular fusion	http://amigo.geneontology.org/amigo/term/GO:0000752	AGA2 AGA1	GO Biological Process
0.0185205	2	4	56.0185	Spermine transport	http://amigo.geneontology.org/amigo/term/GO:0000296	TPO2 TPO3	GO Biological Process
0.022249	2	5	44.8148	Neg. reg. of ATPase activity	http://amigo.geneontology.org/amigo/term/GO:0032780	YRO2 MRH1	GO Biological Process
0.00808848	3	11	30.5556	Plasma membrane organization	http://amigo.geneontology.org/amigo/term/GO:0007009	FIG1 HSP12 NCE102	GO Biological Process
0.00808848	3	12	28.0093	Cytogamy	http://amigo.geneontology.org/amigo/term/GO:0000755	FIG1 FUS1 STE2	GO Biological Process
0.0185205	3	18	18.6728	Thiamine-containing compound metabolic proc.	http://amigo.geneontology.org/amigo/term/GO:0042723	PHO3 THI2 PET18	GO Biological Process
0.0185205	3	20	17.6901	Biological adhesion	http://amigo.geneontology.org/amigo/term/GO:0022610	HSP12 AGA2 AGA1	GO Biological Process
0.0185205	3	20	17.6901	Cell adhesion	http://amigo.geneontology.org/amigo/term/GO:0007155	HSP12 AGA2 AGA1	GO Biological Process
0.0124979	5	68	8.75289	Response to pheromone triggering conjugation with cellular fusion	http://amigo.geneontology.org/amigo/term/GO:0000749	STE2 AGA2 BAR1 SST2 AGA1	GO Biological Process
0.00105749	8	119	7.79388	Conjugation with cellular fusion	http://amigo.geneontology.org/amigo/term/GO:0000747	FIG1 FUS1 STE2 AGA2 BAR1 ASG7 SST2 AGA1	GO Biological Process
0.00105749	8	119	7.79388	Cell-cell fusion	http://amigo.geneontology.org/amigo/term/GO:0140253	FIG1 FUS1 STE2 AGA2 BAR1 ASG7 SST2 AGA1	GO Biological Process
0.00105749	8	120	7.72669	Conjugation	http://amigo.geneontology.org/amigo/term/GO:0000746	FIG1 FUS1 STE2 AGA2 BAR1 ASG7 SST2 AGA1	GO Biological Process
0.00105749	8	122	7.59573	Multi-organism cellular proc.	http://amigo.geneontology.org/amigo/term/GO:0044764	FIG1 FUS1 STE2 AGA2 BAR1 ASG7 SST2 AGA1	GO Biological Process
0.0185205	5	82	7.18186	Cellular response to pheromone	http://amigo.geneontology.org/amigo/term/GO:0071444	STE2 AGA2 BAR1 SST2 AGA1	GO Biological Process
0.0302522	5	93	6.29422	Response to pheromone	http://amigo.geneontology.org/amigo/term/GO:0019236	STE2 AGA2 BAR1 SST2 AGA1	GO Biological Process
0.00808848	9	229	4.56259	Sexual reproduction	http://amigo.geneontology.org/amigo/term/GO:0019953	FIG1 FUS1 SHC1 STE2 AGA2 BAR1 ASG7 SST2 AGA1	GO Biological Process
0.00808848	9	229	4.56259	Multi-organism reproductive proc.	http://amigo.geneontology.org/amigo/term/GO:0044703	FIG1 FUS1 SHC1 STE2 AGA2 BAR1 ASG7 SST2 AGA1	GO Biological Process
0.00392046	5	69	8.36097	Anchored component of membrane	http://amigo.geneontology.org/amigo/term/GO:0031225	TIP1 BAR1 AGA1	GO Cellular Componant
0.000944066	7	112	7.19504	Fungal-type cell wall	http://amigo.geneontology.org/amigo/term/GO:0009277	FIG1 TIP1 PHO3 AGA2 BAR1 AGA1	GO Cellular Componant
0.000944066	7	119	6.87947	Cell wall	http://amigo.geneontology.org/amigo/term/GO:0005618	FIG1 TIP1 PHO3 AGA2 BAR1 AGA1	GO Cellular Componant
0.000944066	7	119	6.87947	External encapsulating structure	http://amigo.geneontology.org/amigo/term/GO:0030312	FIG1 TIP1 PHO3 AGA2 BAR1 AGA1	GO Cellular Componant
0.023722	5	117	5.28477	Extracellular region	http://amigo.geneontology.org/amigo/term/GO:0005576	TIP1 BAR1 YGP1 AGA1	GO Cellular Componant
2.84896e-06	18	495	4.21016	Plasma membrane	http://amigo.geneontology.org/amigo/term/GO:0005886	YRO2 FUS1 MRH1 HXT7 HSP12 STE2 TPO2 HXT4 BAR1 ASG7 THI7 SST2 FRE7 RGS2 PDR12 NCE102 TPO3	GO Cellular Componant
8.74215e-09	25	708	4.07111	Cell periphery	http://amigo.geneontology.org/amigo/term/GO:0071944	FIG1 YRO2 TIP1 PHO3 FUS1 MRH1 HXT7 HSP12 STE2 AGA2 TPO2 HXT4 BAR1 ASG7 THI7 SST2 AGA1 FRE7 RGS2 PDR12 FRK1 NCE102 TPO3	GO Cellular Componant
0.00793094	24	1600	1.85825	Intrinsic component of membrane	http://amigo.geneontology.org/amigo/term/GO:0031224	FIG1 YRO2 TIP1 FUS1 MRH1 HXT7 STE2 TPO2 WSC4 HXT4 BAR1 ASG7 ELO1 VTH2 THI7 AGA1 FRE7 PDR12 NCE102 TPO3 TDA6	GO Cellular Componant
0.0253579	2	4	56.0185	Spermine transmembrane transporter activity	http://amigo.geneontology.org/amigo/term/GO:0000297	TPO2 TPO3	GO Molecular Function
0.0253579	2	4	56.0185	Pentose transmembrane transporter activity	http://amigo.geneontology.org/amigo/term/GO:0015146	HXT7 HXT4	GO Molecular Function
0.0253579	2	4	56.0185	Cell adhesion molecule binding	http://amigo.geneontology.org/amigo/term/GO:0050839	AGA2 AGA1	GO Molecular Function

## Sheet: erg6 100esc v erg6 0esc UP
erg6Δ 100 µg/mL escin vs. erg6Δ 0 µg/mL escin - upregulated DEGs
Enrichment FDR	nGenes	Pathway Genes	Fold Enrichment	Pathway	URL	Genes	Pathway database
2.64451e-07	9	13	10.061	Beta-Alanine metabolism	http://www.genome.jp/kegg-bin/show_pathway?sce00410	POX1 UGA1 FOX2 FMS1 HFD1 ALD3 ALD2 GAD1 ALD4	KEGG
0.0088017	4	9	7.02671	Butanoate metabolism	http://www.genome.jp/kegg-bin/show_pathway?sce00650	BDH2 UGA2 UGA1 GAD1	KEGG
0.00840233	5	14	5.58943	Histidine metabolism	http://www.genome.jp/kegg-bin/show_pathway?sce00340	HFD1 ALD3 ALD2 ALD4	KEGG
0.0185091	4	11	5.46522	Pentose and glucuronate interconversions	http://www.genome.jp/kegg-bin/show_pathway?sce00040	SOR2 XKS1 GRE3 SOR1	KEGG
0.0185091	4	11	5.46522	Ascorbate and aldarate metabolism	http://www.genome.jp/kegg-bin/show_pathway?sce00053	HFD1 ALD3 ALD2 ALD4	KEGG
2.64451e-07	16	40	5.31751	Starch and sucrose metabolism	http://www.genome.jp/kegg-bin/show_pathway?sce00500	TPS1 GLK1 NTH1 TPS2 EMI2 GLC3 GSY1 HXK1 GSC2 SGA1 GSY2 TSL1 PGM2 TPS3 ATH1 GPH1	KEGG
0.0110034	5	14	5.12364	Valine, leucine and isoleucine degradation	http://www.genome.jp/kegg-bin/show_pathway?sce00280	UGA1 HFD1 ALD3 ALD2 ALD4	KEGG
0.0228038	4	12	4.9187	Propanoate metabolism	http://www.genome.jp/kegg-bin/show_pathway?sce00640	POX1 UGA1 FOX2 GRE2	KEGG
0.00144123	8	23	4.68448	Arginine and proline metabolism	http://www.genome.jp/kegg-bin/show_pathway?sce00330	PUT1 CAR2 FMS1 HFD1 ALD3 ALD2 ALD4 CAR1	KEGG
0.00607712	7	22	4.30386	Fructose and mannose metabolism	http://www.genome.jp/kegg-bin/show_pathway?sce00051	SOR2 EMI2 HXK1 PFK26 FBP26 SOR1	KEGG
0.0132053	6	20	4.09892	Tryptophan metabolism	http://www.genome.jp/kegg-bin/show_pathway?sce00380	CTT1 BNA2 HFD1 ALD3 ALD2 ALD4	KEGG
0.0208632	6	23	3.51336	Biosynthesis of nucleotide sugars	http://www.genome.jp/kegg-bin/show_pathway?sce01250	GLK1 EMI2 HXK1 GFA1 PGM2	KEGG
0.0208632	6	23	3.51336	Autophagy	http://www.genome.jp/kegg-bin/show_pathway?sce04136	ATG9 ATG1 ATG7 ATG4 ATG3 ATG5	KEGG
0.000466501	14	54	3.44309	Glycolysis / Gluconeogenesis	http://www.genome.jp/kegg-bin/show_pathway?sce00010	ACS1 GLK1 GPM2 EMI2 HXK1 PDC6 ENO1 TDH1 PGM2 HFD1 ALD3 ALD2 PYK2 ALD4	KEGG
0.0362603	5	20	3.41576	Fatty acid degradation	http://www.genome.jp/kegg-bin/show_pathway?sce00071	POX1 HFD1 ALD3 ALD2 ALD4	KEGG
0.0208632	7	29	3.18805	Glyoxylate and dicarboxylate metabolism	http://www.genome.jp/kegg-bin/show_pathway?sce00630	ACS1 CIT2 CTT1 GOR1 CIT1 MDH2 CIT3	KEGG
0.0257682	7	31	2.96818	Citrate cycle (TCA cycle)	http://www.genome.jp/kegg-bin/show_pathway?sce00020	CIT2 PYC1 IDP3 IDH1 CIT1 MDH2 IDH2	KEGG
0.0298235	7	32	2.86924	Glycerolipid metabolism	http://www.genome.jp/kegg-bin/show_pathway?sce00561	PHM8 HFD1 ALD3 ALD2 GCY1 ALD4	KEGG
0.0336429	7	34	2.77669	Amino sugar and nucleotide sugar metabolism	http://www.genome.jp/kegg-bin/show_pathway?sce00520	GLK1 EMI2 HXK1 GFA1 MCR1 PGM2	KEGG
0.0185091	10	51	2.61633	Pyruvate metabolism	http://www.genome.jp/kegg-bin/show_pathway?sce00620	ACS1 HSP31 PYC1 HFD1 ALD3 ALD2 MDH2 GRE2 PYK2 ALD4	KEGG
0.000466501	22	111	2.55216	Carbon metabolism	http://www.genome.jp/kegg-bin/show_pathway?sce01200	ACS1 GLK1 CIT2 GPM2 EMI2 HXK1 PYC1 POX1 NQM1 CTT1 SOL4 ENO1 GND2 TDH1 FOX2 IDP3 IDH1 CIT1 MDH2 IDH2 PYK2 CIT3	KEGG
0.000466501	49	345	1.78795	Biosynthesis of secondary metabolites	http://www.genome.jp/kegg-bin/show_pathway?sce01110	ACS1 BDH2 TPS1 GLK1 CIT2 GPM2 GPD1 NTH1 PST2 TPS2 EMI2 GLC3 GSY1 HXK1 POX1 NQM1 PDC6 CTT1 SOL4 ENO1 GND2 ARO9 GUT2 TDH1 INO1 OPI3 PUT1 GSY2 CAR2 TSL1 PGM2 HFD1 ALD3 ALD2 GAD1 TPS3 IDP3 IDH1 GOR1 CIT1 MDH2 IDH2 PYK2 ALD4 CAR1 CIT3 ATH1 GPH1	KEGG
0.000466501	92	781	1.47882	Metabolic pathways	http://www.genome.jp/kegg-bin/show_pathway?sce01100	ACS1 PRX1 UGA2 TPS1 ARA1 YPC1 DUR1,2 GLK1 CIT2 RBK1 GPM2 DIA3 GUD1 SOR2 NTH1 PST2 TPS2 ARO10 EMI2 HSP31 GLC3 CYC7 PHM8 GSY1 HXK1 PNC1 PYC1 POX1 PDE1 UGA1 GSC2 NQM1 PDC6 CTT1 THI4 XKS1 SOL4 ENO1 GND2 GRE3 ARO9 SGA1 PFK26 GTT1 TDH1 INO1 FBP26 OPI3 BNA2 SOR1 GFA1 FOX2 YSR3 PUT1 GSY2 CAR2 TSL1 ADI1 FMS1 PGM2 HFD1 ALD3 ALD2 GAD1 TPS3 IDP3 NCE103 IDH1 CHS1 GOR1 THI12 CIT1 MNT4 MDH2 GRE2 GCY1 IDH2 PYK2 …	KEGG
0.000271942	5	5	12.2967	Trehalose metabolism in response to stress	http://amigo.geneontology.org/amigo/term/GO:0070413	TPS1 TPS2 HSP104 TSL1 TPS3	GO Biological Process
0.00176882	4	4	12.2967	Cellular response to desiccation	http://amigo.geneontology.org/amigo/term/GO:0071465	TPS1 NTH1 STF2 ATH1	GO Biological Process
0.00176882	4	4	12.2967	Response to desiccation	http://amigo.geneontology.org/amigo/term/GO:0009269	TPS1 NTH1 STF2 ATH1	GO Biological Process
0.0118234	3	3	12.2967	Polyamine catabolic proc.	http://amigo.geneontology.org/amigo/term/GO:0006598	FMS1 ALD3 ALD2	GO Biological Process
0.0010181	5	7	10.2473	Cellular response to water deprivation	http://amigo.geneontology.org/amigo/term/GO:0042631	TPS1 NTH1 STF2 ATH1	GO Biological Process
0.0010181	5	6	10.2473	C-terminal protein lipidation	http://amigo.geneontology.org/amigo/term/GO:0006501	ATG7 ATG16 ATG4 ATG3 ATG5	GO Biological Process
0.000429565	6	8	9.22256	C-terminal protein amino acid modification	http://amigo.geneontology.org/amigo/term/GO:0018410	PPM1 ATG7 ATG16 ATG4 ATG3 ATG5	GO Biological Process
0.0316104	3	4	9.22256	D-xylose catabolic proc.	http://amigo.geneontology.org/amigo/term/GO:0042843	GRE3 GCY1	GO Biological Process
0.0316104	3	4	9.22256	Fructose 2,6-bisphosphate metabolic proc.	http://amigo.geneontology.org/amigo/term/GO:0006003	PFK26 FBP26	GO Biological Process
0.0316104	3	4	9.22256	Protein localization to endoplasmic reticulum exit site	http://amigo.geneontology.org/amigo/term/GO:0070973	YET3 YET1 YET2	GO Biological Process
0.00237086	5	7	8.78339	Trehalose biosynthetic proc.	http://amigo.geneontology.org/amigo/term/GO:0005992	TPS1 TPS2 TSL1 PGM2 TPS3	GO Biological Process
6.43618e-05	8	12	8.19783	Trehalose metabolic proc.	http://amigo.geneontology.org/amigo/term/GO:0005991	TPS1 NTH1 TPS2 HSP104 TSL1 PGM2 TPS3 ATH1	GO Biological Process
0.0010181	6	10	8.19783	Response to water deprivation	http://amigo.geneontology.org/amigo/term/GO:0009414	TPS1 NTH1 STF2 CAR2 ATH1	GO Biological Process
0.0123845	4	6	8.19783	D-xylose metabolic proc.	http://amigo.geneontology.org/amigo/term/GO:0042732	XKS1 GRE3 GCY1	GO Biological Process
0.00432882	5	8	7.68547	Pentose catabolic proc.	http://amigo.geneontology.org/amigo/term/GO:0019323	RBK1 XKS1 GRE3 GCY1	GO Biological Process
0.00432882	5	8	7.68547	Disaccharide biosynthetic proc.	http://amigo.geneontology.org/amigo/term/GO:0046351	TPS1 TPS2 TSL1 PGM2 TPS3	GO Biological Process
0.00432882	5	8	7.68547	Tricarboxylic acid metabolic proc.	http://amigo.geneontology.org/amigo/term/GO:0072350	CIT2 IDP3 IDH1 CIT1 IDH2	GO Biological Process
0.00177206	6	10	7.37805	Post-translational protein modification	http://amigo.geneontology.org/amigo/term/GO:0043687	PPM1 ATG7 ATG16 ATG4 ATG3 ATG5	GO Biological Process
0.00075464	7	16	7.1731	Glutamine family amino acid catabolic proc.	http://amigo.geneontology.org/amigo/term/GO:0009065	UGA2 SPS100 PUT1 CAR2 GAD1 YGP1 CAR1	GO Biological Process
0.0225346	4	7	7.02671	Fructose metabolic proc.	http://amigo.geneontology.org/amigo/term/GO:0006000	HXK1 PFK26 FBP26	GO Biological Process
0.00768149	5	9	6.83153	Oligosaccharide biosynthetic proc.	http://amigo.geneontology.org/amigo/term/GO:0009312	TPS1 TPS2 TSL1 PGM2 TPS3	GO Biological Process
0.00120774	7	13	6.62133	Protein catabolic proc. in the vacuole	http://amigo.geneontology.org/amigo/term/GO:0007039	PRB1 VID28 PAI3	GO Biological Process
0.00016768	9	17	6.51004	Late nucleophagy	http://amigo.geneontology.org/amigo/term/GO:0044805	ATG8 ATG9 ATG1 ATG7 ATG16 ATG4 ATG3 ATG5 ATG29	GO Biological Process
0.0130528	5	10	6.14837	Pentose metabolic proc.	http://amigo.geneontology.org/amigo/term/GO:0019321	RBK1 XKS1 GRE3 GCY1	GO Biological Process
0.0130528	5	10	6.14837	Neg. reg. of gluconeogenesis	http://amigo.geneontology.org/amigo/term/GO:0045721	RMD5 UBC8 VID30 VID28 FYV10	GO Biological Process
0.0348302	4	8	6.14837	Glycogen catabolic proc.	http://amigo.geneontology.org/amigo/term/GO:0005980	IGD1 SGA1 GPH1 GDB1	GO Biological Process
0.00685671	6	13	5.67542	Cellular biogenic amine catabolic proc.	http://amigo.geneontology.org/amigo/term/GO:0042402	ARO10 PDC6 BNA2 FMS1 ALD3 ALD2	GO Biological Process
0.0202614	5	11	5.58943	Glutamate biosynthetic proc.	http://amigo.geneontology.org/amigo/term/GO:0006537	CIT2 PUT1 IDH1 CIT1 IDH2	GO Biological Process
0.00168247	8	18	5.46522	Glutamate metabolic proc.	http://amigo.geneontology.org/amigo/term/GO:0006536	UGA2 CIT2 PUT1 CAR2 GAD1 IDH1 CIT1 IDH2	GO Biological Process
0.0281713	5	12	5.12364	Polyamine transport	http://amigo.geneontology.org/amigo/term/GO:0015846	AGP2 TPO2 PTK2 GAP1 TPO4	GO Biological Process
0.0281713	5	12	5.12364	Reg. of Arp2/3 complex-mediated actin nucleation	http://amigo.geneontology.org/amigo/term/GO:0034315	LSB1 BBC1 MYO3 VRP1 PIN3	GO Biological Process
0.00536409	7	17	5.06337	Cellular response to glucose starvation	http://amigo.geneontology.org/amigo/term/GO:0042149	SDS24 ENA1 MTL1 YAK1 SIP5	GO Biological Process
0.00536409	7	17	5.06337	Monosaccharide catabolic proc.	http://amigo.geneontology.org/amigo/term/GO:0046365	RBK1 AMS1 XKS1 GRE3 PGM2 GCY1	GO Biological Process
0.015122	6	15	4.9187	Amine catabolic proc.	http://amigo.geneontology.org/amigo/term/GO:0009310	ARO10 PDC6 BNA2 FMS1 ALD3 ALD2	GO Biological Process
0.0381269	5	13	4.72952	NADH metabolic proc.	http://amigo.geneontology.org/amigo/term/GO:0006734	GPD1 NDE2 GUT2 NDI1 NNR1	GO Biological Process
0.0203671	6	16	4.61128	Neg. reg. of cellular carbohydrate metabolic proc.	http://amigo.geneontology.org/amigo/term/GO:0010677	RMD5 UBC8 IGD1 VID30 VID28 FYV10	GO Biological Process
0.0203671	6	16	4.61128	Reg. of gluconeogenesis	http://amigo.geneontology.org/amigo/term/GO:0006111	RMD5 UBC8 VID30 VID28 FYV10 GSM1	GO Biological Process
0.0010181	12	37	3.98813	Mitochondrion disassembly	http://amigo.geneontology.org/amigo/term/GO:0061726	ATG8 ATG20 ATG9 ATG1 ATG7 ATG33 ATG16 ATG4 ATG3 ATG5 ATG29	GO Biological Process
0.0010181	12	37	3.98813	Autophagy of mitochondrion	http://amigo.geneontology.org/amigo/term/GO:0000422	ATG8 ATG20 ATG9 ATG1 ATG7 ATG33 ATG16 ATG4 ATG3 ATG5 ATG29	GO Biological Process
0.00237086	11	35	3.86469	Monosaccharide biosynthetic proc.	http://amigo.geneontology.org/amigo/term/GO:0046364	RMD5 UBC8 PYC1 VID30 ENO1 VID28 FYV10 TDH1 GSM1 MDH2	GO Biological Process
0.00426369	10	32	3.84273	Hexose biosynthetic proc.	http://amigo.geneontology.org/amigo/term/GO:0019319	RMD5 UBC8 PYC1 VID30 ENO1 VID28 FYV10 TDH1 GSM1 MDH2	GO Biological Process
0.00426369	10	32	3.84273	Gluconeogenesis	http://amigo.geneontology.org/amigo/term/GO:0006094	RMD5 UBC8 PYC1 VID30 ENO1 VID28 FYV10 TDH1 GSM1 MDH2	GO Biological Process
0.015122	8	29	3.78361	Glycolytic proc.	http://amigo.geneontology.org/amigo/term/GO:0006096	GLK1 GPM2 EMI2 HXK1 ENO1 TDH1 PYK2	GO Biological Process
0.015122	8	29	3.78361	ATP generation from ADP	http://amigo.geneontology.org/amigo/term/GO:0006757	GLK1 GPM2 EMI2 HXK1 ENO1 TDH1 PYK2	GO Biological Process
0.00510749	10	36	3.72629	Oligosaccharide metabolic proc.	http://amigo.geneontology.org/amigo/term/GO:0009311	TPS1 NTH1 TPS2 AMS1 HSP104 TSL1 PGM2 TPS3 ATH1	GO Biological Process
0.00192402	12	43	3.68902	Pyruvate metabolic proc.	http://amigo.geneontology.org/amigo/term/GO:0006090	GLK1 GPM2 ARO10 EMI2 HXK1 PYC1 PDC6 ENO1 TDH1 PYK2 ALD4	GO Biological Process
0.0195086	8	30	3.64348	ADP metabolic proc.	http://amigo.geneontology.org/amigo/term/GO:0046031	GLK1 GPM2 EMI2 HXK1 ENO1 TDH1 PYK2	GO Biological Process
1.62777e-06	26	88	3.63313	Monosaccharide metabolic proc.	http://amigo.geneontology.org/amigo/term/GO:0005996	GLK1 RBK1 SOR2 RMD5 UBC8 IGD1 HXK1 PYC1 AMS1 VID30 XKS1 ENO1 GRE3 VID28 FYV10 PFK26 TDH1 GSM1 FBP26 SOR1 PGM2 MDH2 GCY1	GO Biological Process
0.034787	7	24	3.58655	NADP metabolic proc.	http://amigo.geneontology.org/amigo/term/GO:0006739	NQM1 SOL4 GND2 IDP3 NNR1 ALD4	GO Biological Process
0.00426369	11	38	3.55958	Energy reserve metabolic proc.	http://amigo.geneontology.org/amigo/term/GO:0006112	GLC3 RGI1 YPI1 GSY1 IGD1 RGI2 SGA1 GSY2 PGM2 GPH1 GDB1	GO Biological Process
0.00426369	11	42	3.55958	Alpha-amino acid catabolic proc.	http://amigo.geneontology.org/amigo/term/GO:1901606	UGA2 ARO10 PDC6 ARO9 SPS100 BNA2 PUT1 CAR2 GAD1 YGP1 CAR1	GO Biological Process
0.0226994	8	31	3.51336	Nucleoside diphosphate phosphorylation	http://amigo.geneontology.org/amigo/term/GO:0006165	GLK1 GPM2 EMI2 HXK1 ENO1 TDH1 PYK2	GO Biological Process
0.0226994	8	31	3.51336	Purine nucleoside diphosphate metabolic proc.	http://amigo.geneontology.org/amigo/term/GO:0009135	GLK1 GPM2 EMI2 HXK1 ENO1 TDH1 PYK2	GO Biological Process
0.0226994	8	31	3.51336	Ribonucleoside diphosphate metabolic proc.	http://amigo.geneontology.org/amigo/term/GO:0009185	GLK1 GPM2 EMI2 HXK1 ENO1 TDH1 PYK2	GO Biological Process
0.0281713	8	32	3.39221	Disaccharide metabolic proc.	http://amigo.geneontology.org/amigo/term/GO:0005984	TPS1 NTH1 TPS2 HSP104 TSL1 PGM2 TPS3 ATH1	GO Biological Process
0.0281713	8	32	3.39221	Nucleotide phosphorylation	http://amigo.geneontology.org/amigo/term/GO:0046939	GLK1 GPM2 EMI2 HXK1 ENO1 TDH1 PYK2	GO Biological Process
1.86515e-05	24	94	3.35366	Carbohydrate catabolic proc.	http://amigo.geneontology.org/amigo/term/GO:0016052	GLK1 RBK1 GPM2 NTH1 EMI2 IGD1 HXK1 AMS1 XKS1 ENO1 GRE3 SGA1 GUT2 TDH1 PGM2 DFG5 GCY1 PYK2 ATH1 GPH1 GDB1	GO Biological Process
5.92237e-05	21	78	3.31066	Hexose metabolic proc.	http://amigo.geneontology.org/amigo/term/GO:0019318	GLK1 SOR2 RMD5 UBC8 IGD1 HXK1 PYC1 AMS1 VID30 ENO1 GRE3 VID28 FYV10 PFK26 TDH1 GSM1 FBP26 SOR1 PGM2 MDH2	GO Biological Process
0.0324908	8	30	3.27913	Actin filament polymerization	http://amigo.geneontology.org/amigo/term/GO:0030041	AIM3 TWF1 LSB1 BBC1 CAP1 MYO3 VRP1 PIN3	GO Biological Process
0.0324908	8	30	3.27913	Reg. of actin filament polymerization	http://amigo.geneontology.org/amigo/term/GO:0030833	AIM3 TWF1 LSB1 BBC1 CAP1 MYO3 VRP1 PIN3	GO Biological Process
0.0324908	8	30	3.27913	Tricarboxylic acid cycle	http://amigo.geneontology.org/amigo/term/GO:0006099	CIT2 IDP3 IDH1 CIT1 MDH2 IDH2 CIT3	GO Biological Process
1.59469e-06	32	126	3.17335	Response to oxidative stress	http://amigo.geneontology.org/amigo/term/GO:0006979	PRX1 UGA2 ZTA1 TPS1 SDH8 MXR2 GRX1 GRX6 TSA2 HSP31 HSP12 MTL1 NQM1 CTT1 ASK10 GRE3 XBP1 GPX1 MCR1 HMX1 DCS1 CAR2 DDR48 GAD1 TDA1 NCE103 CMK2 DDR2 GCY1 DCS2	GO Biological Process
0.0201947	10	40	3.07419	Reg. of carbohydrate metabolic proc.	http://amigo.geneontology.org/amigo/term/GO:0006109	RMD5 UBC8 IGD1 VID30 VID28 FYV10 GSM1	GO Biological Process
0.030403	9	36	3.07419	Glycogen metabolic proc.	http://amigo.geneontology.org/amigo/term/GO:0005977	GLC3 YPI1 GSY1 IGD1 SGA1 GSY2 PGM2 GPH1 GDB1	GO Biological Process
5.80181e-05	24	97	3.04249	Carbohydrate biosynthetic proc.	http://amigo.geneontology.org/amigo/term/GO:0016051	TPS1 TPS2 RMD5 GLC3 UBC8 GSY1 IGD1 PYC1 VID30 GSC2 ENO1 VID28 FYV10 TDH1 GSM1 INO1 GSY2 TSL1 PGM2 TPS3 MDH2 GDB1	GO Biological Process
0.0026704	15	61	3.02379	Glucose metabolic proc.	http://amigo.geneontology.org/amigo/term/GO:0006006	GLK1 RMD5 UBC8 IGD1 HXK1 PYC1 VID30 ENO1 VID28 FYV10 TDH1 GSM1 FBP26 PGM2 MDH2	GO Biological Process
0.00423019	14	57	3.02025	Organelle disassembly	http://amigo.geneontology.org/amigo/term/GO:1903008	ATG8 ATG20 ATG9 ATG1 ATG7 HSP104 ATG33 ATG16 ATG4 ATG3 ATG40 ATG5 ATG29	GO Biological Process
2.73025e-05	27	113	2.9911	Cellular response to oxidative stress	http://amigo.geneontology.org/amigo/term/GO:0034599	PRX1 UGA2 ZTA1 TPS1 SDH8 MXR2 GRX1 GRX6 TSA2 HSP31 HSP12 MTL1 NQM1 ASK10 GRE3 XBP1 GPX1 MCR1 DDR48 GAD1 TDA1 NCE103 CMK2 DDR2 GCY1	GO Biological Process
0.00685671	13	54	2.96033	Cytoplasm to vacuole transport by the Cvt pathway	http://amigo.geneontology.org/amigo/term/GO:0032258	ATG8 ATG20 ATG9 ATG1 ATG7 VPS36 ATG16 ATG4 ATG3 ATG19 PEP12 ATG5 PEP4	GO Biological Process
0.00237086	16	71	2.93654	Cellular response to starvation	http://amigo.geneontology.org/amigo/term/GO:0009267	ATG8 SDS24 ENA1 PRB1 PHM8 MTL1 ATG7 YAK1 DCS1 SIP5 DDR2 DCS2 ATG5 PEP4	GO Biological Process
2.71002e-12	62	268	2.9323	Carbohydrate metabolic proc.	http://amigo.geneontology.org/amigo/term/GO:0005975	TPS1 ARA1 GLK1 CIT2 RBK1 GPM2 GPD1 SOR2 NTH1 TPS2 RMD5 EMI2 GLC3 UBC8 YPI1 GSY1 IGD1 HXK1 PYC1 AMS1 VID30 GSC2 NQM1 CRH1 XKS1 SOL4 ENO1 GND2 GRE3 VID28 FYV10 SGA1 PFK26 GUT2 TDH1 GSM1 INO1 FBP26 SOR1 HSP104 GSY2 TSL1 PGM2 DFG5 TPS3 CAT8 IDP3 OPI10 MDH2 GCY1 PYK2 ATH1 GPH1 GDB1	GO Biological Process
1.71255e-06	35	150	2.90801	Cellular response to chemical stress	http://amigo.geneontology.org/amigo/term/GO:0062197	FRT2 FLC2 PRX1 UGA2 ZTA1 NRG2 TPS1 SDH8 MXR2 GRX1 GRX6 GPD1 NRG1 TSA2 HSP31 HSP12 MTL1 NQM1 CTT1 ASK10 SLT2 GRE3 XBP1 GPX1 MCR1 SSK1 DDR48 GAD1 TDA1 NCE103 CMK2 DDR2 GCY1	GO Biological Process
0.030809	10	43	2.85971	Cellular response to osmotic stress	http://amigo.geneontology.org/amigo/term/GO:0071470	FRT2 FLC2 NRG2 GPD1 NRG1 HSP12 CTT1 SLT2 GRE3 SSK1	GO Biological Process
0.00311834	16	71	2.85142	Cellular response to abiotic stimulus	http://amigo.geneontology.org/amigo/term/GO:0071214	FRT2 FLC2 NRG2 TPS1 GPD1 NTH1 NRG1 HSP12 CUP2 STF2 CTT1 SLT2 GRE3 SSK1 ATH1	GO Biological Process
0.015122	12	56	2.83771	Cellular amino acid catabolic proc.	http://amigo.geneontology.org/amigo/term/GO:0009063	UGA2 ARO10 UGA1 PDC6 ARO9 SPS100 BNA2 PUT1 CAR2 GAD1 YGP1 CAR1	GO Biological Process
0.00685671	14	65	2.8222	Glutamine family amino acid metabolic proc.	http://amigo.geneontology.org/amigo/term/GO:0009064	UGA2 DUR1,2 CIT2 SPS100 GFA1 PUT1 CAR2 GAD1 IDH1 YGP1 CIT1 IDH2 CAR1	GO Biological Process
8.40754e-06	35	162	2.72396	Cellular carbohydrate metabolic proc.	http://amigo.geneontology.org/amigo/term/GO:0044262	TPS1 ARA1 CIT2 RBK1 NTH1 TPS2 RMD5 GLC3 UBC8 YPI1 GSY1 IGD1 AMS1 VID30 GSC2 GND2 VID28 FYV10 SGA1 GUT2 GSM1 INO1 HSP104 GSY2 TSL1 PGM2 TPS3 IDP3 OPI10 GCY1 ATH1 GPH1 GDB1	GO Biological Process
2.73025e-05	31	148	2.72285	Cellular response to extracellular stimulus	http://amigo.geneontology.org/amigo/term/GO:0031668	ATG8 NRG2 TPS1 SDS24 NTH1 ENA1 NRG1 HSP31 PRB1 PHM8 TOG1 STF2 MTL1 ATG7 GSM1 YAK1 DAL80 DCS1 VPS36 SIP5 CAT8 DDR2 DCS2 ATG5 PEP4 USV1 ATH1	GO Biological Process
0.00510749	16	77	2.69518	Response to starvation	http://amigo.geneontology.org/amigo/term/GO:0042594	ATG8 SDS24 ENA1 PRB1 PHM8 MTL1 ATG7 YAK1 DCS1 SIP5 DDR2 DCS2 ATG5 PEP4	GO Biological Process
0.016856	13	60	2.6643	Cellular carbohydrate biosynthetic proc.	http://amigo.geneontology.org/amigo/term/GO:0034637	TPS1 TPS2 GLC3 GSY1 IGD1 GSC2 INO1 GSY2 TSL1 PGM2 TPS3 GDB1	GO Biological Process
5.80181e-05	31	155	2.59319	Response to extracellular stimulus	http://amigo.geneontology.org/amigo/term/GO:0009991	ATG8 NRG2 TPS1 SDS24 NTH1 ENA1 NRG1 HSP31 PRB1 PHM8 TOG1 STF2 MTL1 ATG7 GSM1 YAK1 DAL80 DCS1 VPS36 SIP5 CAT8 DDR2 DCS2 ATG5 PEP4 USV1 ATH1	GO Biological Process
0.00517532	18	92	2.51524	Carboxylic acid catabolic proc.	http://amigo.geneontology.org/amigo/term/GO:0046395	UGA2 ARO10 POX1 UGA1 PDC6 ARO9 SPS100 BNA2 FOX2 PUT1 CAR2 GAD1 IDP3 YGP1 GOR1 CAR1 CIT3 PDH1	GO Biological Process
0.000290672	28	142	2.49499	Small molecule catabolic proc.	http://amigo.geneontology.org/amigo/term/GO:0044282	UGA2 DUR1,2 RBK1 ARO10 HSP31 AMS1 POX1 UGA1 PDC6 XKS1 GRE3 ARO9 SPS100 GUT2 BNA2 FOX2 PUT1 CAR2 PGM2 GAD1 IDP3 YGP1 GOR1 GCY1 CAR1 CIT3 PDH1	GO Biological Process
0.0010181	26	140	2.40388	Cellular response to nutrient levels	http://amigo.geneontology.org/amigo/term/GO:0031669	ATG8 NRG2 SDS24 ENA1 NRG1 HSP31 PRB1 PHM8 TOG1 MTL1 ATG7 GSM1 YAK1 DAL80 DCS1 VPS36 SIP5 CAT8 DDR2 DCS2 ATG5 PEP4 USV1	GO Biological Process
0.0129677	17	88	2.37551	Response to osmotic stress	http://amigo.geneontology.org/amigo/term/GO:0006970	FRT2 FLC2 NRG2 GPD1 ENA1 NRG1 HSP12 CTT1 SLT2 GRE3 MYO3 SSK1 DCS1 CAR2 DCS2 HSP82	GO Biological Process
3.60856e-05	39	207	2.36243	Fungal-type cell wall organization or biogenesis	http://amigo.geneontology.org/amigo/term/GO:0071852	FLC2 FMP45 ADY3 PST1 SED1 SSD1 ZRG8 SPI1 YPS5 MTL1 GSC2 CRH1 AMA1 SLT2 SPS100 YPS6 HSP150 CWP1 GFA1 MYO3 PIR3 OSW2 YPS1 YPS3 NCW2 PUN1 AVO2 YPK2 DFG5 CHS1 LDS2 RRT8 PEP4 FLC1 CSR2	GO Biological Process
0.000311936	32	174	2.31468	Fungal-type cell wall organization	http://amigo.geneontology.org/amigo/term/GO:0031505	FMP45 ADY3 PST1 SED1 SSD1 ZRG8 SPI1 YPS5 MTL1 GSC2 CRH1 AMA1 SLT2 SPS100 YPS6 HSP150 CWP1 MYO3 PIR3 OSW2 YPS1 YPS3 NCW2 PUN1 AVO2 YPK2 CHS1 LDS2 RRT8 PEP4 CSR2	GO Biological Process
0.00176882	26	146	2.30011	Response to nutrient levels	http://amigo.geneontology.org/amigo/term/GO:0031667	ATG8 NRG2 SDS24 ENA1 NRG1 HSP31 PRB1 PHM8 TOG1 MTL1 ATG7 GSM1 YAK1 DAL80 DCS1 VPS36 SIP5 CAT8 DDR2 DCS2 ATG5 PEP4 USV1	GO Biological Process
5.80181e-05	40	222	2.26668	Generation of precursor metabolites and energy	http://amigo.geneontology.org/amigo/term/GO:0006091	ACS1 SDH8 GLK1 CIT2 GPM2 NDE2 EMI2 GLC3 CYC7 RGI1 YPI1 GSY1 IGD1 HXK1 NQM1 SOL4 ENO1 GND2 RGI2 SGA1 GUT2 TDH1 GSM1 GSY2 NDI1 RSF1 PGM2 IDP3 IDH1 CIT1 MDH2 IDH2 PYK2 ALD4 CIT3 GPH1 GDB1	GO Biological Process
0.00242248	27	155	2.19876	Monocarboxylic acid metabolic proc.	http://amigo.geneontology.org/amigo/term/GO:0032787	ACS1 UGA2 GLK1 CIT2 GPM2 ARO10 EMI2 HSP31 HXK1 PYC1 POX1 UGA1 PDC6 ENO1 GND2 TDH1 FOX2 FMS1 ALD3 ALD2 IDP3 GOR1 PYK2 ALD4 CIT3 PDH1	GO Biological Process
0.000290672	38	225	2.14347	External encapsulating structure organization	http://amigo.geneontology.org/amigo/term/GO:0045229	ECM13 ECM21 RCR1 FMP45 ADY3 PST1 SED1 SSD1 ZRG8 SPI1 YPS5 MTL1 GSC2 CRH1 AMA1 SLT2 SPS100 YPS6 HSP150 CWP1 MYO3 PIR3 ECM4 OSW2 YPS1 YPS3 NCW2 PUN1 AVO2 YPK2 DFG5 YGP1 CHS1 LDS2 RRT8 PEP4 CSR2	GO Biological Process
0.000290672	38	225	2.14347	Cell wall organization	http://amigo.geneontology.org/amigo/term/GO:0071555	ECM13 ECM21 RCR1 FMP45 ADY3 PST1 SED1 SSD1 ZRG8 SPI1 YPS5 MTL1 GSC2 CRH1 AMA1 SLT2 SPS100 YPS6 HSP150 CWP1 MYO3 PIR3 ECM4 OSW2 YPS1 YPS3 NCW2 PUN1 AVO2 YPK2 DFG5 YGP1 CHS1 LDS2 RRT8 PEP4 CSR2	GO Biological Process
7.12303e-05	46	277	2.095	Cell wall organization or biogenesis	http://amigo.geneontology.org/amigo/term/GO:0071554	FLC2 ECM13 ECM21 RCR1 FMP45 ADY3 PST1 SED1 SSD1 ZRG8 SPI1 YPS5 MTL1 GSC2 CRH1 AMA1 SLT2 SPS100 SDP1 YPS6 HSP150 CWP1 GFA1 MYO3 PIR3 KTR2 ECM4 OSW2 YPS1 YPS3 NCW2 PUN1 AVO2 YPK2 DFG5 YGP1 CHS1 LDS2 RRT8 PEP4 FLC1 CSR2	GO Biological Process
0.00124526	34	203	2.08005	Response to abiotic stimulus	http://amigo.geneontology.org/amigo/term/GO:0009628	FRT2 FLC2 ZTA1 NRG2 HSP26 TPS1 GPD1 NTH1 ENA1 NRG1 UBC5 TPS2 HSP78 SSA4 SPI1 HSP12 CUP2 STF2 CTT1 THI4 SLT2 GRE3 YAK1 MYO3 HSP104 SSK1 DCS1 CAR2 DDR2 DCS2 HSP82 ATH1	GO Biological Process
0.010488	27	171	1.96457	Energy derivation by oxidation of organic compounds	http://amigo.geneontology.org/amigo/term/GO:0015980	ACS1 SDH8 CIT2 NDE2 GLC3 CYC7 RGI1 YPI1 GSY1 IGD1 RGI2 SGA1 GUT2 GSM1 GSY2 NDI1 RSF1 PGM2 IDP3 IDH1 CIT1 MDH2 IDH2 CIT3 GPH1 GDB1	GO Biological Process
0.00129924	55	398	1.72972	Cellular response to chemical stimulus	http://amigo.geneontology.org/amigo/term/GO:0070887	FRT2 FLC2 PRX1 UGA2 ZTA1 NRG2 TPS1 SDH8 MXR2 GRX1 GRX6 GPD1 NTH1 NRG1 AFR1 TSA2 HSP31 TOG1 HSP12 PDE1 STF2 MTL1 NQM1 CTT1 ASK10 SLT2 GRE3 XBP1 SDP1 IML2 GSM1 GPX1 MCR1 DAL80 SSK1 VPS36 CMP2 DDR48 GAD1 CAT8 TDA1 NCE103 BXI1 CMK2 DDR2 ROD1 GCY1 DCS2 USV1 ATH1	GO Biological Process
4.88682e-05	93	710	1.6431	Organic substance catabolic proc.	http://amigo.geneontology.org/amigo/term/GO:1901575	UGA2 YPC1 DUR1,2 SAF1 GLK1 RBK1 GPM2 GPD1 GUD1 NTH1 RMD5 SSD1 GGA1 ARO10 EMI2 HSP31 UBC8 PRB1 EDC2 PHM8 UBP5 IGD1 HXK1 AMS1 POX1 VID30 PDE1 YPS5 UGA1 PDC6 ASK10 XKS1 AMA1 ENO1 COS8 GRE3 ARO9 SPS100 VID28 FYV10 SGA1 GUT2 YPS6 UBX6 TDH1 DAS1 CPS1 BNA2 FOX2 YPS1 YPS3 TIS11 PUT1 HMX1 DCS1 VPS36 CAR2 NGL3 PLB1 FMS1 PGM2 HFD1 ALD3 ALD2 PAI3 DFG5 GAD1 IDP3 YGP1 GOR1 CIT1 ATG19 GCY1 DCS2 PYK2 YDC1 CAR1 R…	GO Biological Process
0.0082308	50	388	1.61799	Organonitrogen compound catabolic proc.	http://amigo.geneontology.org/amigo/term/GO:1901565	UGA2 YPC1 DUR1,2 SAF1 GUD1 RMD5 GGA1 ARO10 UBC8 PRB1 UBP5 VID30 PDE1 YPS5 UGA1 PDC6 ASK10 AMA1 COS8 ARO9 SPS100 VID28 FYV10 YPS6 UBX6 DAS1 CPS1 BNA2 YPS1 YPS3 PUT1 HMX1 VPS36 CAR2 FMS1 ALD3 ALD2 PAI3 GAD1 YGP1 CIT1 ATG19 YDC1 CAR1 PEP4	GO Biological Process
2.42581e-05	112	881	1.58851	Catabolic proc.	http://amigo.geneontology.org/amigo/term/GO:0009056	ATG8 UGA2 YPC1 DUR1,2 SAF1 GLK1 RBK1 GPM2 GPD1 ATG20 ATG9 GUD1 NTH1 RMD5 SSD1 GGA1 ARO10 PPM1 EMI2 HSP31 UBC8 PRB1 EDC2 PHM8 UBP5 IGD1 HXK1 AMS1 ATG1 POX1 VID30 PDE1 YPS5 UGA1 PDC6 CTT1 ASK10 XKS1 AMA1 ENO1 COS8 SLT2 GRE3 ARO9 SPS100 ATG7 VID28 FYV10 SGA1 GUT2 YPS6 UBX6 TDH1 DAS1 TPK1 CPS1 BNA2 FOX2 YPS1 YPS3 TIS11 PUT1 HMX1 DCS1 ATG33 VPS36 CAR2 NGL3 PLB1 FMS1 PGM2 HFD1 ATG16 ALD3 ALD2 PAI3 DFG5…	GO Biological Process
0.00612734	65	530	1.52828	Response to chemical	http://amigo.geneontology.org/amigo/term/GO:0042221	FRT2 FLC2 PRX1 UGA2 ZTA1 NRG2 TPS1 SDH8 PCA1 MXR2 GRX1 GRX6 GPD1 NTH1 NRG1 AFR1 PDR15 TSA2 HSP31 TOG1 HSP12 CUP2 PDE1 STF2 MTL1 NQM1 CTT1 ASK10 SLT2 GRE3 XBP1 SDP1 IML2 GSM1 GPX1 MCR1 DAL80 SSK1 DCS1 ORM2 VPS36 CAR2 CMP2 DDR48 GAD1 CAT8 TDA1 NCE103 BXI1 CMK2 DDR2 ATG19 ROD1 GCY1 PDR5 DCS2 STE13 USV1 ATH1	GO Biological Process
0.0385234	47	396	1.50116	Carboxylic acid metabolic proc.	http://amigo.geneontology.org/amigo/term/GO:0019752	ACS1 UGA2 DUR1,2 GLK1 CIT2 GPM2 ARO10 EMI2 HSP31 HXK1 PYC1 POX1 UGA1 PDC6 ENO1 GND2 ARO9 SPS100 TDH1 BNA2 GFA1 FOX2 PUT1 CAR2 ADI1 FMS1 HFD1 ALD3 ALD2 GAD1 IDP3 IDH1 YGP1 GOR1 CIT1 MDH2 IDH2 PYK2 ALD4 CAR1 CIT3 PDH1	GO Biological Process
0.0041213	86	740	1.45664	Small molecule metabolic proc.	http://amigo.geneontology.org/amigo/term/GO:0044281	ACS1 UGA2 DUR1,2 GLK1 CIT2 RBK1 GPM2 GUD1 SOR2 RMD5 ARO10 EMI2 HSP31 UBC8 PHM8 IGD1 HXK1 PNC1 PYC1 AMS1 POX1 VID30 PDE1 UGA1 PDC6 THI4 XKS1 ENO1 GND2 GRE3 ARO9 SPS100 VID28 FYV10 PFK26 GUT2 TDH1 GSM1 INO1 FBP26 BNA2 SOR1 GFA1 MCR1 NNR2 FOX2 DAL80 PUT1 CAR2 ADI1 FMS1 PGM2 HFD1 ALD3 ALD2 GAD1 IDP3 IDH1 YGP1 NNR1 GOR1 THI12 CIT1 OPI10 MDH2 GRE2 VHS3 GCY1 IDH2 PYK2 ALD4 CAR1 CIT3 PDH1	GO Biological Process
0.0228963	85	778	1.36097	Cellular catabolic proc.	http://amigo.geneontology.org/amigo/term/GO:0044248	ATG8 UGA2 YPC1 DUR1,2 SAF1 ATG20 ATG9 GUD1 NTH1 RMD5 SSD1 GGA1 ARO10 PPM1 HSP31 UBC8 PRB1 EDC2 PHM8 UBP5 IGD1 ATG1 POX1 VID30 PDE1 UGA1 PDC6 CTT1 ASK10 COS8 SLT2 ARO9 SPS100 ATG7 VID28 FYV10 SGA1 GUT2 UBX6 DAS1 TPK1 CPS1 BNA2 FOX2 TIS11 PUT1 HMX1 DCS1 ATG33 VPS36 CAR2 NGL3 PLB1 HFD1 ATG16 PAI3 GAD1 IDP3 YGP1 ATG4 GOR1 CIT1 ATG3 ATG19 ATG34 PEP12 ATG40 DCS2 YDC1 CAR1 RNY1 ATG5 PEP4 ATG29 CIT3 PDH1…	GO Biological Process
0.0483757	86	829	1.31532	Response to stress	http://amigo.geneontology.org/amigo/term/GO:0006950	FRT2 FLC2 PRX1 ATG8 UGA2 ZTA1 NRG2 HSP26 TPS1 SDS24 SDH8 MXR2 GRX1 PAU3 GRX6 GPD1 RTN2 NTH1 HED1 ENA1 NRG1 UBC5 TPS2 HSP78 TSA2 HSP31 PAU2 PRB1 EDC2 PHM8 SSA4 MAG1 PUG1 HSP12 PAU5 STF2 MTL1 NQM1 CTT1 ASK10 THI4 RTA1 PAU13 SLT2 GRE3 ATG7 XBP1 SDP1 IML2 YAK1 IRC9 GPX1 MYO3 MCR1 HSP104 SSK1 HMX1 DCS1 ORM2 CAR2 TSL1 SIP5 DDR48 GAD1 TPS3 TDA1 NCE103 BXI1 CMK2 DDR2 ATG19 GCY1 DCS2 PHR1 RLM1 ATG5 PEP4 H…	GO Biological Process
0.00848556	4	4	12.2967	Alpha,alpha-trehalose-phosphate synthase complex (UDP-forming)	http://amigo.geneontology.org/amigo/term/GO:0005946	TPS1 TPS2 TSL1 TPS3	GO Cellular Componant
0.00905426	4	5	9.8374	Autophagosome	http://amigo.geneontology.org/amigo/term/GO:0005776	ATG8 ATG9 ATG1 ATG5	GO Cellular Componant
0.00848556	5	7	8.78339	Phagophore	http://amigo.geneontology.org/amigo/term/GO:0061908	ATG9 ATG1 ATG16 ATG3 ATG5	GO Cellular Componant
0.0344051	4	8	6.14837	GID complex	http://amigo.geneontology.org/amigo/term/GO:0034657	RMD5 VID30 VID28 FYV10	GO Cellular Componant
0.04728	4	9	5.46522	Vacuole-isolation membrane contact site	http://amigo.geneontology.org/amigo/term/GO:0120095	ATG8 ATG1 ATG16 ATG5	GO Cellular Componant
0.00905426	7	17	5.06337	Anchored component of plasma membrane	http://amigo.geneontology.org/amigo/term/GO:0046658	YPS5 YPS6 YPS1 YPS3 NCW2 DFG5 PEP4	GO Cellular Componant
0.0344051	5	13	4.72952	External side of plasma membrane	http://amigo.geneontology.org/amigo/term/GO:0009897	YPS5 YPS6 YPS1 YPS3 PEP4	GO Cellular Componant
0.0344051	5	13	4.72952	Intrinsic component of external side of plasma membrane	http://amigo.geneontology.org/amigo/term/GO:0031233	YPS5 YPS6 YPS1 YPS3 PEP4	GO Cellular Componant
0.00905426	9	26	4.25657	Phagophore assembly site membrane	http://amigo.geneontology.org/amigo/term/GO:0034045	ATG20 ATG9 ATG1 ATG7 ATG16 ATG19 ATG34 ATG40 ATG5	GO Cellular Componant
0.00905426	12	46	3.20785	Phagophore assembly site	http://amigo.geneontology.org/amigo/term/GO:0000407	ATG8 ATG20 ATG9 ATG1 ATG7 ATG16 ATG3 ATG19 ATG34 ATG40 ATG5 ATG29	GO Cellular Componant
0.00905426	15	69	2.753	Anchored component of membrane	http://amigo.geneontology.org/amigo/term/GO:0031225	PST1 SED1 SPI1 YPS5 CRH1 YPS6 TOH1 CWP1 YPS1 YPS3 NCW2 PLB1 DFG5 PEP4	GO Cellular Componant
0.0306944	16	91	2.26147	Intrinsic component of plasma membrane	http://amigo.geneontology.org/amigo/term/GO:0031226	AGP2 PCA1 GIT1 PMC1 YPS5 MTL1 YPS6 GAP1 YPS1 YPS3 NCW2 DFG5 PNS1 PEP4 AQY1 SGE1	GO Cellular Componant
0.0138372	20	112	2.25628	Fungal-type cell wall	http://amigo.geneontology.org/amigo/term/GO:0009277	DIA3 PST1 SED1 SPI1 YPS5 CRH1 SPS100 YPS6 TDH1 HSP150 TOH1 CWP1 PIR3 YPS1 YPS3 NCW2 LDS2 RRT8 PEP4 ATH1	GO Cellular Componant
0.0168439	20	119	2.15732	Cell wall	http://amigo.geneontology.org/amigo/term/GO:0005618	DIA3 PST1 SED1 SPI1 YPS5 CRH1 SPS100 YPS6 TDH1 HSP150 TOH1 CWP1 PIR3 YPS1 YPS3 NCW2 LDS2 RRT8 PEP4 ATH1	GO Cellular Componant
0.0168439	20	119	2.15732	External encapsulating structure	http://amigo.geneontology.org/amigo/term/GO:0030312	DIA3 PST1 SED1 SPI1 YPS5 CRH1 SPS100 YPS6 TDH1 HSP150 TOH1 CWP1 PIR3 YPS1 YPS3 NCW2 LDS2 RRT8 PEP4 ATH1	GO Cellular Componant
0.0344051	18	117	2.08813	Extracellular region	http://amigo.geneontology.org/amigo/term/GO:0005576	PST2 PST1 SED1 SPI1 YPS5 CRH1 YPS6 HSP150 CWP1 PIR3 YPS1 YPS3 YGP1 RNY1 PEP4	GO Cellular Componant
0.0344051	27	192	1.76602	Storage vacuole	http://amigo.geneontology.org/amigo/term/GO:0000322	ATG8 AGP2 GRX6 PRB1 PUG1 PMC1 AMS1 TPO2 RTA1 ENO1 SGA1 PRM5 CPS1 MCH2 GAP1 NYV1 TFS1 PBI2 MSB3 BXI1 TPO4 RNY1 PEP4 ATH1	GO Cellular Componant
0.0344051	27	192	1.76602	Fungal-type vacuole	http://amigo.geneontology.org/amigo/term/GO:0000324	ATG8 AGP2 GRX6 PRB1 PUG1 PMC1 AMS1 TPO2 RTA1 ENO1 SGA1 PRM5 CPS1 MCH2 GAP1 NYV1 TFS1 PBI2 MSB3 BXI1 TPO4 RNY1 PEP4 ATH1	GO Cellular Componant
0.0357367	27	194	1.74743	Lytic vacuole	http://amigo.geneontology.org/amigo/term/GO:0000323	ATG8 AGP2 GRX6 PRB1 PUG1 PMC1 AMS1 TPO2 RTA1 ENO1 SGA1 PRM5 CPS1 MCH2 GAP1 NYV1 TFS1 PBI2 MSB3 BXI1 TPO4 RNY1 PEP4 ATH1	GO Cellular Componant
0.0168439	39	290	1.68271	Vacuole	http://amigo.geneontology.org/amigo/term/GO:0005773	ATG8 AGP2 GRX6 ATG9 PRB1 PUG1 PMC1 AMS1 ATG1 TPO2 RTA1 ENO1 VID28 SGA1 PRM5 CPS1 MCH2 GAP1 NYV1 TFS1 AVO2 PAI3 PBI2 MSB3 BXI1 STE13 TPO4 RNY1 ATG5 PEP4 ATH1	GO Cellular Componant
0.0168439	79	708	1.41198	Cell periphery	http://amigo.geneontology.org/amigo/term/GO:0071944	UIP3 YRO2 AIM3 AGP2 YPC1 PCA1 GIT1 DIA3 RTN2 FMP45 ENA1 PST1 SED1 KIN1 PDR15 RGI1 SPI1 PUG1 HXT10 HSP12 PMC1 PRM8 YPS5 MTL1 GSC2 TWF1 LSB1 TPO2 CRH1 RTA1 YSC84 HXT5 SPS100 YPS6 BBC1 TDH1 HSP150 ASG7 TOH1 PTK2 CAP1 CWP1 MYO3 PIR3 GAP1 YPS1 YPS3 NCW2 VRP1 PUN1 PLB1 RCH1 AVO2 DFG5 HOR7 YPT53 CHS1 MSB3 ATO2 LDS2 RRT8 PHM7 ROD1 ATG40 PDR5 PNS1 TPO4 PUT4 PEP4 ATH1 PIN3 AQY1 SGE1	GO Cellular Componant
0.0166644	3	3	12.2967	Citrate (Si)-synthase activity	http://amigo.geneontology.org/amigo/term/GO:0004108	CIT2 CIT1 CIT3	GO Molecular Function
0.0166644	3	3	12.2967	Glutamine-fructose-6-phosphate transaminase (isomerizing) activity	http://amigo.geneontology.org/amigo/term/GO:0004360	GFA1	GO Molecular Function
0.0166644	3	3	12.2967	Citrate synthase activity	http://amigo.geneontology.org/amigo/term/GO:0036440	CIT2 CIT1 CIT3	GO Molecular Function
0.0166644	3	3	12.2967	L-glutamine aminotransferase activity	http://amigo.geneontology.org/amigo/term/GO:0070548	GFA1	GO Molecular Function
0.0131965	4	5	9.8374	Alditol:NADP+ 1-oxidoreductase activity	http://amigo.geneontology.org/amigo/term/GO:0004032	GRE3 GCY1	GO Molecular Function
0.0131965	4	5	9.8374	Endopeptidase inhibitor activity	http://amigo.geneontology.org/amigo/term/GO:0004866	TFS1 PAI3 PBI2	GO Molecular Function
0.0131965	4	5	9.8374	Peptidase inhibitor activity	http://amigo.geneontology.org/amigo/term/GO:0030414	TFS1 PAI3 PBI2	GO Molecular Function
0.0414269	3	4	9.22256	6-phosphofructo-2-kinase activity	http://amigo.geneontology.org/amigo/term/GO:0003873	PFK26 FBP26	GO Molecular Function
0.0284535	4	7	7.02671	Alcohol dehydrogenase (NADP+) activity	http://amigo.geneontology.org/amigo/term/GO:0008106	GRE3 GCY1	GO Molecular Function
0.0166644	5	9	6.83153	Aldehyde dehydrogenase (NAD+) activity	http://amigo.geneontology.org/amigo/term/GO:0004029	HFD1 ALD3 ALD2 ALD4	GO Molecular Function
0.0166644	5	11	6.14837	Aspartic-type endopeptidase activity	http://amigo.geneontology.org/amigo/term/GO:0004190	YPS5 YPS6 YPS1 YPS3 PEP4	GO Molecular Function
0.0166644	5	11	6.14837	Aspartic-type peptidase activity	http://amigo.geneontology.org/amigo/term/GO:0070001	YPS5 YPS6 YPS1 YPS3 PEP4	GO Molecular Function
0.0414269	4	8	6.14837	Aldo-keto reductase (NADP) activity	http://amigo.geneontology.org/amigo/term/GO:0004033	GRE3 GCY1	GO Molecular Function
0.0414269	4	8	6.14837	Glutathione transferase activity	http://amigo.geneontology.org/amigo/term/GO:0004364	GRX1 GTT1 ECM4 GTO3	GO Molecular Function
0.0414269	4	8	6.14837	Endopeptidase regulator activity	http://amigo.geneontology.org/amigo/term/GO:0061135	TFS1 PAI3 PBI2	GO Molecular Function
0.00274096	8	17	5.7867	Carbohydrate kinase activity	http://amigo.geneontology.org/amigo/term/GO:0019200	GLK1 RBK1 EMI2 HXK1 XKS1 PFK26 FBP26	GO Molecular Function
0.0267025	6	17	4.61128	Structural constituent of cell wall	http://amigo.geneontology.org/amigo/term/GO:0005199	SED1 SPI1 HSP150 CWP1 PIR3 NCW2	GO Molecular Function
0.034969	6	17	4.34003	Peroxidase activity	http://amigo.geneontology.org/amigo/term/GO:0004601	PRX1 GRX1 TSA2 CTT1 GTT1 GPX1	GO Molecular Function
0.0173709	7	20	4.30386	Oxidoreductase activity, acting on the aldehyde or oxo group of donors, NAD or N	http://amigo.geneontology.org/amigo/term/GO:0016620	UGA2 TDH1 HFD1 ALD3 ALD2 ALD4	GO Molecular Function
0.0414269	6	18	4.09892	Oxidoreductase activity, acting on peroxide as acceptor	http://amigo.geneontology.org/amigo/term/GO:0016684	PRX1 GRX1 TSA2 CTT1 GTT1 GPX1	GO Molecular Function
0.000162037	20	76	3.32345	Oxidoreductase activity, acting on the CH-OH group of donors, NAD or NADP as acc	http://amigo.geneontology.org/amigo/term/GO:0016616	BDH2 ARA1 GPD1 AAD4 SOR2 ARI1 GND2 GRE3 SOR1 FOX2 IDP3 IDH1 GOR1 MDH2 GRE2 GCY1 IDH2	GO Molecular Function
0.000162037	21	82	3.2279	Oxidoreductase activity, acting on CH-OH group of donors	http://amigo.geneontology.org/amigo/term/GO:0016614	BDH2 ARA1 GPD1 AAD4 SOR2 ARI1 GND2 GRE3 GUT2 SOR1 FOX2 IDP3 IDH1 GOR1 MDH2 GRE2 GCY1 IDH2	GO Molecular Function
0.0131965	12	48	3.20785	Hydrolase activity, hydrolyzing O-glycosyl compounds	http://amigo.geneontology.org/amigo/term/GO:0004553	YPC1 NTH1 GLC3 AMS1 CRH1 SGA1 DFG5 YDC1 ATH1 GDB1	GO Molecular Function
0.0166644	13	59	2.80452	Hydrolase activity, acting on glycosyl bonds	http://amigo.geneontology.org/amigo/term/GO:0016798	YPC1 NTH1 GLC3 MAG1 AMS1 CRH1 SGA1 DFG5 YDC1 ATH1 GDB1	GO Molecular Function
0.000136969	54	334	2.01831	Oxidoreductase activity	http://amigo.geneontology.org/amigo/term/GO:0016491	BDH2 PRX1 UGA2 ZTA1 ARA1 MXR2 GRX1 GRX6 GPD1 NDE2 AAD4 SOR2 PST2 TSA2 CYC7 ARI1 POX1 CTT1 GND2 AIM17 GRE3 GUT2 GTT1 TDH1 BNA2 SOR1 GPX1 MCR1 FOX2 ECM4 PUT1 HMX1 NDI1 ADI1 FMS1 HFD1 ALD3 ALD2 IDP3 IDH1 GOR1 MDH2 GRE2 GCY1 IDH2 ALD4 PRM4 OYE3	GO Molecular Function

## Sheet: erg6 100esc v erg6 0esc DOWN
erg6Δ 100 µg/mL escin vs. erg6Δ 0 µg/mL escin - downregulated DEGs
Enrichment FDR	nGenes	Pathway Genes	Fold Enrichment	Pathway	URL	Genes	Pathway database
1.13336e-06	13	74	6.8702	Ribosome biogenesis in eukaryotes	http://www.genome.jp/kegg-bin/show_pathway?sce03008	PWP2 UTP4 UTP6 UTP8 IMP3 UTP10 UTP21 UTP14 RNT1 NOG2 RIO1 NOP4 NOG1	KEGG
0.00620126	3	6	19.0252	GMP metabolic proc.	http://amigo.geneontology.org/amigo/term/GO:0046037	IMD1 HPT1 IMD2	GO Biological Process
0.00620126	3	6	19.0252	GMP biosynthetic proc.	http://amigo.geneontology.org/amigo/term/GO:0006177	IMD1 HPT1 IMD2	GO Biological Process
1.5384e-06	9	30	11.4151	RNA secondary structure unwinding	http://amigo.geneontology.org/amigo/term/GO:0010501	MAK5 FAL1 DBP3 ROK1 DBP8 HCA4 DBP9 HAS1 DBP2	GO Biological Process
0.0318269	3	10	11.4151	Assembly of large subunit precursor of preribosome	http://amigo.geneontology.org/amigo/term/GO:1902626	RPF2 RLP24 NOG1	GO Biological Process
2.03788e-06	9	31	11.0469	Endonucleolytic cleavage in 5 -ETS of tricistronic rRNA transcript (SSU-rRNA, 5.	http://amigo.geneontology.org/amigo/term/GO:0000480	PWP2 NOP14 UTP6 ROK1 DBP8 UTP10 UTP14 UTP23 MRD1	GO Biological Process
2.57407e-06	9	32	10.7017	Endonucleolytic cleavage to generate mature 5 -end of SSU-rRNA from (SSU-rRNA, 5	http://amigo.geneontology.org/amigo/term/GO:0000472	PWP2 NOP14 UTP6 ROK1 DBP8 UTP10 UTP14 UTP23 MRD1	GO Biological Process
1.90895e-11	17	64	10.1071	RRNA methylation	http://amigo.geneontology.org/amigo/term/GO:0031167	PWP2 NOP14 RRP8 UTP4 UTP6 ROK1 IMP3 DBP8 BMT5 UTP10 DHR2 SOF1 BMT6 UTP21 UTP14 UTP23 RRP36	GO Biological Process
4.15595e-06	9	34	10.0721	RRNA 5 -end processing	http://amigo.geneontology.org/amigo/term/GO:0000967	PWP2 NOP14 UTP6 ROK1 DBP8 UTP10 UTP14 UTP23 MRD1	GO Biological Process
4.62023e-16	25	103	9.23551	Maturation of SSU-rRNA from tricistronic rRNA transcript (SSU-rRNA, 5.8S rRNA, L	http://amigo.geneontology.org/amigo/term/GO:0000462	ENP1 PWP2 TSR1 NOP14 FAL1 BFR2 UTP4 UTP6 ROK1 UTP8 ENP2 EFG1 DBP8 FAF1 UTP10 DHR2 SOF1 FYV7 UTP14 HAS1 UTP23 RIO1 RRP36 RRP12 MRD1	GO Biological Process
6.8692e-07	11	46	9.09899	Maturation of LSU-rRNA from tricistronic rRNA transcript (SSU-rRNA, 5.8S rRNA, L	http://amigo.geneontology.org/amigo/term/GO:0000463	MAK16 MAK5 DBP3 CIC1 SSF1 RPF2 DBP9 ERB1 HAS1 NOP8 NOP4	GO Biological Process
3.24445e-06	10	43	8.84891	Endonucleolytic cleavage in ITS1 to separate SSU-rRNA from 5.8S rRNA and LSU-rRN	http://amigo.geneontology.org/amigo/term/GO:0000447	ENP1 PWP2 NOP14 UTP6 ROK1 DBP8 UTP10 UTP14 UTP23 MRD1	GO Biological Process
3.73007e-12	20	88	8.6478	RNA methylation	http://amigo.geneontology.org/amigo/term/GO:0001510	PWP2 NOP14 RRP8 TRM1 TRM82 UTP4 UTP6 ROK1 IMP3 DBP8 BMT5 UTP10 DHR2 SOF1 BMT6 UTP21 UTP14 TRM11 UTP23 RRP36	GO Biological Process
2.9747e-10	17	75	8.62474	RRNA modification	http://amigo.geneontology.org/amigo/term/GO:0000154	PWP2 NOP14 RRP8 UTP4 UTP6 ROK1 IMP3 DBP8 BMT5 UTP10 DHR2 SOF1 BMT6 UTP21 UTP14 UTP23 RRP36	GO Biological Process
2.23426e-16	27	121	8.49057	Ribosomal large subunit biogenesis	http://amigo.geneontology.org/amigo/term/GO:0042273	MAK16 MAK5 REI1 RSA4 SYO1 MAK21 RRP8 PUF6 DBP3 SDA1 CIC1 SSF1 RIX1 ALB1 MRT4 RPF2 RLP24 DBP9 ERB1 HAS1 IPI3 REX4 NOP8 NOC2 YTM1 NOP4 NOG1	GO Biological Process
6.548e-15	25	115	8.27181	Maturation of SSU-rRNA	http://amigo.geneontology.org/amigo/term/GO:0030490	ENP1 PWP2 TSR1 NOP14 FAL1 BFR2 UTP4 UTP6 ROK1 UTP8 ENP2 EFG1 DBP8 FAF1 UTP10 DHR2 SOF1 FYV7 UTP14 HAS1 UTP23 RIO1 RRP36 RRP12 MRD1	GO Biological Process
6.05211e-07	12	56	8.15364	Endonucleolytic cleavage involved in rRNA processing	http://amigo.geneontology.org/amigo/term/GO:0000478	ENP1 PWP2 TSR1 NOP14 UTP6 DBP3 ROK1 DBP8 UTP10 UTP14 UTP23 MRD1	GO Biological Process
6.05211e-07	12	56	8.15364	Endonucleolytic cleavage of tricistronic rRNA transcript (SSU-rRNA, 5.8S rRNA, L	http://amigo.geneontology.org/amigo/term/GO:0000479	ENP1 PWP2 TSR1 NOP14 UTP6 DBP3 ROK1 DBP8 UTP10 UTP14 UTP23 MRD1	GO Biological Process
2.54035e-05	9	42	8.15364	Ribosomal large subunit assembly	http://amigo.geneontology.org/amigo/term/GO:0000027	RSA4 MAK21 SSF1 RIX1 MRT4 RPF2 RLP24 IPI3 REX4	GO Biological Process
6.8692e-07	12	57	8.01059	Maturation of LSU-rRNA	http://amigo.geneontology.org/amigo/term/GO:0000470	MAK16 MAK5 DBP3 CIC1 SSF1 RPF2 DBP9 ERB1 HAS1 NOP8 YTM1 NOP4	GO Biological Process
1.31093e-15	28	142	7.50288	Ribosomal small subunit biogenesis	http://amigo.geneontology.org/amigo/term/GO:0042274	ENP1 PWP2 TSR1 NOP14 FAL1 BFR2 UTP4 UTP6 ROK1 UTP8 ENP2 NSR1 EFG1 IMP3 DBP8 FAF1 UTP10 DHR2 SOF1 FYV7 UTP21 UTP14 HAS1 UTP23 RIO1 RRP36 RRP12 MRD1	GO Biological Process
2.4181e-06	12	64	7.13443	RNA phosphodiester bond hydrolysis, endonucleolytic	http://amigo.geneontology.org/amigo/term/GO:0090502	ENP1 PWP2 TSR1 NOP14 UTP6 DBP3 ROK1 DBP8 UTP10 UTP14 UTP23 MRD1	GO Biological Process
2.8908e-08	16	87	6.99776	Maturation of 5.8S rRNA	http://amigo.geneontology.org/amigo/term/GO:0000460	MAK16 MAK5 ENP1 PWP2 NOP14 UTP6 DBP3 ROK1 CIC1 DBP8 UTP10 RPF2 UTP14 UTP23 YTM1 MRD1	GO Biological Process
8.2169e-29	52	284	6.99158	RRNA processing	http://amigo.geneontology.org/amigo/term/GO:0006364	MAK16 MAK5 ENP1 PWP2 TSR1 NOP14 FAL1 RRP8 BFR2 UTP4 UTP6 CGR1 DBP3 ROK1 UTP8 ENP2 NSR1 EFG1 PXR1 CIC1 SSF1 IMP3 DBP8 RIX1 FAF1 BMT5 HCA4 UTP10 MRT4 DHR2 RPF2 SOF1 BMT6 FYV7 DBP9 UTP21 UTP14 ERB1 RNT1 HAS1 DBP2 IPI3 REX4 NOP8 UTP23 RIO1 YTM1 RRP36 RRP12 NOP4 NOG1 MRD1	GO Biological Process
1.99727e-07	15	86	6.63668	Maturation of 5.8S rRNA from tricistronic rRNA transcript (SSU-rRNA, 5.8S rRNA,	http://amigo.geneontology.org/amigo/term/GO:0000466	MAK16 MAK5 ENP1 PWP2 NOP14 UTP6 DBP3 ROK1 CIC1 DBP8 UTP10 RPF2 UTP14 UTP23 MRD1	GO Biological Process
1.26681e-27	52	301	6.59539	RRNA metabolic proc.	http://amigo.geneontology.org/amigo/term/GO:0016072	MAK16 MAK5 ENP1 PWP2 TSR1 NOP14 FAL1 RRP8 BFR2 UTP4 UTP6 CGR1 DBP3 ROK1 UTP8 ENP2 NSR1 EFG1 PXR1 CIC1 SSF1 IMP3 DBP8 RIX1 FAF1 BMT5 HCA4 UTP10 MRT4 DHR2 RPF2 SOF1 BMT6 FYV7 DBP9 UTP21 UTP14 ERB1 RNT1 HAS1 DBP2 IPI3 REX4 NOP8 UTP23 RIO1 YTM1 RRP36 RRP12 NOP4 NOG1 MRD1	GO Biological Process
3.20412e-06	13	79	6.26144	Cleavage involved in rRNA processing	http://amigo.geneontology.org/amigo/term/GO:0000469	ENP1 PWP2 TSR1 NOP14 UTP6 DBP3 ROK1 DBP8 UTP10 UTP14 UTP23 RRP36 MRD1	GO Biological Process
3.68483e-33	65	407	6.10684	Ribosome biogenesis	http://amigo.geneontology.org/amigo/term/GO:0042254	MAK16 ECM1 MAK5 ENP1 REI1 PWP2 RSA4 TSR1 SYO1 NOP14 FAL1 MAK21 RRP8 ARX1 BFR2 UTP4 UTP6 PUF6 CGR1 DBP3 ROK1 UTP8 ENP2 NSR1 SDA1 EFG1 PXR1 CIC1 SSF1 IMP3 DBP8 RIX1 FAF1 BMT5 HCA4 UTP10 ALB1 RPA34 MRT4 DHR2 RPF2 SOF1 RLP24 BMT6 FYV7 DBP9 UTP21 UTP14 ERB1 RNT1 HAS1 DBP2 IPI3 NOG2 REX4 NOP8 UTP23 RIO1 NOC2 YTM1 RRP36 RRP12 NOP4 NOG1 MRD1	GO Biological Process
1.79441e-05	12	78	5.85389	Ribosome assembly	http://amigo.geneontology.org/amigo/term/GO:0042255	PWP2 RSA4 MAK21 NSR1 SSF1 RIX1 MRT4 RPF2 RLP24 IPI3 REX4 MRD1	GO Biological Process
1.80135e-08	20	138	5.51454	Macromolecule methylation	http://amigo.geneontology.org/amigo/term/GO:0043414	PWP2 NOP14 RRP8 TRM1 TRM82 UTP4 UTP6 ROK1 IMP3 DBP8 BMT5 UTP10 DHR2 SOF1 BMT6 UTP21 UTP14 TRM11 UTP23 RRP36	GO Biological Process
2.51678e-08	20	141	5.39721	Methylation	http://amigo.geneontology.org/amigo/term/GO:0032259	PWP2 NOP14 RRP8 TRM1 TRM82 UTP4 UTP6 ROK1 IMP3 DBP8 BMT5 UTP10 DHR2 SOF1 BMT6 UTP21 UTP14 TRM11 UTP23 RRP36	GO Biological Process
2.1084e-25	56	397	5.38085	NcRNA processing	http://amigo.geneontology.org/amigo/term/GO:0034470	MAK16 MAK5 ENP1 PWP2 TSR1 NOP14 FAL1 RRP8 TRM1 TRM82 BFR2 UTP4 UTP6 CGR1 DBP3 ROK1 UTP8 ENP2 NSR1 EFG1 PXR1 CIC1 SSF1 IMP3 DBP8 RIX1 FAF1 BMT5 HCA4 UTP10 MRT4 DHR2 RPF2 SOF1 BMT6 FYV7 DBP9 UTP21 UTP14 ERB1 RNT1 HAS1 DBP2 NCS2 IPI3 REX4 TRM11 NOP8 UTP23 RIO1 YTM1 RRP36 RRP12 NOP4 NOG1 MRD1	GO Biological Process
8.08496e-29	65	482	5.15265	Ribonucleoprotein complex biogenesis	http://amigo.geneontology.org/amigo/term/GO:0022613	MAK16 ECM1 MAK5 ENP1 REI1 PWP2 RSA4 TSR1 SYO1 NOP14 FAL1 MAK21 RRP8 ARX1 BFR2 UTP4 UTP6 PUF6 CGR1 DBP3 ROK1 UTP8 ENP2 NSR1 SDA1 EFG1 PXR1 CIC1 SSF1 IMP3 DBP8 RIX1 FAF1 BMT5 HCA4 UTP10 ALB1 RPA34 MRT4 DHR2 RPF2 SOF1 RLP24 BMT6 FYV7 DBP9 UTP21 UTP14 ERB1 RNT1 HAS1 DBP2 IPI3 NOG2 REX4 NOP8 UTP23 RIO1 NOC2 YTM1 RRP36 RRP12 NOP4 NOG1 MRD1	GO Biological Process
3.93057e-08	21	161	4.96308	RNA modification	http://amigo.geneontology.org/amigo/term/GO:0009451	PWP2 NOP14 RRP8 TRM1 TRM82 UTP4 UTP6 ROK1 IMP3 DBP8 BMT5 UTP10 DHR2 SOF1 BMT6 UTP21 UTP14 NCS2 TRM11 UTP23 RRP36	GO Biological Process
0.0261653	6	48	4.75629	Ribosomal subunit export from nucleus	http://amigo.geneontology.org/amigo/term/GO:0000054	ECM1 ARX1 SDA1 RIX1 NOG2 NOG1	GO Biological Process
0.0286181	6	49	4.65922	Ribosome localization	http://amigo.geneontology.org/amigo/term/GO:0033750	ECM1 ARX1 SDA1 RIX1 NOG2 NOG1	GO Biological Process
7.6453e-22	56	466	4.5824	NcRNA metabolic proc.	http://amigo.geneontology.org/amigo/term/GO:0034660	MAK16 MAK5 ENP1 PWP2 TSR1 NOP14 FAL1 RRP8 TRM1 TRM82 BFR2 UTP4 UTP6 CGR1 DBP3 ROK1 UTP8 ENP2 NSR1 EFG1 PXR1 CIC1 SSF1 IMP3 DBP8 RIX1 FAF1 BMT5 HCA4 UTP10 MRT4 DHR2 RPF2 SOF1 BMT6 FYV7 DBP9 UTP21 UTP14 ERB1 RNT1 HAS1 DBP2 NCS2 IPI3 REX4 TRM11 NOP8 UTP23 RIO1 YTM1 RRP36 RRP12 NOP4 NOG1 MRD1	GO Biological Process
0.000112434	13	109	4.53811	RNA phosphodiester bond hydrolysis	http://amigo.geneontology.org/amigo/term/GO:0090501	ENP1 PWP2 TSR1 NOP14 UTP6 DBP3 ROK1 DBP8 UTP10 UTP14 UTP23 RRP36 MRD1	GO Biological Process
1.79049e-17	56	572	3.73173	RNA processing	http://amigo.geneontology.org/amigo/term/GO:0006396	MAK16 MAK5 ENP1 PWP2 TSR1 NOP14 FAL1 RRP8 TRM1 TRM82 BFR2 UTP4 UTP6 CGR1 DBP3 ROK1 UTP8 ENP2 NSR1 EFG1 PXR1 CIC1 SSF1 IMP3 DBP8 RIX1 FAF1 BMT5 HCA4 UTP10 MRT4 DHR2 RPF2 SOF1 BMT6 FYV7 DBP9 UTP21 UTP14 ERB1 RNT1 HAS1 DBP2 NCS2 IPI3 REX4 TRM11 NOP8 UTP23 RIO1 YTM1 RRP36 RRP12 NOP4 NOG1 MRD1	GO Biological Process
0.000901418	14	153	3.48173	Non-membrane-bounded organelle assembly	http://amigo.geneontology.org/amigo/term/GO:0140694	PWP2 RSA4 MAK21 CLB1 NSR1 SSF1 RIX1 MRT4 RPF2 RLP24 IPI3 REX4 MRD1 CLB2	GO Biological Process
0.00165474	14	162	3.2883	Ribonucleoprotein complex assembly	http://amigo.geneontology.org/amigo/term/GO:0022618	PWP2 RSA4 MAK21 NSR1 SSF1 RIX1 MRT4 RPF2 RLP24 DBP2 IPI3 REX4 NOG1 MRD1	GO Biological Process
0.00291698	13	151	3.27585	Nucleic acid phosphodiester bond hydrolysis	http://amigo.geneontology.org/amigo/term/GO:0090305	ENP1 PWP2 TSR1 NOP14 UTP6 DBP3 ROK1 DBP8 UTP10 UTP14 UTP23 RRP36 MRD1	GO Biological Process
0.00239882	14	168	3.17086	Ribonucleoprotein complex subunit organization	http://amigo.geneontology.org/amigo/term/GO:0071826	PWP2 RSA4 MAK21 NSR1 SSF1 RIX1 MRT4 RPF2 RLP24 DBP2 IPI3 REX4 NOG1 MRD1	GO Biological Process
0.0078295	14	190	2.80371	Organelle assembly	http://amigo.geneontology.org/amigo/term/GO:0070925	PWP2 RSA4 MAK21 CLB1 NSR1 SSF1 RIX1 MRT4 RPF2 RLP24 IPI3 REX4 MRD1 CLB2	GO Biological Process
1.50191e-09	68	1214	2.14546	Cellular component biogenesis	http://amigo.geneontology.org/amigo/term/GO:0044085	MAK16 ECM1 MAK5 ENP1 REI1 PWP2 RSA4 TSR1 SYO1 NOP14 FAL1 MAK21 RRP8 ARX1 BFR2 UTP4 UTP6 PUF6 STE2 CGR1 DBP3 ROK1 CLB1 UTP8 ENP2 NSR1 SDA1 EFG1 PXR1 CIC1 SSF1 IMP3 DBP8 RIX1 FAF1 BMT5 HCA4 UTP10 ALB1 RPA34 MRT4 DHR2 RPF2 SOF1 RLP24 BMT6 FYV7 DBP9 UTP21 UTP14 ERB1 RNT1 HAS1 DBP2 IPI3 NOG2 REX4 NOP8 UTP23 RIO1 NOC2 YTM1 RRP36 RRP12 NOP4 NOG1 MRD1 CLB2	GO Biological Process
9.28562e-06	62	1321	1.80499	RNA metabolic proc.	http://amigo.geneontology.org/amigo/term/GO:0016070	MAK16 MAK5 ENP1 PWP2 TSR1 NOP14 FAL1 RRP8 TRM1 TRM82 BFR2 UTP4 UTP6 RRT5 CGR1 DBP3 ROK1 UTP8 ENP2 NSR1 EFG1 PXR1 CIC1 SSF1 IMP3 DBP8 RIX1 FAF1 BMT5 RRT14 HCA4 UTP10 RPA34 MRT4 DHR2 RPF2 SOF1 BMT6 FYV7 DBP9 UTP21 UTP14 ERB1 RNT1 HAS1 DBP2 NCS2 IPI3 NRM1 IZH2 REX4 TRM11 NOP8 UTP23 RIO1 YTM1 RRP36 SFG1 RRP12 NOP4 NOG1 MRD1	GO Biological Process
0.000518798	65	1595	1.57333	Nucleic acid metabolic proc.	http://amigo.geneontology.org/amigo/term/GO:0090304	MAK16 MAK5 ENP1 PWP2 TSR1 NOP14 LYS20 FAL1 PPH3 RRP8 TRM1 TRM82 BFR2 UTP4 UTP6 RRT5 CGR1 DBP3 ROK1 UTP8 ENP2 NSR1 EFG1 PXR1 CIC1 SSF1 IMP3 DBP8 RIX1 FAF1 BMT5 RRT14 HCA4 UTP10 RPA34 MRT4 DHR2 RPF2 SOF1 BMT6 FYV7 DBP9 UTP21 UTP14 ERB1 RNT1 HAS1 DBP2 NCS2 IPI3 NRM1 IZH2 REX4 NDJ1 TRM11 NOP8 UTP23 RIO1 YTM1 RRP36 SFG1 RRP12 NOP4 NOG1 MRD1	GO Biological Process
0.000231457	72	1797	1.54956	Nucleobase-containing compound metabolic proc.	http://amigo.geneontology.org/amigo/term/GO:0006139	MAK16 IMD1 URA7 MAK5 ENP1 PWP2 TSR1 NOP14 LYS20 FAL1 PPH3 RRP8 TRM1 TRM82 BFR2 UTP4 HPT1 UTP6 RRT5 CGR1 DBP3 ROK1 UTP8 ENP2 NSR1 EFG1 PXR1 CIC1 SSF1 IMP3 DBP8 RIX1 IMD2 FAF1 BMT5 RRT14 HCA4 UTP10 RPA34 MRT4 DHR2 RPF2 SOF1 BMT6 FYV7 DBP9 UTP21 UTP14 ERB1 RNT1 FAA4 HAS1 DBP2 NCS2 AAH1 IPI3 NRM1 URK1 IZH2 REX4 NDJ1 TRM11 NOP8 UTP23 RIO1 YTM1 RRP36 SFG1 RRP12 NOP4 NOG1 MRD1	GO Biological Process
0.000173157	75	1885	1.53759	Heterocycle metabolic proc.	http://amigo.geneontology.org/amigo/term/GO:0046483	MAK16 IMD1 URA7 PHO3 MAK5 ENP1 PWP2 TSR1 NOP14 LYS20 FAL1 PPH3 RRP8 TRM1 TRM82 BFR2 UTP4 HPT1 UTP6 RRT5 CGR1 DBP3 ROK1 UTP8 ENP2 NSR1 EFG1 PXR1 BIO2 CIC1 SSF1 IMP3 DBP8 RIX1 IMD2 FAF1 BMT5 RRT14 HCA4 UTP10 RPA34 MRT4 DHR2 RPF2 SOF1 BMT6 FYV7 DBP9 UTP21 UTP14 ERB1 RNT1 FAA4 HAS1 DBP2 NCS2 AAH1 IPI3 NRM1 URK1 IZH2 REX4 NDJ1 TRM11 NOP8 UTP23 RKI1 RIO1 YTM1 RRP36 SFG1 RRP12 NOP4 NOG1 MRD1	GO Biological Process
0.000295546	74	1878	1.52284	Cellular aromatic compound metabolic proc.	http://amigo.geneontology.org/amigo/term/GO:0006725	MAK16 IMD1 URA7 PHO3 MAK5 ENP1 PWP2 TSR1 NOP14 LYS20 FAL1 PPH3 RRP8 TRM1 TRM82 BFR2 UTP4 HPT1 UTP6 RRT5 CGR1 DBP3 ROK1 UTP8 ENP2 NSR1 EFG1 PXR1 CIC1 SSF1 IMP3 DBP8 RIX1 IMD2 FAF1 BMT5 RRT14 HCA4 UTP10 RPA34 MRT4 DHR2 RPF2 SOF1 BMT6 FYV7 DBP9 UTP21 UTP14 ERB1 RNT1 FAA4 HAS1 DBP2 NCS2 AAH1 IPI3 NRM1 URK1 IZH2 REX4 NDJ1 TRM11 NOP8 UTP23 RKI1 RIO1 YTM1 RRP36 SFG1 RRP12 NOP4 NOG1 MRD1	GO Biological Process
0.000527361	75	1943	1.491	Organic cyclic compound metabolic proc.	http://amigo.geneontology.org/amigo/term/GO:1901360	MAK16 IMD1 URA7 PHO3 MAK5 ENP1 PWP2 TSR1 NOP14 LYS20 FAL1 PPH3 RRP8 TRM1 TRM82 BFR2 UTP4 HPT1 UTP6 RRT5 CGR1 DBP3 ROK1 UTP8 ENP2 NSR1 EFG1 PXR1 BIO2 CIC1 SSF1 IMP3 DBP8 RIX1 IMD2 FAF1 BMT5 RRT14 HCA4 UTP10 RPA34 MRT4 DHR2 RPF2 SOF1 BMT6 FYV7 DBP9 UTP21 UTP14 ERB1 RNT1 FAA4 HAS1 DBP2 NCS2 AAH1 IPI3 NRM1 URK1 IZH2 REX4 NDJ1 TRM11 NOP8 UTP23 RKI1 RIO1 YTM1 RRP36 SFG1 RRP12 NOP4 NOG1 MRD1	GO Biological Process
0.00290271	66	1715	1.48073	Gene expression	http://amigo.geneontology.org/amigo/term/GO:0010467	MAK16 MAK5 ENP1 PWP2 TSR1 NOP14 HO FAL1 RRP8 TRM1 TRM82 BFR2 UTP4 UTP6 PUF6 RRT5 CGR1 DBP3 ROK1 UTP8 ENP2 NSR1 EFG1 PXR1 CIC1 SSF1 IMP3 DBP8 RIX1 FAF1 BMT5 RRT14 HCA4 UTP10 RPA34 JJJ3 MRT4 DHR2 RPF2 SOF1 RLP24 BMT6 FYV7 DBP9 UTP21 UTP14 ERB1 RNT1 HAS1 DBP2 NCS2 IPI3 NRM1 IZH2 REX4 TRM11 NOP8 UTP23 RIO1 YTM1 RRP36 SFG1 RRP12 NOP4 NOG1 MRD1	GO Biological Process
0.0132555	2	3	25.3669	PeBoW complex	http://amigo.geneontology.org/amigo/term/GO:0070545	ERB1 YTM1	GO Cellular Componant
0.0132555	2	3	25.3669	Rix1 complex	http://amigo.geneontology.org/amigo/term/GO:0097344	RIX1 IPI3	GO Cellular Componant
0.00140312	3	5	22.8302	Noc complex	http://amigo.geneontology.org/amigo/term/GO:0030689	NOP14 MAK21 NOC2	GO Cellular Componant
0.00259018	3	6	19.0252	Pwp2p-containing subcomplex of 90S preribosome	http://amigo.geneontology.org/amigo/term/GO:0034388	PWP2 UTP6 UTP21	GO Cellular Componant
0.00419846	3	7	16.3073	T-UTP complex	http://amigo.geneontology.org/amigo/term/GO:0034455	UTP4 UTP8 UTP10	GO Cellular Componant
0.0406415	2	5	15.2201	Meiotic spindle pole body	http://amigo.geneontology.org/amigo/term/GO:0035974	SPO74 NDJ1	GO Cellular Componant
2.67057e-12	15	43	13.2734	90S preribosome	http://amigo.geneontology.org/amigo/term/GO:0030686	ENP1 PWP2 NOP14 MAK21 RRP8 UTP4 UTP6 IMP3 UTP10 UTP21 ERB1 NOC2 YTM1 RRP36 MRD1	GO Cellular Componant
5.6547e-06	7	21	12.6834	Preribosome, small subunit precursor	http://amigo.geneontology.org/amigo/term/GO:0030688	ENP1 TSR1 NOP14 FAL1 EFG1 UTP10 RRP12	GO Cellular Componant
4.08151e-12	16	53	11.4869	Preribosome, large subunit precursor	http://amigo.geneontology.org/amigo/term/GO:0030687	MAK16 ECM1 REI1 MAK21 ARX1 PUF6 DBP3 CIC1 SSF1 MRT4 RLP24 ERB1 HAS1 NOC2 YTM1 NOG1	GO Cellular Componant
3.96643e-29	39	137	10.8318	Preribosome	http://amigo.geneontology.org/amigo/term/GO:0030684	MAK16 ECM1 ENP1 REI1 PWP2 TSR1 NOP14 FAL1 MAK21 RRP8 ARX1 BFR2 UTP4 UTP6 PUF6 DBP3 UTP8 ENP2 EFG1 CIC1 SSF1 IMP3 HCA4 UTP10 MRT4 SOF1 RLP24 UTP21 UTP14 ERB1 HAS1 NOP13 UTP23 NOC2 YTM1 RRP36 RRP12 NOG1 MRD1	GO Cellular Componant
4.58976e-10	14	52	10.2443	Small-subunit processome	http://amigo.geneontology.org/amigo/term/GO:0032040	PWP2 NOP14 BFR2 UTP4 UTP6 UTP8 ENP2 IMP3 HCA4 UTP10 SOF1 UTP21 UTP14 UTP23	GO Cellular Componant
2.0861e-36	60	304	7.53472	Nucleolus	http://amigo.geneontology.org/amigo/term/GO:0005730	MAK16 ECM1 MAK5 ENP1 PWP2 RSA4 TSR1 NOP14 FAL1 MAK21 RRP8 ARX1 BFR2 UTP4 UTP6 PUF6 CGR1 DBP3 ROK1 UTP8 ENP2 NSR1 SDA1 EFG1 PXR1 CIC1 SSF1 IMP3 DBP8 FAF1 BMT5 RRT14 HCA4 UTP10 RPA34 MRT4 DHR2 RPF2 SOF1 RLP24 FYV7 DBP9 UTP21 UTP14 ERB1 RNT1 HAS1 DBP2 NOP13 NOG2 NOP8 UTP23 RIO1 NOC2 YTM1 RRP36 RRP12 NOP4 NOG1 MRD1	GO Cellular Componant
3.09465e-21	64	654	3.75227	Nuclear lumen	http://amigo.geneontology.org/amigo/term/GO:0031981	MAK16 ECM1 MAK5 ENP1 PWP2 RSA4 TSR1 NOP14 FAL1 MAK21 PPH3 RRP8 ARX1 TRM82 BFR2 UTP4 UTP6 PUF6 CGR1 DBP3 ROK1 UTP8 ENP2 NSR1 SDA1 EFG1 PXR1 CIC1 SSF1 IMP3 DBP8 RIX1 FAF1 BMT5 RRT14 HCA4 UTP10 RPA34 MRT4 DHR2 RPF2 SOF1 RLP24 FYV7 DBP9 UTP21 UTP14 ERB1 RNT1 HAS1 DBP2 NOP13 IPI3 NOG2 NOP8 UTP23 RIO1 NOC2 YTM1 RRP36 RRP12 NOP4 NOG1 MRD1	GO Cellular Componant
3.83684e-06	25	311	3.05871	Nucleoplasm	http://amigo.geneontology.org/amigo/term/GO:0005654	PWP2 NOP14 ARX1 TRM82 UTP4 UTP6 ROK1 PXR1 IMP3 DBP8 RIX1 UTP10 MRT4 DHR2 SOF1 UTP21 UTP14 ERB1 RNT1 IPI3 NOG2 UTP23 NOC2 YTM1 RRP36	GO Cellular Componant
3.67783e-09	39	504	2.962	Ribonucleoprotein complex	http://amigo.geneontology.org/amigo/term/GO:1990904	MAK16 ECM1 ENP1 REI1 PWP2 TSR1 NOP14 FAL1 MAK21 RRP8 ARX1 BFR2 UTP4 UTP6 PUF6 DBP3 UTP8 ENP2 EFG1 CIC1 SSF1 IMP3 HCA4 UTP10 MRT4 SOF1 RLP24 UTP21 UTP14 ERB1 HAS1 NOP13 UTP23 NOC2 YTM1 RRP36 RRP12 NOG1 MRD1	GO Cellular Componant
6.09069e-12	64	1002	2.44255	Membrane-enclosed lumen	http://amigo.geneontology.org/amigo/term/GO:0031974	MAK16 ECM1 MAK5 ENP1 PWP2 RSA4 TSR1 NOP14 FAL1 MAK21 PPH3 RRP8 ARX1 TRM82 BFR2 UTP4 UTP6 PUF6 CGR1 DBP3 ROK1 UTP8 ENP2 NSR1 SDA1 EFG1 PXR1 CIC1 SSF1 IMP3 DBP8 RIX1 FAF1 BMT5 RRT14 HCA4 UTP10 RPA34 MRT4 DHR2 RPF2 SOF1 RLP24 FYV7 DBP9 UTP21 UTP14 ERB1 RNT1 HAS1 DBP2 NOP13 IPI3 NOG2 NOP8 UTP23 RIO1 NOC2 YTM1 RRP36 RRP12 NOP4 NOG1 MRD1	GO Cellular Componant
6.09069e-12	64	1002	2.44255	Organelle lumen	http://amigo.geneontology.org/amigo/term/GO:0043233	MAK16 ECM1 MAK5 ENP1 PWP2 RSA4 TSR1 NOP14 FAL1 MAK21 PPH3 RRP8 ARX1 TRM82 BFR2 UTP4 UTP6 PUF6 CGR1 DBP3 ROK1 UTP8 ENP2 NSR1 SDA1 EFG1 PXR1 CIC1 SSF1 IMP3 DBP8 RIX1 FAF1 BMT5 RRT14 HCA4 UTP10 RPA34 MRT4 DHR2 RPF2 SOF1 RLP24 FYV7 DBP9 UTP21 UTP14 ERB1 RNT1 HAS1 DBP2 NOP13 IPI3 NOG2 NOP8 UTP23 RIO1 NOC2 YTM1 RRP36 RRP12 NOP4 NOG1 MRD1	GO Cellular Componant
6.09069e-12	64	1002	2.44255	Intracellular organelle lumen	http://amigo.geneontology.org/amigo/term/GO:0070013	MAK16 ECM1 MAK5 ENP1 PWP2 RSA4 TSR1 NOP14 FAL1 MAK21 PPH3 RRP8 ARX1 TRM82 BFR2 UTP4 UTP6 PUF6 CGR1 DBP3 ROK1 UTP8 ENP2 NSR1 SDA1 EFG1 PXR1 CIC1 SSF1 IMP3 DBP8 RIX1 FAF1 BMT5 RRT14 HCA4 UTP10 RPA34 MRT4 DHR2 RPF2 SOF1 RLP24 FYV7 DBP9 UTP21 UTP14 ERB1 RNT1 HAS1 DBP2 NOP13 IPI3 NOG2 NOP8 UTP23 RIO1 NOC2 YTM1 RRP36 RRP12 NOP4 NOG1 MRD1	GO Cellular Componant
6.52238e-09	68	1305	2.0042	Non-membrane-bounded organelle	http://amigo.geneontology.org/amigo/term/GO:0043228	MAK16 ECM1 MAK5 ENP1 PWP2 RSA4 TSR1 NOP14 NRP1 FAL1 MAK21 RRP8 ARX1 BFR2 UTP4 UTP6 PUF6 CGR1 DBP3 SPO74 ROK1 UTP8 ENP2 NSR1 SDA1 EFG1 PXR1 CIC1 SSF1 IMP3 DBP8 IMD2 FAF1 BMT5 RRT14 HCA4 UTP10 RPA34 MET5 MRT4 DHR2 RPF2 SOF1 RLP24 FYV7 DBP9 UTP21 UTP14 ERB1 RNT1 FAA4 HAS1 DBP2 NOP13 NOG2 NDJ1 NOP8 UTP23 RIO1 NOC2 YTM1 RRP36 RRP12 NOP4 NOG1 PRM3 MRD1 CLB2	GO Cellular Componant
6.52238e-09	68	1305	2.0042	Intracellular non-membrane-bounded organelle	http://amigo.geneontology.org/amigo/term/GO:0043232	MAK16 ECM1 MAK5 ENP1 PWP2 RSA4 TSR1 NOP14 NRP1 FAL1 MAK21 RRP8 ARX1 BFR2 UTP4 UTP6 PUF6 CGR1 DBP3 SPO74 ROK1 UTP8 ENP2 NSR1 SDA1 EFG1 PXR1 CIC1 SSF1 IMP3 DBP8 IMD2 FAF1 BMT5 RRT14 HCA4 UTP10 RPA34 MET5 MRT4 DHR2 RPF2 SOF1 RLP24 FYV7 DBP9 UTP21 UTP14 ERB1 RNT1 FAA4 HAS1 DBP2 NOP13 NOG2 NDJ1 NOP8 UTP23 RIO1 NOC2 YTM1 RRP36 RRP12 NOP4 NOG1 PRM3 MRD1 CLB2	GO Cellular Componant
1.62566e-07	85	1974	1.66031	Nucleus	http://amigo.geneontology.org/amigo/term/GO:0005634	MAK16 ECM1 MAK5 ENP1 PWP2 RSA4 TSR1 SYO1 NOP14 LYS20 HO FAL1 MAK21 PPH3 RRP8 ARX1 TRM1 TRM82 ATC1 BFR2 UTP4 HPT1 UTP6 PUF6 CGR1 DBP3 ROK1 CLB1 CLB6 UTP8 ENP2 NSR1 SDA1 EFG1 PXR1 CIC1 SSF1 IMP3 DBP8 RIX1 FAF1 BMT5 RRT14 HCA4 UTP10 ALB1 RPA34 JJJ3 MRT4 DHR2 RPF2 SOF1 RLP24 BMT6 FYV7 DBP9 UTP21 UTP14 ERB1 RNT1 HAS1 DBP2 AAH1 NOP13 IPI3 NRM1 URK1 NOG2 REX4 NOP8 UTP23 RIO1 NOC2 TMA16 YTM1 RRP36 SFG1 R…	GO Cellular Componant
0.00394926	4	10	15.2201	Large ribosomal subunit rRNA binding	http://amigo.geneontology.org/amigo/term/GO:0070180	CIC1 MRT4 ERB1 NOP4	GO Molecular Function
1.61059e-06	9	27	12.6834	SnoRNA binding	http://amigo.geneontology.org/amigo/term/GO:0030515	ENP1 PWP2 TSR1 NOP14 UTP6 UTP8 IMP3 HCA4 UTP10	GO Molecular Function
0.0011365	6	22	10.3774	ATP-dependent activity, acting on RNA	http://amigo.geneontology.org/amigo/term/GO:0008186	DBP3 ROK1 HCA4 DHR2 HAS1 DBP2	GO Molecular Function
0.0377692	5	32	5.94536	RNA methyltransferase activity	http://amigo.geneontology.org/amigo/term/GO:0008173	RRP8 TRM1 BMT5 BMT6 TRM11	GO Molecular Function
0.00394926	9	73	4.69113	RRNA binding	http://amigo.geneontology.org/amigo/term/GO:0019843	CIC1 SSF1 IMP3 MRT4 RPF2 ERB1 UTP23 NOP4 MRD1	GO Molecular Function
0.00394926	10	95	4.3239	Helicase activity	http://amigo.geneontology.org/amigo/term/GO:0004386	MAK5 FAL1 DBP3 ROK1 DBP8 HCA4 DHR2 DBP9 HAS1 DBP2	GO Molecular Function
1.42178e-06	38	537	2.7077	RNA binding	http://amigo.geneontology.org/amigo/term/GO:0003723	MAK5 ENP1 PWP2 TSR1 NOP14 NRP1 FAL1 TRM1 UTP6 PUF6 RRT5 DBP3 ROK1 UTP8 NSR1 CIC1 SSF1 IMP3 DBP8 HCA4 UTP10 MRT4 DHR2 RPF2 RLP24 DBP9 ERB1 RNT1 HAS1 DBP2 NCS2 NOP13 TRM11 NOP8 UTP23 RRP12 NOP4 MRD1	GO Molecular Function
0.0377692	44	1110	1.54305	Nucleic acid binding	http://amigo.geneontology.org/amigo/term/GO:0003676	MAK5 ENP1 REI1 GFD2 PWP2 TSR1 NOP14 NRP1 HO FAL1 TRM1 UTP6 PUF6 RRT5 DBP3 ROK1 UTP8 NSR1 PXR1 CIC1 SSF1 IMP3 DBP8 HCA4 UTP10 MRT4 DHR2 RPF2 RLP24 DBP9 ERB1 RNT1 HAS1 DBP2 NCS2 NOP13 REX4 NDJ1 TRM11 NOP8 UTP23 RRP12 NOP4 MRD1	GO Molecular Function

[truncated: 4 more sheets: erg6 75esc v erg6 0esc UP, erg6 75esc v erg6 0esc DOWN, WT 100esc v WT 0esc UP, WT 100esc v WT 0esc DOWN]
