# Supplementary material for: Yeast lacking the sterol C-5 desaturase Erg3 are tolerant to the anti-inflammatory triterpenoid saponin escin
Source: Sci Rep. 2023 Aug 21;13:13617. doi: 10.1038/s41598-023-40308-0 (PMC10442444; doi:10.1038/s41598-023-40308-0)
Supplement: Supplementary file 4 — Supplementary Information 4. [file 41598_2023_40308_MOESM4_ESM.xlsx]

## Sheet: clusters
	Cluster	BY4741_0_escin_replicate_1	BY4741_0_escin_replicate_2	BY4741_0_escin_replicate_3	BY4741_100_escin_replicate_1	BY4741_100_escin_replicate_2	BY4741_100_escin_replicate_3	erg6_0_escin_replicate_1	erg6_0_escin_replicate_2	erg6_0_escin_replicate_3	erg6_75_escin_replicate_1	erg6_75_escin_replicate_2	erg6_75_escin_replicate_3	erg6_100_escin_replicate_1	erg6_100_escin_replicate_2	erg6_100_escin_replicate_3	erg3_0_escin_replicate_1	erg3_0_escin_replicate_2	erg3_0_escin_replicate_3	erg3_75_escin_replicate_1	erg3_75_escin_replicate_2	erg3_75_escin_replicate_3	erg3_100_escin_replicate_1	erg3_100_escin_replicate_2	erg3_100_escin_replicate_3
YML008C	A	4.01086	3.97664	3.97484	4.14473	4.19139	4.14584	-8.1086	-8.1086	-8.1086	-8.1086	-8.1086	-8.1086	-8.1086	-8.1086	-8.1086	5.31294	5.24823	5.27211	5.38065	5.45874	5.40828	5.45251	5.47949	5.52015
YJL225C	A	0.833427	1.04479	1.1343	0.892119	0.727833	0.978181	-1.51597	-1.57134	-1.56304	-1.03872	-1.47241	-1.39924	-1.75374	-1.30692	-1.26009	0.822392	0.604194	0.756016	0.886218	0.896495	0.731805	0.495416	0.909675	1.16861
YGL032C	A	1.74478	1.77225	1.70511	1.31077	1.09	1.06761	-0.684262	-0.452299	-0.868163	-0.931664	-1.20365	-1.12917	-1.37793	-1.28642	-1.21966	-0.0436733	0.0525706	-0.139346	0.0777201	0.171826	0.208206	0.172018	-0.188027	0.151428
YCL027W	A	1.44106	1.37723	1.52036	1.72673	1.80363	1.59895	-1.01772	-0.896718	-1.41235	-1.04761	-0.917525	-0.868715	-0.603776	-0.712857	-0.441356	-0.180501	-0.21919	-0.454765	-0.0465945	-0.302639	-0.122134	0.12203	-0.103251	-0.242291
YBR067C	A	1.79078	1.88804	1.90235	0.252042	0.299978	0.281165	-0.0590227	-0.00486104	0.0632433	-0.917886	-0.915733	-0.990229	-1.58155	-1.56476	-1.65869	0.658321	0.670254	0.748051	0.053814	0.146846	0.133107	-0.434542	-0.332078	-0.428631
YLR237W	A	1.48806	1.53742	1.55595	-0.186238	-0.0503173	0.085851	-0.387474	-0.317252	-0.225114	-1.08784	-1.07196	-1.17173	-1.60084	-1.64494	-1.69487	0.553877	0.650609	0.782246	0.503351	0.468981	0.511449	0.397466	0.450376	0.452932
YOL101C	A	0.896841	0.938424	0.836597	-1.12452	-1.17747	-1.2344	0.699957	0.607821	0.706171	-0.183082	-0.0756486	-0.104005	-1.59155	-1.57175	-1.53683	1.28692	1.28532	1.32554	0.539635	0.448726	0.466086	-0.421071	-0.44394	-0.57378
YHL028W	A	1.67279	1.65857	1.56718	0.290826	0.281496	0.223594	-0.236753	-0.109125	-0.326457	-1.12747	-1.12202	-1.25482	-1.54279	-1.43144	-1.53517	0.149621	0.373953	0.40404	0.298493	0.472972	0.355602	0.388486	0.351055	0.197351
YHR092C	A	0.547309	0.532661	0.508747	0.869576	1.01467	1.21321	-1.21428	-1.45899	-0.966726	-0.784269	-0.73498	-0.765102	-1.15596	-1.05995	-1.33742	0.0680063	-0.07877	-0.0413716	0.855881	0.607633	0.756557	0.947349	1.00144	0.674791
YIL015W	A	0.96232	1.07925	1.05601	1.44111	1.53494	1.52757	-0.925436	-0.902042	-0.942655	-0.826361	-0.977928	-0.869182	-0.904988	-0.932249	-0.830234	-0.318292	-0.239667	-0.116481	0.111401	0.12006	0.147589	0.243099	0.322686	0.239484
YJL196C	A	1.76527	1.69349	1.67416	0.862398	0.897115	1.02668	-0.318709	-0.244342	-0.140908	-0.553413	-0.709673	-0.780211	-0.934194	-1.01969	-1.19478	0.154703	0.0819271	0.15354	-0.15741	-0.347598	-0.289635	-0.49091	-0.561939	-0.565882
YHR216W	A	0.764264	0.677193	0.739735	0.0162234	0.0567765	-0.026591	-0.301287	-0.166833	-0.0604733	-0.923487	-0.975687	-0.892971	-1.44117	-1.57564	-1.57692	0.507538	0.491958	0.695026	0.52031	0.584437	0.736835	0.723951	0.746398	0.680413
YBR054W	A	0.781002	0.690052	0.753778	0.0953107	0.220259	0.369865	-1.47452	-1.20934	-1.34644	-1.43197	-0.889521	-0.786658	-0.264728	-0.270198	-0.083603	0.157156	0.271695	0.479078	0.0516793	0.483496	0.429069	0.946402	1.02741	1.00072
YBR040W	A	1.3854	0.905501	1.69223	0.502798	0.832312	0.563254	-0.732437	-1.12315	-0.306473	-0.983161	-0.325133	-0.809866	-0.700454	-0.307807	-0.876268	-0.116501	1.10603	-0.2935	-0.300643	0.33697	-0.1449	-0.2669	-0.568219	0.530918
YMR006C	A	0.110661	0.106482	0.102415	-0.960903	-0.682126	-0.7117	0.0267475	0.0962039	0.174278	-0.308422	-0.322161	-0.390736	-1.24124	-1.25839	-1.29268	0.73756	0.674315	0.806412	0.796898	0.831905	0.869801	0.601028	0.625231	0.608427
YPL058C	A	1.37216	1.36537	1.41876	0.793463	0.882985	1.03342	-0.415777	-0.427855	-0.201069	-0.558082	-0.54484	-0.593715	-0.538102	-0.552344	-0.606735	-0.131708	-0.17169	-0.145685	-0.407322	-0.335711	-0.282124	-0.369214	-0.323309	-0.260879
YJL195C	A	1.31607	1.14419	1.1743	0.315044	0.107918	-0.763832	0.603866	0.252266	0.224416	0.216534	-0.521661	-0.452573	-1.70349	-1.2225	-0.533559	0.427186	0.0250435	0.11193	-0.168981	-0.0642437	-0.41511	-0.188928	-0.0830355	0.19915
YOR315W	A	0.367766	0.361772	0.429761	-0.829506	-0.850065	-0.730065	0.556483	0.524877	0.492897	-0.364696	-0.253545	-0.290059	-1.19128	-1.49482	-1.27595	0.405339	0.492122	0.481854	0.554991	0.516332	0.594528	0.462904	0.49402	0.54434
YAR073W	A	1.1162	-0.289467	0.213959	-0.823275	-1.28454	-0.123849	0.686336	0.271875	0.659824	-0.25157	0.167554	0.457767	-1.65457	-0.936481	-0.781023	0.404786	0.458532	0.561051	0.37746	0.442608	-0.180177	0.281972	-0.230507	0.455536
YLR365W	A	0.00826689	-0.504609	0.160971	-0.866556	-0.147342	0.139837	0.533773	1.24591	0.175784	-0.180361	-0.982958	-0.303388	-1.45112	1.05782	-0.153639	0.509151	0.746964	0.863253	-0.0855603	-0.194908	-0.83342	-0.588079	0.263063	0.587157
YBR240C	A	1.14416	1.31381	1.12374	0.0254568	-0.269538	0.0150615	-0.60248	-0.535579	-0.565248	-0.875739	-0.998972	-0.73514	-0.514513	-0.865934	-0.640392	0.179843	0.554565	0.380557	0.482925	0.319266	0.263426	0.520631	0.11153	0.168556
YBR092C	A	1.01406	1.03663	1.0814	-0.0403797	0.108266	-0.0323113	-0.0790988	-0.0170446	-0.0376806	-0.634197	-0.690236	-0.73783	-1.18432	-1.27114	-1.2346	0.262241	0.296551	0.504746	0.261354	0.367861	0.287733	0.254592	0.260874	0.222532
YLR042C	A	1.27437	1.17903	1.13165	0.639623	0.621985	0.647782	-0.327842	-0.135974	-0.521339	-0.802638	-0.745633	-0.785206	-0.999143	-0.926232	-0.660565	-0.044231	0.00239716	-0.11469	0.0618586	0.151684	0.101532	0.000210207	0.255894	-0.00452167
YDR133C	A	1.1626	1.16521	1.2003	0.789203	0.740871	0.649201	-0.0997978	-0.0513141	-0.0762496	-0.344872	-0.41146	-0.635637	-1.01523	-1.01147	-1.21615	0.0170842	-0.117208	-0.129508	-0.0973937	-0.161738	-0.0362393	-0.057637	-0.141213	-0.121342
YBL043W	A	0.106691	-0.363302	-0.0574311	-0.526909	-0.942546	-0.754705	-1.03878	-1.04666	-0.851472	-0.534088	-0.414455	-0.171811	0.280931	0.227902	0.127561	0.361903	0.416271	0.260888	0.631817	0.586893	0.966167	0.913707	0.902756	0.918668
YDR033W	A	0.824655	0.792952	0.834398	-0.074289	0.0826362	0.184032	-0.286906	-0.205109	-0.204077	-0.919162	-0.930675	-0.888616	-1.08567	-1.06996	-1.04094	0.354437	0.402941	0.53336	0.350091	0.404131	0.436312	0.439109	0.570368	0.495983
YGR286C	A	0.539993	0.551472	0.480914	-0.236204	-0.222827	-0.338103	0.15685	0.0612246	0.263999	-0.416439	-0.27739	-0.376209	-1.21936	-1.42973	-1.42059	0.906226	0.712607	0.854617	0.523391	0.389191	0.582036	0.0587652	-0.00196767	-0.142471
YPR157W	A	1.03409	0.973369	1.11834	-0.752319	-0.44161	-0.612095	-0.832318	-0.39169	-0.648294	-0.931794	-0.476395	-0.284082	-0.338707	-0.534229	-0.200541	-0.102643	0.0509703	0.179051	-0.183636	0.515043	0.304047	0.887646	0.875223	0.792569
YPL250C	A	1.16421	1.19982	1.19056	0.622467	0.613515	0.88146	0.421783	0.147355	0.279004	-0.28728	-0.0997938	-0.286702	-0.206701	-0.21636	-0.369814	-0.467104	-0.478485	-0.490928	-0.539737	-0.78066	-0.595965	-0.48913	-0.525979	-0.68554
YGR164W	A	0.797036	0.531148	0.833501	-0.167328	-0.808827	0.021599	-0.679629	0.442864	0.0870515	-0.276315	-0.334456	-1.34057	-0.151855	-0.442861	-1.05481	1.01767	0.0252276	0.979911	0.424788	-0.404154	-0.510343	0.305969	0.440581	0.263804
YKL109W	A	-0.720665	-0.65416	-0.623913	-0.205737	-0.00743953	0.0374625	-0.709011	-0.791289	-0.834896	-0.450547	-0.0681672	0.107401	-0.0720313	-0.0423108	-0.00511209	-0.11432	-0.188751	-0.0970299	0.43843	0.515011	0.695334	1.22798	1.30437	1.25939
YFL026W	A	0.911443	0.912169	0.905565	0.0509074	0.0846967	0.0990105	-0.1174	-0.110083	-0.0539809	-0.784264	-0.785363	-0.705958	-1.12227	-1.2211	-1.06627	0.241602	0.264381	0.412702	0.301291	0.35072	0.35217	0.330645	0.404347	0.34504
YBR300C	A	-0.599128	0.338603	-0.5504	-0.897362	-0.331984	-0.892269	0.16877	-0.180756	0.475348	0.376743	-0.35241	-0.205813	-0.931019	-0.693044	-0.599285	1.05678	-0.199467	0.98259	0.0771297	0.710108	0.427531	0.452133	0.320394	1.04681
YMR001C-A	A	0.627656	0.258767	0.974272	-0.522922	-0.544753	0.070423	0.403848	0.0695509	-0.669784	-0.0782903	-0.368182	0.0295152	-1.39021	-0.896604	-1.08854	0.983947	0.762994	0.5053	0.207262	0.190504	0.468485	-0.00891666	0.0673593	-0.051676
YMR230W-A	A	-0.0627649	1.35401	1.06479	-0.55356	-0.785498	-0.619839	-0.426639	0.0179338	-0.000674018	-0.35378	-0.019334	-0.504068	-0.798186	-0.526908	-0.788973	-0.0701716	0.433379	0.791466	0.126061	-0.104191	0.617557	0.146735	0.0163173	1.04634
YNL318C	A	-0.93584	0.320228	0.0133141	-0.599373	-0.613887	0.730342	-0.102821	-0.845534	0.354183	0.844963	-0.777725	-0.324807	-0.183081	1.31132	-0.619122	-0.172985	0.733868	-0.226075	-0.00076146	0.404395	0.473868	-0.0916384	-0.500794	0.807965
YOR313C	A	0.828251	0.570123	0.651985	-0.0284201	0.363237	-0.255896	0.574704	0.426554	0.320371	-0.822625	-0.695107	-0.408756	-0.630142	-1.65871	-1.0454	0.422875	-0.120448	0.472921	0.0859702	0.0916562	0.0258446	0.0741934	0.398799	0.35802
YLR452C	A	0.915769	0.920084	0.904182	0.552061	0.498732	0.443899	-0.324308	-0.320426	-0.395605	-0.701989	-0.770704	-0.787947	-1.01545	-0.88896	-0.881587	0.140242	0.202077	0.155706	0.271806	0.171324	0.256543	0.150506	0.264956	0.239087
Q0297	A	0.746393	0.562678	0.422579	0.56904	0.325019	0.741977	-0.600902	-1.00355	-0.265456	-0.629983	-0.0918214	0.0131527	-0.546305	-0.856698	-1.10435	-0.21284	0.588855	0.494547	-0.118119	-0.0425312	0.537805	0.975782	-0.233966	-0.271312
YOL058W	A	0.512488	0.469218	0.480569	-0.995601	-1.2943	-1.33484	0.67412	0.665217	0.802836	-0.000866473	0.0212146	-0.0517066	-0.50177	-0.49249	-0.600664	0.287783	0.381392	0.503928	0.0906458	0.0531073	0.0925499	0.0625455	0.0966551	0.077967
YKL083W	A	0.0612462	0.615129	0.103613	-4.739e-06	-0.643834	-1.19574	0.694549	0.927058	-0.121248	0.0197692	0.385647	0.574185	-1.39045	-0.730533	-0.252227	0.432091	0.287608	0.00806888	0.341841	0.55781	-0.386967	0.283917	0.153666	-0.725203
YPR119W	A	0.709724	0.637854	0.634163	-0.256721	-0.27888	-0.331843	0.326425	0.330024	0.330678	-0.447803	-0.419976	-0.48436	-1.2731	-1.21897	-1.14695	0.455186	0.326683	0.424231	0.308869	0.252113	0.341352	0.282196	0.302317	0.196781
YAR075W	A	0.132905	-0.040672	-0.108067	-0.667406	-1.26176	-0.416011	0.855209	0.233505	0.606421	0.31106	-0.4956	0.441189	-0.420973	-1.23133	-0.689366	-0.286968	0.732447	0.691567	0.366229	0.396957	-0.0690442	0.0356983	0.380491	0.503527
YDR274C	A	0.525217	0.489511	0.52491	-0.739073	-0.921214	-0.871523	0.471842	0.537862	0.567716	0.0213075	0.104923	-0.180743	-0.897588	-0.86801	-0.898016	0.751035	0.541525	0.730387	0.17031	0.284005	0.261647	-0.192025	-0.171207	-0.242799
YGR035C	A	-0.24552	-0.141523	-0.177357	-0.691161	-0.765937	-0.940053	0.477913	0.451981	0.378285	-0.244678	-0.513959	-0.379936	-0.800185	-0.809671	-0.646683	0.719066	0.581491	0.770881	0.689344	0.583148	0.647278	0.405418	0.337911	0.313946
YOR376W	A	-0.15883	0.205046	-0.631616	0.0022055	-0.662056	0.550275	0.352206	-0.519798	-0.4249	0.230704	-0.988307	0.695505	-0.0407723	0.168958	-0.158987	0.892919	1.05706	1.19854	-0.222881	-0.200256	-0.607156	0.151004	-0.212395	-0.676474
YGL088W	A	0.339331	0.626975	0.555731	0.154825	-0.546708	0.128347	-1.2541	0.430991	0.194895	-0.575621	0.192182	-0.307223	-0.304236	-0.282464	-0.52289	1.18718	0.87855	0.879352	-0.247493	-0.344405	-0.443486	-0.0600305	0.00628017	-0.685984
YDR445C	A	0.293424	0.435801	0.145403	-1.03976	-0.644238	-0.788362	0.203414	0.537974	-0.25606	0.00296973	0.174153	0.391542	-0.556224	-1.37552	-0.536825	0.390266	0.56321	0.721366	0.19146	0.223267	-0.332397	0.304094	0.00814058	0.942902
YHR018C	A	1.22017	1.18418	1.16072	0.592718	0.284653	0.33897	0.150976	0.0530734	0.257476	-0.375083	-0.346891	-0.412405	-0.550304	-0.551831	-0.688796	0.0483114	0.106302	0.140984	-0.243667	-0.379485	-0.353469	-0.486269	-0.549627	-0.600707
YFR036W-A	A	-0.63379	-0.451701	-0.758615	0.757523	-0.0730284	-0.0415867	0.933074	0.761856	-0.743803	-0.0971969	-0.346818	-0.154418	-0.831595	-0.325263	0.500739	-0.0213186	0.537052	-0.998004	-0.39681	0.61905	0.354272	0.658768	0.422333	0.329282
YDR492W	A	0.801806	0.744892	0.756774	-0.46739	-0.635496	-0.774779	0.371827	0.331781	0.499399	-0.166626	-0.072923	-0.180425	-0.870029	-1.01018	-1.08808	0.524355	0.502589	0.56267	0.22176	0.193493	0.20232	-0.120161	-0.163279	-0.1643
YOR314W	A	0.573895	0.885126	0.343907	-0.517314	-0.121795	-0.459045	0.455333	0.217356	0.685537	-0.0927892	0.337311	-0.538846	-0.908532	-0.482855	-1.68658	0.273693	0.0107219	0.54883	0.202126	0.139579	-0.0368632	0.0147026	0.300904	-0.144401
YHR028W-A	A	0.461615	0.210749	0.49327	-0.124088	-0.404478	-0.287598	-0.333664	0.510967	0.802482	-0.114468	0.315632	-0.210782	0.326488	0.243083	-1.13683	0.252014	1.01581	0.606116	0.0899065	-0.947535	0.168366	-0.691342	-0.956081	-0.289639
Q0182	A	0.657841	0.301698	0.601932	0.424134	0.710146	1.0247	-0.785576	-1.06298	0.0149339	-0.557703	-0.0916146	-0.281665	-0.14334	-0.297129	-1.11464	-0.0201668	-0.0743323	0.141223	0.249126	0.0494705	0.438216	0.404132	0.207224	-0.795627
YPR149W	A	0.91719	1.04318	0.935912	0.736529	0.856317	0.779131	-0.273711	-0.415269	-0.368793	-0.708708	-0.689033	-0.740593	-0.0889379	-0.122958	0.0584512	-0.40691	-0.270718	-0.171163	-0.3766	-0.360899	-0.243027	-0.061069	0.0213466	-0.0496708
YCR022C	A	-0.0360246	-1.60216	0.322298	-0.712328	0.138128	-0.289754	0.343655	0.40053	0.564563	0.0927008	0.374088	-0.080209	0.451635	-0.938102	-0.624302	0.977623	-0.246829	0.231739	0.164256	0.416036	-0.0513051	0.454558	-0.39449	0.0436985
YIL119C	A	0.770054	0.842912	0.849267	-0.443522	-0.376463	-0.300355	0.213431	0.185883	-0.0772496	-0.702343	-0.659838	-0.487913	-0.857995	-1.13816	-0.611374	0.407353	0.550521	0.43181	0.272357	0.139304	0.163117	0.367715	0.262947	0.198545
YIL158W	A	0.531663	0.501907	0.465802	-0.262325	-0.205331	-0.244382	0.142578	0.182361	0.07263	-0.330095	-0.561756	-0.547593	-0.953374	-1.07877	-1.3388	0.342814	0.289333	0.359539	0.305822	0.523728	0.531747	0.418173	0.433923	0.420407
YER187W	A	0.350965	0.755232	0.369226	0.0793045	-0.338481	0.0654142	-0.0762295	0.241517	0.50088	0.0218942	-0.928764	-0.663969	-1.19565	-0.7384	-0.702422	-0.18922	0.324858	1.01537	0.0435494	0.904514	0.0599717	0.151577	-0.0731343	0.0220016
YGR273C	A	-0.364253	0.755678	0.800307	-0.158478	-0.494802	-0.475194	-0.545927	0.333337	-0.645236	-0.473068	-0.138622	-0.623356	-0.513944	-0.646196	-0.500036	-0.18946	0.569976	1.04854	0.723206	0.144651	0.0416103	0.127781	0.664897	0.558585
YLR434C	A	0.42157	0.570533	0.917994	0.534309	0.222205	-0.180889	0.488285	-0.11112	0.122951	-0.236976	-0.58308	-0.776417	-0.643422	-0.298723	-0.145944	0.731388	-0.130367	0.46509	0.34766	0.160001	0.546426	-1.23337	-0.547428	-0.640672
YGL170C	A	0.482565	0.361748	0.453629	-0.434603	-0.894582	-0.752181	0.589339	0.438552	0.586236	-0.20236	-0.35748	-0.163164	-0.888302	-0.998018	-0.807632	0.566852	0.601735	0.430189	0.242071	0.213612	0.558388	-0.010442	0.0595767	-0.0757272
YOL002C	A	0.335671	0.232114	0.235641	-0.683814	-0.722924	-0.869793	0.127739	0.197338	0.310123	-0.123216	-0.0859637	-0.111589	-0.812909	-0.881047	-0.921655	0.771547	0.779547	0.8058	0.487354	0.429779	0.456555	0.0230278	0.0542426	-0.0335697
YML052W	A	0.810638	0.809726	0.833618	-0.14705	-0.134646	-0.18739	0.114086	0.18576	0.215004	-0.50282	-0.646084	-0.796532	-0.889709	-0.951209	-1.02529	0.175591	0.27903	0.339856	0.211106	0.290727	0.267382	0.228154	0.250751	0.269301
YFR032C	A	0.265588	0.418509	-0.17112	-0.188256	-0.866672	-1.48693	0.55637	0.550305	0.398211	-0.237294	-0.343956	-0.126464	-0.463001	-0.268305	-1.02021	0.241165	0.346073	0.780196	0.365459	0.375863	0.252422	0.220087	0.285657	0.116303
YPR136C	A	-0.282992	0.57217	0.51126	0.1063	-0.202078	-0.502238	0.488738	0.538553	0.164404	0.259957	0.386411	0.0919716	-1.73167	-0.875533	-0.513024	0.565696	0.278108	-0.139945	0.406237	0.157361	0.376718	-0.217113	-0.455585	0.0162982
YLR413W	A	0.335415	0.383611	0.403122	-0.976155	-0.940597	-0.987234	0.562729	0.578216	0.572503	-0.0663326	0.0176997	-0.0160312	-0.704839	-0.808625	-0.793808	0.399303	0.404208	0.458319	0.211029	0.227902	0.275237	0.0867069	0.197536	0.180083
YDR491C	A	0.755409	0.642901	0.632854	-0.420076	-0.839414	-0.696411	0.461319	0.520723	0.395176	-0.134434	-0.0912826	-0.0332912	-0.843186	-0.830485	-0.902488	0.567904	0.549064	0.471854	0.0231788	0.27166	0.133201	-0.170154	-0.21204	-0.251984
YJL194W	A	1.17642	1.05106	1.04824	0.197043	0.232796	0.309724	0.040935	0.0501967	0.0735931	-0.286617	-0.407828	-0.394282	-0.864188	-0.923495	-0.783633	0.118164	-0.0171767	0.230102	-0.14898	0.101616	-0.113932	-0.189908	-0.174975	-0.324879
YJL212C	A	0.572625	0.559141	0.554285	-0.411374	-0.254364	-0.28047	1.02521	0.999301	1.03587	0.229739	0.221482	0.183627	-0.649972	-0.733115	-0.734473	-0.243381	-0.216369	-0.0571992	-0.247991	-0.260836	-0.232522	-0.322304	-0.373753	-0.363161
YMR246W	A	0.556842	0.558443	0.571443	-0.4369	-0.410083	-0.454352	0.265928	0.247276	0.364593	-0.122927	-0.105409	-0.124927	-1.01578	-1.06987	-1.23902	0.524028	0.520924	0.602192	0.23	0.271682	0.278741	-0.0180906	0.0240446	-0.0187719
YFL064C	A	-1.00181	-0.198245	-0.50516	0.129737	-1.13236	-0.696593	0.41353	-0.0470767	0.180213	0.659567	-0.394747	-0.103204	0.68116	-0.266585	0.0209043	0.880481	0.00853264	0.118157	1.03393	-0.199873	-0.0446054	-0.0919512	0.0273379	0.528664
YJL088W	A	0.846848	1.16474	1.06111	-0.23787	-0.0986819	-0.33677	0.58056	0.580446	0.655274	-0.22251	-0.0242956	-0.111878	-0.454763	-0.684763	-0.515181	-0.0950101	0.0327028	0.130502	-0.105181	-0.322522	-0.259748	-0.40604	-0.529604	-0.647363
YMR321C	A	-0.582509	-0.0364337	-0.505381	-0.113779	-0.133166	-0.957384	0.714486	1.23322	0.0460221	-0.0107756	0.0245558	0.695685	-0.0451527	0.152718	-0.400467	0.262322	-0.467894	0.53746	0.275948	0.128208	0.463549	-1.00717	0.289533	-0.56359
YBR032W	A	0.319804	-0.00887069	0.167903	-0.550468	-0.899602	-0.862884	0.299476	0.235666	0.568137	-0.0429742	-0.528916	-0.175274	-0.653784	-0.791022	-0.794214	0.236327	0.461547	0.997414	0.397336	0.539542	0.475179	0.236275	0.116267	0.257137
YKL078W	A	0.496917	0.557739	0.518092	-0.447885	-0.496689	-0.406542	0.28755	0.399765	0.417493	-0.2142	-0.257141	-0.27241	-1.02627	-1.07558	-1.15168	0.398367	0.397079	0.485194	0.301032	0.296428	0.31277	0.166718	0.158089	0.155166
YLR269C	A	0.499675	0.203924	0.120042	-0.0125406	-0.140445	-0.124891	-0.229344	-0.0742081	-0.116028	-0.180263	-0.198911	-0.221529	-0.676027	-0.824053	-1.1973	1.12496	0.542556	0.491205	0.772958	0.456238	-0.0323737	-0.118441	0.533861	-0.599066
YAL067C	A	0.458569	1.06389	0.998986	0.328416	0.634235	0.0225582	0.368534	0.408909	0.388651	0.353854	-0.810024	-0.0563357	0.00576879	-0.483994	-0.374089	-0.0517882	-0.38868	-0.292015	-0.0233635	-0.568243	-0.775879	-0.508049	-0.587035	-0.112877
YDR344C	A	-0.504399	-0.230105	-0.346063	-1.11736	-0.872643	-1.02848	-0.0923818	0.0638082	0.464599	0.289673	0.123193	0.35192	-0.142729	-0.142412	-0.268754	0.058542	-0.100359	0.143655	0.616007	0.546967	0.607171	0.686968	0.156857	0.736331
YHR093W	A	0.143687	0.426773	0.583325	-0.706483	0.267024	0.183238	-0.356025	-1.1939	-0.344369	-0.364147	0.406834	-0.704204	-0.029794	-0.727487	-0.608042	0.377212	-0.027159	0.186461	0.319791	0.472381	0.157794	0.933719	0.175412	0.427962
YDR509W	A	-0.175025	-0.0615335	0.0634243	-0.250035	-1.17496	-1.21161	0.824216	1.0867	-0.407493	0.0933285	0.144262	0.413281	-0.40607	-0.0693762	0.253294	0.507471	0.496731	0.236013	-0.147251	0.0304055	-0.27666	0.161838	-0.0427079	-0.0882472
YOR186W	A	0.0716744	0.0799408	0.422405	0.883016	-0.554502	-0.371737	-0.486413	-0.554233	0.107411	0.603802	0.209285	0.0374913	-0.942684	-0.655413	-0.411616	-0.28482	-0.305362	0.0135955	0.746867	0.409797	0.337368	0.215805	0.932057	-0.503736
YPL121C	A	0.577862	0.212844	-0.578215	0.466773	0.443194	-0.69705	-0.115907	0.0648649	-0.893013	-0.149704	-1.10353	0.227392	-0.385471	-0.426502	-0.146377	-0.49879	0.408064	0.310826	0.754853	-0.00720437	0.613922	-0.0522145	0.42761	0.545772
YIL086C	A	0.0705701	-0.439499	0.243124	0.0191445	-0.634234	0.0936477	-0.291404	0.804221	0.259739	-0.516601	0.793635	-0.51339	-0.0291882	0.429664	0.268872	0.341343	1.28332	-0.274134	-0.860597	0.215812	-0.563276	-0.280222	-0.289168	-0.131378
YOR010C	A	-0.212936	0.162166	-0.0221128	-1.01636	-1.19636	-0.317476	-0.115925	-0.0972072	-0.165545	-0.253822	-0.075424	-0.57675	-0.213447	-0.270028	-0.157263	0.638648	0.301714	0.137423	0.390386	0.769261	0.432596	0.426427	0.62729	0.804746
YNR009W	A	0.77874	0.744987	0.641326	-0.267527	-0.17073	-0.217877	0.14283	0.183251	-0.0209378	-0.306776	-0.293213	-0.435257	-0.894956	-1.12272	-1.02774	0.278056	0.353503	0.314202	0.273778	0.215264	0.24581	0.177684	0.126833	0.281472
YGR109C	A	0.79085	0.686479	0.70162	-0.354957	-0.801499	-0.589595	0.538269	0.16174	0.195798	0.100913	-0.217818	-0.292675	-0.784561	-0.633253	-1.0524	0.249815	0.310052	0.403867	0.362367	-0.188923	0.152698	0.00638658	0.125595	0.129232
YAL034C-B	A	-0.171047	-1.21363	0.710831	-0.323795	-0.923074	-0.164704	0.233946	0.380381	-0.163994	0.365546	0.365098	0.485669	-0.255169	0.0433751	-0.760661	0.853896	-0.114182	0.243905	0.666269	-0.179188	0.0699968	-0.206684	0.309196	-0.251982
YNL146C-A	A	0.391516	0.340947	0.914598	0.121557	0.645941	0.165201	-0.0821017	0.411388	-0.218329	0.109114	-0.236989	-0.721722	-0.61231	-0.744562	-1.26424	0.289998	0.215724	0.289544	0.476279	-0.468878	0.399902	-0.295309	0.0321676	-0.159441
YBL028C	A	0.394841	0.366142	0.148643	-0.31275	-0.797286	-0.439108	0.405703	0.535842	0.317476	-0.265531	-0.0967644	-0.234596	-0.857313	-1.09445	-0.964497	0.348569	0.493142	0.334674	0.326423	0.331437	0.323278	0.36776	0.214578	0.153786
YDL039C	A	-0.334212	-0.29441	-0.205791	-0.938928	-0.950526	-1.06199	0.420785	0.513568	0.433488	-0.199173	-0.137313	-0.102676	-0.343249	-0.353105	-0.237185	0.405773	0.351042	0.441218	0.38035	0.46444	0.462269	0.365916	0.462098	0.457608
YFL012W	A	0.0654422	0.422952	0.375867	-0.734869	-0.463958	0.518209	0.161404	-0.000199363	-0.699173	0.485066	0.850802	-0.0426067	-0.365021	0.0472068	-0.756829	-0.240327	0.428513	0.41024	-0.670545	-0.0779759	0.0738285	0.802371	-0.806149	0.215751
YNR025C	A	-0.0700207	0.267196	0.298677	-0.582237	-1.00457	-1.01685	0.520958	0.929109	0.319002	0.0582788	0.521248	0.256127	-0.371149	-0.580017	-0.719137	0.239595	0.392008	0.160944	-0.182245	0.500945	-0.0672836	0.269916	-0.165943	0.0254454
YAR053W	A	0.424996	0.490495	0.456652	-0.745471	-0.3047	0.261868	-0.248918	0.244572	-0.910419	-0.358215	-0.0223705	-1.25408	0.371414	-0.386479	0.393281	-0.0810693	0.380909	0.122727	0.0532884	-0.233118	0.327771	0.418689	-0.246682	0.844861
YNR044W	A	0.908096	0.935714	0.977311	0.654479	0.685815	0.603999	-0.332217	-0.307843	-0.304949	-0.525138	-0.372017	-0.529584	-0.542071	-0.410729	-0.443381	-0.20986	-0.108604	-0.181442	-0.108414	-0.0799243	-0.138708	-0.145963	-0.00817428	-0.0163956
YHR219W	A	0.794787	1.029	0.735841	0.533422	0.320037	-0.725121	-0.0910928	-0.0873483	-0.434117	-0.976472	-0.124616	-0.075639	-0.184958	0.0323947	-0.0321957	0.19812	0.0168251	-0.248687	0.235872	-0.356505	-0.847986	0.559614	-0.0889648	-0.182208
YIR013C	A	0.161756	-0.646721	0.749285	-0.22365	-0.822929	-0.387161	0.778684	-0.0918086	0.327652	0.635921	-0.986767	-0.79844	0.52863	-0.0653816	0.0691361	-0.0382766	0.161493	0.160891	0.395079	0.0183375	-0.158105	0.0645485	-0.431098	0.598923
YJL200C	A	0.848496	0.864308	0.801352	-0.0063211	-0.121266	-0.0864691	0.588635	0.510983	0.581906	-0.179042	-0.170802	-0.164244	-0.79715	-0.892533	-0.943181	0.016005	0.0464878	0.0884419	-0.15389	-0.132538	-0.152033	-0.154744	-0.178343	-0.214059
YKL131W	A	-0.00535162	-0.702184	-0.0268797	0.0427359	-0.710155	-0.272325	0.609539	1.024	-0.119312	-0.592523	-0.758917	0.288692	-0.582555	0.182161	0.274873	0.616459	0.262501	-0.350055	-0.265266	0.743592	-0.34198	0.232805	0.551964	-0.101819
YDR343C	A	-0.867706	-1.20719	-0.600414	-0.273689	-0.112389	-0.264643	-0.24213	-0.166951	0.169285	0.397555	0.368281	0.0854738	-0.219222	-0.345058	-0.523984	0.390538	-0.124712	0.335276	0.461024	0.561408	0.692264	0.476356	0.582776	0.427847
YER068C-A	A	0.86133	0.652673	0.960613	-0.351757	-0.597203	-0.333772	0.627594	0.568871	0.531061	0.0998382	-0.166653	-0.20138	-0.553274	-0.626048	-0.607521	0.226896	0.355379	0.253608	-0.136554	-0.343363	-0.155315	-0.265438	-0.393836	-0.405752
YPR156C	A	0.765439	0.762467	0.808574	-0.0170367	0.20589	0.203318	-0.518771	-0.32076	-0.247362	-0.808556	-0.588309	-0.446682	-0.677893	-0.620467	-0.664484	0.0730457	0.0595104	0.227029	0.0370422	0.215931	0.279802	0.338282	0.482749	0.451241
YML133C	A	0.801277	0.230347	0.457997	0.0385157	0.736715	0.186471	-0.988107	-0.494617	-0.265324	-1.2133	0.35056	-0.267775	-0.290595	-0.438621	-0.194823	0.556544	0.029468	-0.0948248	-0.0233106	0.176607	0.05444	-0.135165	0.158996	0.628527
YFR054C	A	0.536863	0.217856	0.539119	-1.03263	-1.36896	-0.47284	0.176933	-0.0655029	0.283354	0.142446	0.227148	0.427651	0.394284	0.0874588	0.255667	0.186903	-0.469633	0.472607	0.375444	0.0152102	-0.281203	0.210097	-0.542698	-0.315572
YAL059W	A	0.440201	0.393844	0.574623	-0.163513	-0.406869	-0.294011	0.223885	0.39398	0.17216	-0.270412	-0.0735449	-0.200826	-0.990333	-0.985459	-1.2137	0.440772	0.338939	0.360093	0.187805	0.320116	0.180145	0.347357	0.141072	0.0836705
YDR010C	A	0.0867841	0.15438	-1.43408	0.132419	-0.034936	0.411599	0.432943	-0.542925	0.113179	0.237359	0.0141271	-0.480176	-0.719824	-0.041911	0.46112	-0.489393	-0.37472	0.455517	-0.0560374	0.503661	0.578188	0.696319	-0.0417747	-0.0618154
YJR111C	A	0.983981	1.04186	0.904202	0.104754	-0.00788027	-0.0903061	0.347396	0.216291	0.268744	-0.268247	-0.230166	-0.201175	-0.55142	-0.814177	-0.693622	0.198922	0.189382	0.231729	-0.0651822	-0.31119	-0.161149	-0.281256	-0.461632	-0.349857
YDL182W	A	0.71888	0.747785	0.747285	-0.161622	-0.326847	-0.305939	0.778228	0.801427	0.839593	0.129716	0.080699	0.0744606	-0.358577	-0.334451	-0.402579	-0.271349	-0.171974	-0.0904833	-0.375653	-0.442546	-0.413003	-0.46489	-0.383289	-0.414872
YBL094C	A	-1.10944	0.146623	0.507617	0.226725	0.451617	-0.767885	-0.0606059	0.13155	0.0798638	0.560131	0.108669	-0.916047	0.421087	-0.413987	0.196994	0.507129	0.0213997	-0.39968	0.201514	0.0537739	0.830995	-0.489633	-0.0581996	-0.230206
YOR203W	A	1.07391	0.809548	0.945	-0.105297	-0.374366	-0.317044	0.228414	0.190486	0.306746	-0.116494	-0.254525	-0.506877	-0.799129	-0.548737	-0.771526	0.10544	0.136867	0.470825	-0.072327	-0.0875887	-0.167781	-0.029721	0.100538	-0.21636
YGR230W	A	0.564369	0.66516	0.739145	0.886285	0.298811	0.652663	-0.671631	0.0401155	-0.196576	-0.327073	-0.121662	-0.560752	-0.943052	-0.416655	-0.635543	0.18742	0.176231	0.289376	-0.114913	0.141303	-0.208304	-0.201367	0.00500138	-0.248351
YDL048C	A	-0.101191	-0.02923	-0.0903728	-0.356752	-0.132612	-0.202316	-0.578943	-0.622961	-0.661055	-0.514436	-0.158524	0.027074	-0.255073	-0.218824	-0.219838	-0.120107	-0.00208995	-0.0431373	0.206288	0.684595	0.574461	0.885803	1.0154	0.913835
YNL024C	A	0.51727	0.508451	0.558417	-0.407194	-0.646006	-0.569826	0.0996519	0.359357	0.206256	-0.384549	-0.361988	-0.245636	-0.68138	-0.805795	-0.875616	0.62366	0.559722	0.535183	0.0974685	0.230801	0.18332	0.13227	0.176346	0.189817
YDL037C	A	-0.263553	-0.245503	-0.209081	-0.985258	-1.0032	-1.03021	0.483017	0.498178	0.485717	-0.0752885	0.00117505	0.0391675	-0.279799	-0.332839	-0.224222	0.268703	0.290139	0.352558	0.388777	0.445333	0.394199	0.348779	0.3402	0.313013
YOL103W-B	A	0.855567	0.931779	0.691391	0.406128	0.424903	-0.0829284	-0.243423	-0.304486	-0.0820932	0.183986	0.38907	0.494044	-0.00698965	-0.0838953	-0.715876	-0.724775	0.179398	-0.203592	0.0349614	-0.160544	-0.347639	-0.303104	-0.690824	-0.641056
YER135C	A	-0.666264	0.0475096	0.265269	-0.277206	-0.300195	-0.401801	0.217619	0.172833	0.172312	-0.443722	-0.80169	-0.439536	-0.57588	0.334981	0.724489	-0.174806	0.15005	0.798812	0.431409	-0.795418	0.200785	0.18231	0.714609	0.463531
YJL222W	A	0.713272	0.468809	0.216491	0.466578	0.422259	-0.0447189	-0.530606	-0.330098	-0.613452	-0.494248	-0.813751	-0.438569	-0.5629	-0.80892	-0.414596	0.367003	0.285676	0.427772	0.508076	0.112724	0.492237	0.14432	0.0536845	0.372955
YKL120W	A	-0.0786871	-0.0600224	-0.0646988	-0.816658	-0.668403	-0.648273	0.0812163	0.13715	0.142946	-0.275567	-0.192742	-0.191973	-0.689372	-0.566886	-0.639922	0.565036	0.426305	0.518835	0.41471	0.557355	0.526944	0.488905	0.51848	0.515324
YCL036W	A	0.415241	0.476808	0.495842	-0.683138	-0.594229	-0.606354	0.300254	0.423441	0.41481	-0.157763	-0.262952	-0.234533	-0.727287	-0.79943	-0.958325	0.368996	0.283694	0.354058	0.311786	0.325253	0.269283	0.214281	0.166806	0.203455
YPR016W-A	A	0.285429	-0.313529	0.517613	0.0240639	-0.990154	-0.384086	0.0904928	0.866974	0.322421	-0.287871	-0.0939919	0.241245	-1.0093	-0.124378	-0.302849	0.231033	0.932714	0.485367	0.296766	0.0281283	-0.32533	-0.102676	-0.364818	-0.0232683
YLR285C-A	A	0.754164	0.334934	0.194785	-0.31814	-1.40055	-0.418378	0.0412966	-0.3049	0.25871	0.40376	-0.0857847	0.439078	-0.64725	-0.267183	-0.289823	0.321364	0.601416	0.320809	0.576909	-0.347858	-0.175261	0.114535	0.0881656	-0.194805
YOR008C-A	A	0.327928	0.447061	0.480559	-0.59262	-0.54582	-0.491255	0.517392	0.611499	0.141206	-0.0542089	0.264371	0.0286556	-0.720127	-0.696572	-1.03664	0.248487	0.558008	-0.38536	0.37695	0.197057	0.0769188	0.318055	-0.270537	0.198994
YPR142C	A	0.523309	0.435094	0.206494	0.171141	-0.230615	-1.10763	0.560801	0.877445	0.10891	-0.0319982	0.453609	0.210055	-0.493548	-0.576954	-0.239052	0.379663	0.335689	-0.465098	-0.190714	-0.225362	-0.760668	-0.300269	0.356716	0.0029865
YKL209C	A	0.740204	0.732309	0.760354	0.242223	0.357569	0.388304	-0.18809	-0.129334	-0.126929	-0.64424	-0.559119	-0.586964	-0.756596	-0.807845	-0.752351	0.123129	0.0697583	0.160219	0.0958274	0.142664	0.175109	0.163023	0.21741	0.183367
Q0140	A	0.573786	0.408267	0.524505	0.22257	0.223371	0.570545	0.00900536	-0.927767	0.153553	-0.302011	0.0452883	0.0162644	-0.321199	-0.772136	-0.780927	0.322039	0.298484	0.441561	0.327451	-0.345981	0.0879775	0.460868	-0.442974	-0.792542
YGL055W	A	0.269755	0.269586	0.247269	-0.638656	-0.662326	-0.595776	0.304017	0.272748	0.393543	0.0467383	0.0981889	0.106274	-0.735242	-0.78075	-0.884162	0.576124	0.559368	0.647181	0.325321	0.298477	0.351649	-0.133064	-0.152758	-0.183505
YNL112W	A	0.444975	0.43363	0.446956	-0.403853	-0.464861	-0.460101	0.326986	0.324378	0.353233	-0.155214	-0.16706	-0.190685	-0.877438	-0.979336	-1.03318	0.383028	0.375914	0.442281	0.24776	0.229365	0.282652	0.153782	0.135195	0.151588
YGR290W	A	-0.237762	-0.536051	-0.350782	0.208869	-0.0176712	0.183859	-0.455075	-0.760479	0.0468216	-0.103361	0.326739	-0.423178	-0.281453	-0.338753	0.441007	-0.0333434	-0.954816	0.0617212	0.64043	0.220229	0.96831	0.763277	0.290332	0.341128
YJR097W	A	0.432806	0.446153	0.289023	-0.491296	-0.673704	-0.77173	0.392688	0.535925	0.454096	-0.150104	-0.279357	-0.0819401	-0.883921	-0.618409	-0.752817	0.481947	0.42554	0.499487	0.111773	0.248636	0.205057	0.111647	-0.131214	0.199715
YGR108W	A	0.636442	0.576492	0.544333	0.0263193	0.036148	0.0530462	0.212773	0.11703	0.119659	-0.385145	-0.401485	-0.346018	-1.00589	-1.03819	-1.00071	0.230981	0.334925	0.164321	0.21624	0.197394	0.231698	0.172643	0.17189	0.135107
YDR136C	A	0.27792	-1.01802	0.423586	0.387996	0.00189832	-0.48487	0.424199	-0.552849	0.14486	-0.355952	0.749649	-0.426077	-0.607706	-0.0701546	0.0601145	0.631854	0.584367	0.023361	0.411606	-0.4485	0.237499	-0.57652	0.277182	-0.0954472
YNL228W	A	0.294285	-0.162095	1.00267	-0.354076	-0.690399	-0.447758	0.133385	0.394885	-0.47033	0.0995885	0.0472144	-0.527558	0.181084	-0.0498636	-1.10386	0.923996	0.0220096	0.387905	0.0262678	-0.0509464	-0.0255754	0.275569	0.226718	-0.133114
YPL189W	A	0.135759	0.293944	0.357567	-0.234556	-0.109587	-0.0977946	-0.156715	-0.333723	0.0245183	-0.356202	-0.932138	-0.418075	-0.514029	-0.748739	-0.826482	0.604593	0.207056	0.458038	0.323816	0.377211	0.610104	0.433361	0.605404	0.296669
YBR184W	A	0.443589	0.697233	0.488852	0.111505	-0.0104757	-0.200771	-0.143398	-0.258086	-0.208276	-0.258849	-0.813305	-1.03427	-0.68868	-0.593801	-0.366532	0.361787	0.262254	0.237836	0.463213	0.268482	0.0775228	0.529548	0.0884397	0.546187
YCR085W	A	0.705863	-0.135066	0.321959	-0.212411	-0.356406	-0.205623	-0.188682	0.557726	-0.436851	-0.40992	-0.0740761	-0.105627	-0.380884	0.154759	-1.00665	0.744171	0.927489	0.0710218	0.177316	0.0295762	-0.146866	0.0757872	0.555612	-0.662222
YEL074W	A	0.15965	0.334065	-0.873428	-0.239607	0.186396	0.0449793	0.651128	0.0177298	-0.0713766	-0.427521	0.574782	-0.00732755	-0.417553	-1.09295	0.517394	-0.408049	0.924357	0.27043	-0.211816	0.127876	0.374365	-0.191142	-0.200088	-0.0422983
YPL130W	A	0.619411	-0.348183	0.461615	-0.47451	-0.234174	-0.373785	0.150253	0.506753	0.580653	-0.88659	0.454096	-0.440728	-0.187059	-0.246745	-0.602324	0.66008	0.188587	0.599143	-0.406632	0.280143	0.401612	-0.152505	-0.0283362	-0.520773
YOR218C	A	-0.00245779	-0.660762	0.329432	0.092343	-0.167098	-0.866709	0.201402	-0.228936	0.244973	0.473199	-0.502908	0.332528	-0.475456	0.135165	-0.45997	0.598804	0.848447	-0.76347	-0.373685	-0.0955158	0.160352	0.488814	0.537316	0.154191
YMR189W	A	-0.511042	-0.522834	-0.543833	-0.33112	-0.183843	-0.176814	-0.362359	-0.411654	-0.302956	-0.210018	-0.15032	-0.221113	-0.267248	-0.315947	-0.31367	0.190273	0.224839	0.190621	0.647436	0.644944	0.649588	0.716338	0.783825	0.776905
YDR183C-A	A	0.254458	0.117875	0.327481	-0.626172	-0.653827	-0.537513	0.604741	0.0379578	0.224076	-0.235282	-0.239291	-0.218517	-0.827829	-0.644966	-0.608803	0.685402	0.584322	0.52967	0.484785	0.31271	0.155434	0.202585	0.179411	-0.108706
YOR277C	A	0.573914	0.18005	0.766501	0.146813	-0.0665726	-0.624763	-0.04362	-0.0392656	-4.8691e-05	0.157631	-0.307939	-0.25484	-0.571567	0.0990442	-0.418805	0.909565	0.48035	0.608116	-1.10748	-0.227952	0.0243278	-0.244822	-0.138112	0.0994805
YDR095C	A	-0.287244	0.0269463	-0.163457	0.0139585	0.172232	-0.1488	0.799818	-0.176049	0.15504	0.0436919	0.942565	-0.113301	-1.11401	0.0592797	-1.10213	-0.0240034	-0.19476	0.343348	0.162278	0.600802	-0.0154368	-0.102701	0.252529	-0.130596
YJL007C	A	-0.549401	-0.685941	-0.654472	-0.847635	0.0376376	-0.256082	0.436465	0.142408	0.450425	0.36495	0.823546	0.304935	0.101275	0.00362699	-0.0688343	0.199904	0.351045	-0.333812	0.780754	-0.0208827	-0.466706	0.442688	-0.470318	-0.0855756
YOR082C	A	-0.668057	0.852571	-0.336167	0.118483	0.161754	-1.53231	0.36728	0.522417	0.0245926	-0.262946	-0.119024	0.0640349	0.423166	0.0974789	0.0163687	-0.312601	-0.074788	0.116367	0.0647069	-0.039246	0.265632	0.38766	-0.204699	0.0673241
YIL012W	A	0.113549	0.325516	-0.452189	-0.0679179	-0.603172	-1.16136	0.493122	0.705576	0.364574	0.1074	-0.00572143	-0.610136	0.253097	0.0524125	-0.831121	0.564648	0.335174	-0.0745216	0.0115857	0.323639	0.276565	-0.225331	0.0867658	0.017848
YOL104C	A	0.770495	0.727985	0.655933	-0.109746	-0.0881314	-0.130311	0.0135115	0.327933	0.345514	-0.429367	-0.667235	-0.019863	-0.757755	-0.648134	-0.925809	0.450969	0.287768	0.227461	0.00222962	0.0143409	0.209585	0.0128839	-0.0576909	-0.212566
YDR431W	A	-0.291123	0.631744	-0.118568	0.171923	-0.845275	0.521481	0.0653903	-0.0788788	0.361685	-0.291497	-1.328	-0.4581	0.0444162	-0.0152701	0.340743	0.450232	-0.0993849	0.677402	-0.0947159	-0.0649033	-0.0764075	0.256687	-0.0808805	0.321301
YPR087W	A	-0.00900329	1.13771	0.37823	0.142102	-0.201597	-0.0564815	0.513003	0.56812	-0.973915	0.368127	-0.0250263	0.421688	-0.526079	-0.133431	-0.122642	-0.409332	0.334657	-0.537604	-0.290171	0.372119	-0.200914	-0.153575	-0.276867	-0.319119
YPL200W	A	0.261686	0.523535	0.461019	-0.613829	-1.10271	-0.717252	0.549098	0.526325	0.300722	0.0545765	-0.232959	-0.129543	-0.328875	-0.401536	0.107939	0.571177	0.451057	0.38433	0.0434454	-0.0012081	-0.153569	-0.317835	0.163641	-0.399235
YOR004W	A	0.410888	0.43779	0.389321	-0.348134	-0.531701	-0.579215	0.405672	0.418466	0.269305	-0.133583	-0.229591	-0.180034	-0.859224	-0.824618	-0.895072	0.408297	0.449416	0.34913	0.172216	0.191365	0.248471	0.20986	0.110396	0.110579
YMR320W	A	-0.674089	-0.273276	-0.165399	-0.84721	-0.711501	-1.15963	0.471695	0.383316	0.593638	0.193473	0.344128	0.402806	0.161341	0.123251	0.1798	-0.0180267	-0.128592	0.176422	0.221292	0.324183	-0.0750432	0.27983	-0.115567	0.313155
YOR107W	A	0.899475	0.85597	0.998307	0.0692958	0.0558402	-0.0368591	-0.319278	-0.343338	-0.258419	-0.356917	-0.488637	-0.324562	-0.574772	-0.620105	-0.602829	-0.0153735	0.0934718	-0.0995434	0.0360895	0.16378	0.16446	0.28516	0.15489	0.263893
YOR183W	A	-0.511521	-0.862649	-0.0805579	0.35984	0.750533	0.51996	-0.434567	-0.563568	0.23794	0.523353	0.344688	-0.311685	-0.528432	-0.31108	-0.661857	0.0588961	0.160152	0.254035	-0.322695	0.424466	-0.041535	0.286927	0.178321	0.531036
YJL037W	A	-0.00870063	0.899203	-0.260279	0.423382	-0.59249	0.583502	0.153855	-0.500025	-0.385888	-0.0584447	0.135435	-0.736239	0.657337	-0.715165	0.131338	-0.455385	0.380166	-0.104347	0.143086	-0.0168415	0.327028	0.12675	-0.501544	0.374266
YPL279C	A	0.628402	0.449878	0.428323	-0.328009	-0.530024	-0.171427	0.118451	0.192022	0.168911	-0.189722	-0.371007	-0.390193	-0.772203	-1.13813	-0.558965	0.291708	0.30742	0.481017	0.239254	0.28131	0.299614	0.211185	0.0924601	0.259725
YIL096C	A	0.287257	0.349248	0.225839	-0.293704	-0.552639	-0.590256	0.48237	0.382873	0.267244	-0.255925	-0.342016	-0.13581	-0.794482	-0.8325	-0.786531	0.542661	0.48708	0.422787	0.276385	0.229919	0.194855	0.202294	0.167592	0.0654612
YKL053W	A	-0.133702	-0.209104	0.918845	0.651961	-0.430444	0.358837	0.0288541	-0.0575892	-0.0183722	-0.0130626	0.512554	0.466288	-0.331507	-0.372538	-0.312845	0.258085	-0.388108	-0.65362	0.757174	-0.0444621	-0.821785	-0.36348	0.116863	0.081157
YER148W-A	A	0.17256	0.23164	-0.0790185	0.0198122	-0.41123	-0.143698	-0.189764	0.0476369	-0.204627	-0.0704186	0.818816	0.0330981	-0.283629	-0.0662765	-0.130867	0.0994486	0.132943	0.96388	0.566172	-0.174721	-1.2227	-0.40841	0.580232	-0.280879
YLR068W	A	0.284791	0.0576216	0.121442	-0.308698	-0.670625	-0.461147	0.529411	0.708467	0.162985	-0.169143	-0.0351654	0.202829	-0.836209	-0.663091	-0.947761	0.311162	0.630311	0.178407	0.16724	0.370025	0.0704921	0.123686	-0.00514691	0.178115
YOR345C	A	-0.407738	0.74813	0.515654	0.0811458	-0.230959	-0.25492	-0.39242	0.319714	0.631439	0.218674	-0.353425	-0.099455	-0.61914	-0.751887	-0.943823	0.278225	0.394917	0.150924	0.302122	0.433667	-0.13212	-0.149289	0.367445	-0.106882
YMR032W	A	0.547543	0.447552	0.506971	0.183694	0.146465	0.182215	-0.0243862	-0.0500115	-0.0663568	-0.515096	-0.463998	-0.413571	-0.808049	-0.947363	-0.936363	0.317856	0.209237	0.17014	0.251612	0.345702	0.276439	0.193917	0.233544	0.212308
YOR072W-A	A	-0.109291	-0.310118	0.0111452	0.0240384	-0.447196	-1.46116	0.318606	0.287853	-0.128353	0.536149	-0.126887	-0.330276	-0.23983	0.0774548	0.251738	0.392299	0.109695	0.048564	0.269359	-0.0708414	0.45236	-0.532922	0.669229	0.308387
YDR021W	A	0.497706	0.4976	0.448471	-0.412902	-0.474746	-0.490955	0.388557	0.405664	0.31947	-0.303562	-0.156052	-0.244065	-0.836382	-0.851426	-0.727563	0.464961	0.308561	0.357761	0.18858	0.165597	0.214071	0.0554399	0.0823052	0.10291
YPL189C-A	A	0.734171	0.561714	0.735442	0.00366609	0.379118	0.786161	-0.0807195	0.0368044	-0.0285584	-0.463366	-0.39028	-0.526967	-0.622759	-0.880753	-0.315249	0.0965894	-0.071952	-0.074018	0.0565676	-0.345856	-0.203458	0.249296	0.00716038	0.357245
YGR271C-A	A	0.38746	0.39066	0.438041	-0.590705	-0.580951	-0.584523	0.433254	0.380007	0.278421	-0.164073	-0.0379089	-0.0737226	-0.856121	-0.76617	-0.711103	0.33961	0.471936	0.343853	0.300251	0.166879	0.156514	0.206069	0.0810096	-0.0086848
YJL218W	A	-0.310308	-0.230142	-0.147086	0.693775	0.466011	0.360917	-0.822137	-0.645095	-0.635457	-0.0981413	-0.780953	-0.194002	-0.0781745	-0.0997356	-0.268791	-0.101071	0.360818	0.270378	0.266918	0.538952	0.49733	0.215195	0.518513	0.222287
YGL034C	A	0.0821245	0.406936	-0.359145	-0.088639	-0.302024	-0.206738	0.794269	0.329636	0.130994	-0.400574	0.185316	-0.226221	0.178983	0.207977	-1.10809	0.674114	-0.118434	-0.870748	-0.386189	0.281312	0.0737503	0.140277	0.198509	0.382608
YOL046C	A	-0.135438	0.318499	-0.194384	0.126668	-0.511234	-0.389168	0.244241	0.399377	0.658892	0.380907	-0.242063	0.252057	-0.129182	0.514183	-0.036675	0.0201248	-0.270128	-0.332717	0.517181	-1.45047	0.00337809	0.064514	0.247149	-0.0557153
YFL067W	A	-0.591922	-0.241426	-0.0862363	-0.58759	-0.820188	-0.847942	0.00310748	0.289942	0.130405	0.212167	0.111518	-0.193036	-0.0773697	-0.597318	0.257706	-0.128193	0.0952725	0.210354	0.221466	0.672356	0.29834	0.643287	0.424388	0.600915
YNL276C	A	0.0238719	-0.419845	-0.56055	-0.122269	-0.0161612	-0.840379	0.318529	0.954876	0.271303	-0.194283	0.692119	0.197816	0.27543	-0.0828629	0.296012	0.188599	0.0129553	-0.0677164	0.549586	0.0434001	-0.356859	0.120337	-0.48296	-0.800949
YBR104W	A	0.738274	0.694034	0.641356	-0.161067	-0.359196	-0.398629	0.100024	0.231943	0.275715	-0.199835	-0.265192	-0.349739	-0.629862	-0.780005	-0.930744	0.346701	0.280642	0.346212	0.148142	0.0784554	0.104334	0.0498703	0.0193736	0.0191931
YMR136W	A	0.442634	0.48761	0.466568	0.577865	0.512527	0.467061	-0.519833	-0.64668	-0.55437	-0.489377	-0.475558	-0.419008	-0.553161	-0.61343	-0.446441	0.269103	0.245977	0.242406	0.201209	0.228037	0.186797	0.121862	0.110627	0.157573
YGR039W	A	0.828412	0.0277491	-0.14956	-0.992596	-0.767704	-0.109472	0.0180895	0.721104	0.193041	0.124322	-0.60853	-0.168306	-0.243571	0.34791	0.219616	0.41943	0.22535	0.126464	0.045339	0.0797662	-0.521128	0.271052	0.31519	-0.401968
YDL227C	A	0.485201	0.504004	0.497725	-0.704716	-0.711737	-0.658219	0.462799	0.325058	0.382708	0.144149	0.22985	0.0508252	-0.606349	-0.647856	-0.804406	0.218167	0.264201	0.0986912	0.10793	-0.0251796	0.0760256	0.121964	0.106304	0.08286
YAR029W	A	0.209695	0.272466	0.176825	0.40912	-0.965467	-0.755382	0.305657	0.717936	-0.55492	-0.265942	0.121172	0.456409	-0.344184	0.0907864	0.018325	-0.334088	0.438204	0.107722	-0.161864	0.609179	0.116743	-0.47713	-0.383159	0.191896
YGR079W	A	0.355881	0.413984	0.384571	-0.716776	-0.831127	-0.864411	0.484701	0.504947	0.445077	0.185195	0.0489315	-0.121518	-0.401733	-0.546112	-0.564578	0.191571	0.245012	0.338182	0.234502	0.225236	0.208578	-0.0809965	-0.081461	-0.0576573
YPL095C	A	-0.491272	-0.640821	-0.599336	-0.413571	-0.42184	-0.244657	-0.372315	-0.210918	-0.268184	-0.396774	-0.371289	-0.36072	0.134023	0.241309	0.22474	0.337271	0.370354	0.330387	0.414021	0.572701	0.440743	0.602327	0.602525	0.521297
YOR101W	A	0.44768	0.545801	0.52706	-0.109871	-0.314982	-0.220442	0.361335	0.389551	0.220278	-0.169607	-0.114854	-0.21041	-0.998464	-0.904185	-0.905622	0.234967	0.257621	0.17239	0.198242	0.243185	0.0904619	0.131235	0.059906	0.0687236
YIL019W	A	0.567288	0.482171	0.503684	-0.289438	-0.437095	-0.411383	0.442737	0.49346	0.189696	-0.269337	-0.0200465	-0.1308	-0.832656	-0.744198	-0.927829	0.293847	0.385965	0.198207	0.145075	0.168038	0.0364366	0.135195	1.9075e-05	0.0209634
YML056C	A	0.372923	0.383856	0.393745	-0.386602	-0.210963	-0.334175	-0.0122979	0.0359347	0.162195	-0.299979	-0.293137	-0.31679	-0.777315	-0.836638	-0.926071	0.247252	0.267007	0.414029	0.339478	0.299473	0.387758	0.381093	0.351083	0.358142
YBR201C-A	A	-0.152914	0.906213	-0.0220187	0.277833	0.523288	-0.349667	0.389323	-0.967129	-0.360383	-0.367133	-0.0936506	-0.565076	-0.72275	-0.2834	-0.0282261	0.281759	0.0435145	0.247332	0.244994	0.452069	0.203017	-0.118698	0.0102666	0.451436
YGR160W	A	0.298569	0.350103	0.300852	-0.529025	-0.462445	-0.236329	0.288615	0.2464	0.452938	-0.152881	-0.140024	-0.141021	-0.699558	-0.841139	-1.05106	0.370305	0.248356	0.416534	0.284817	0.170313	0.328557	0.224074	0.0959786	0.177066
YHR148W	A	0.49225	0.450502	0.320097	-0.392442	-0.52392	-0.479539	0.357888	0.419081	0.152959	-0.219232	-0.202359	-0.106355	-0.726488	-0.909869	-0.807589	0.311635	0.342317	0.392367	0.270277	0.211901	0.172464	0.130012	0.237676	0.106367
YDL187C	A	-0.127413	0.484717	-0.0181835	-1.15374	-0.231192	-0.145185	0.343537	0.172318	0.0485072	0.344414	0.277573	-0.266379	-0.843956	-0.451308	-0.35073	-0.250566	0.291195	0.400457	0.426648	0.111225	0.254448	0.0692299	-0.120487	0.73487
YDR222W	A	0.823626	0.734301	0.901543	-0.0521228	0.0751745	-0.135072	-0.258411	-0.379904	-0.153989	-0.578814	-0.383894	-0.588237	-0.492527	-0.49661	-0.483279	0.378869	0.217673	0.190333	-0.114288	0.154753	0.0627031	0.175558	0.120731	0.281884
YBL039C	A	0.26866	0.242959	0.270285	-0.35511	-0.341717	-0.38545	0.0892217	0.216522	0.197175	-0.213256	-0.188067	-0.200341	-0.810406	-0.918244	-0.929627	0.328341	0.388845	0.425021	0.315892	0.335784	0.318441	0.339063	0.310696	0.295311
YML058W-A	A	-0.588965	-0.0173398	-0.169504	-1.20349	-0.364483	-0.539768	0.219855	0.679978	-0.364696	0.612722	-0.389098	0.389895	0.277357	0.561469	0.110144	-0.00662326	-0.0930448	0.0522912	-0.0343677	0.240975	0.174962	0.214847	0.309305	-0.0724253
YHR157W	A	-0.109992	-0.544183	0.368382	-0.116124	-1.30185	-0.246443	0.332108	0.163726	-0.526907	-0.251655	-0.0257176	0.311357	0.586516	0.269289	-0.349	-0.103715	0.521827	0.0800708	0.397983	0.434818	0.119718	0.249288	-0.362732	0.103235
YKL031W	A	0.180567	-0.115717	0.0280715	0.327923	0.398743	-0.199913	-0.314589	-0.458858	-0.393562	-0.0852928	0.452869	0.118935	-1.11334	-0.0877258	-0.0392367	-0.322956	-0.0733126	0.450639	-0.474696	0.374103	0.600122	0.131499	0.874325	-0.258602
YGR240C-A	A	-0.112467	0.561924	0.559805	0.17612	-0.135984	0.388196	-0.570562	0.195478	0.0151259	-0.68855	-0.25845	-0.19768	-0.425965	-0.431672	0.636235	-0.153635	0.489891	0.245898	-0.308442	0.0867198	-0.209693	0.672916	-0.784146	0.248941
YOR377W	A	0.451795	0.398194	0.32259	-0.504927	-0.280752	-0.310193	0.333671	0.252658	0.452826	-0.287414	-0.289613	-0.245792	-0.487979	-0.667565	-0.490686	0.686015	0.641762	0.741862	0.0491113	0.0582538	0.0864906	-0.34467	-0.284155	-0.281484
YPL092W	A	0.517294	0.612595	0.586221	-0.427044	-0.623306	-0.554231	0.647097	0.591991	0.834038	0.0698345	0.0403506	0.0515702	-0.424285	-0.4795	-0.451726	-0.0704837	0.0167887	0.0265022	0.00768589	-0.185579	-0.167679	-0.219043	-0.196575	-0.202518
YPL192C	A	-0.119063	0.0297336	0.222412	-0.458952	-0.541277	-0.327065	0.505914	0.486941	0.609065	-0.0150527	-0.219676	-0.0741266	-0.982371	-0.679737	-0.540584	0.495072	0.159028	0.158799	0.525646	0.240251	0.37572	-0.140869	0.164167	0.126027
YNL182C	A	0.333623	0.366174	0.378471	-0.359582	-0.384547	-0.501194	0.381518	0.291066	0.314311	-0.229146	-0.119115	-0.130799	-0.798227	-0.902849	-0.831811	0.39443	0.359939	0.379293	0.252247	0.239117	0.200423	0.120328	0.154706	0.0916218
YPL027W	A	-0.540553	0.0496142	0.0769527	0.180988	-0.712688	0.0516497	0.0719386	-0.0582465	0.530797	-0.419914	-0.733114	0.000387616	0.125484	0.77541	-0.605275	0.002041	-0.0105372	-0.6362	0.451822	0.215391	0.261034	-0.113907	0.562287	0.474638
YOR390W	A	0.474304	0.567107	0.600925	-0.239287	-0.618833	-0.520982	-0.016929	0.267913	0.204027	-0.350357	-0.308768	-0.365077	-0.710644	-0.626316	-0.611848	0.361183	0.267468	0.452551	0.429777	0.172632	0.226721	0.237471	0.0253101	0.0816532
YAR064W	A	0.39791	0.873652	0.416662	0.0943022	0.289181	-0.258942	-0.104296	0.0218726	-0.199637	-0.764241	-0.460931	-0.283448	-0.827835	-0.5095	-0.456184	0.246967	0.288585	0.375986	0.113655	0.253609	0.278772	-0.37499	0.311524	0.277326
YMR239C	A	0.363407	0.423963	0.420447	-0.334171	-0.348952	-0.463977	0.286977	0.349588	0.328949	-0.240808	-0.200349	-0.197079	-0.733834	-0.861093	-0.895332	0.41843	0.373874	0.379322	0.154879	0.213747	0.206896	0.111741	0.110084	0.133291
YOR364W	A	-0.209133	0.260021	-0.230661	0.391395	-0.281341	-0.839532	-0.167591	0.67993	0.30505	0.0134082	0.513932	-0.376111	-0.651368	0.73933	-0.0976868	-0.106793	-0.0173956	-0.199462	-0.580599	-0.0638916	0.332226	-0.277705	0.285129	0.578851
YNL141W	A	0.355864	0.387033	0.402936	-0.261805	-0.234066	-0.197753	0.131019	0.259802	0.177366	-0.26539	-0.202513	-0.201713	-0.857934	-0.945116	-0.948541	0.253307	0.282277	0.36621	0.310981	0.232621	0.319597	0.223645	0.198061	0.21411
YHR197W	A	0.382256	0.452483	0.4187	-0.313505	-0.375988	-0.432548	0.40171	0.330068	0.359658	-0.243731	-0.181158	-0.153252	-0.79808	-0.860018	-0.840481	0.380533	0.292214	0.376452	0.251612	0.1004	0.206248	0.093246	0.0605554	0.0926244
YOL124C	A	0.30215	0.325655	0.356291	-0.375825	-0.478726	-0.421587	0.382877	0.353256	0.336808	-0.0925491	-0.138944	-0.217437	-0.717011	-0.888674	-0.912203	0.220187	0.340338	0.301362	0.240519	0.297841	0.33062	0.16322	0.114778	0.177053
YOR095C	A	0.281761	0.316005	0.397403	-0.369763	-0.52598	-0.505967	0.126011	0.511766	0.255573	-0.141098	-0.21075	-0.0425698	-0.815879	-0.725798	-0.866272	0.336736	0.37265	0.360141	0.156032	0.367018	0.146681	0.291495	0.167842	0.11696
YER188C-A	A	-0.0407246	-0.590447	0.506523	-0.0654673	-0.501767	-0.505436	0.623349	-0.31627	0.250759	-0.528888	-0.842088	-0.0495372	-0.119714	0.187093	0.485002	0.521512	-0.0537984	0.593228	-0.255915	0.32609	0.338535	-0.15842	-0.169283	0.365664
YGL009C	A	-0.41566	-0.413642	-0.417424	-0.539821	-0.369784	-0.42328	-0.100779	-0.105957	-0.0216128	-0.18876	-0.211359	-0.234393	-0.334779	-0.379442	-0.40248	0.476405	0.415756	0.491472	0.495235	0.524795	0.552749	0.49963	0.529355	0.573776
YKL029C	A	0.0894616	0.134213	0.146493	-0.689739	-0.573994	-0.494694	0.110055	0.157493	0.13424	-0.291622	-0.235167	-0.276195	-0.567977	-0.558278	-0.694348	0.28076	0.320364	0.356078	0.314409	0.500995	0.409088	0.420473	0.466664	0.54123
YER069W	A	0.789205	0.767547	0.822245	-0.0897628	-0.266577	-0.314164	0.455545	0.361201	0.547984	-0.0997766	-0.0785904	-0.102647	-0.448642	-0.494091	-0.478104	0.0764088	0.0829275	0.183085	-0.181745	-0.285769	-0.175282	-0.345146	-0.334092	-0.391759
YLR261C	A	0.0772828	0.197529	0.441537	0.434448	-0.0166423	-1.5281	-0.0690649	-0.0637086	0.146241	-0.259665	-0.137152	-0.0669973	0.104282	0.52126	0.0539105	-0.409375	0.352552	-0.188668	0.236433	0.271795	-0.515676	0.0150485	0.18784	0.214886
YOL079W	A	0.451086	0.424949	0.384832	-0.316831	-0.662035	-0.618017	0.192712	0.489328	0.213265	-0.283089	-0.227786	-0.238665	-0.762603	-0.535265	-0.532824	0.425443	0.612922	0.437355	0.178464	0.0813141	0.183734	0.0978416	0.107514	-0.103644
YGR065C	A	0.951638	0.816985	0.827268	0.385106	0.272331	0.201563	0.104847	0.0314374	0.296149	-0.295055	-0.258017	-0.409117	-0.465143	-0.409164	-0.470843	-0.0809886	-0.131875	0.0598092	-0.0998671	-0.159556	-0.253598	-0.288458	-0.26876	-0.356693
YOR287C	A	0.261634	0.355185	0.230905	-0.499495	-0.679789	-0.495732	0.555209	0.557572	0.146762	-0.140675	-0.0338035	0.00180724	-0.730258	-0.654505	-0.764922	0.36157	0.428711	0.142261	0.173293	0.276559	0.116801	0.216439	0.0562322	0.118238
YAL025C	A	0.355564	0.338209	0.364231	-0.260149	-0.565786	-0.640624	0.464476	0.476013	0.151063	-0.131308	-0.0813197	-0.10202	-0.734144	-0.687929	-0.821083	0.424505	0.445569	0.26364	0.0842737	0.247612	0.168356	0.0391312	0.0694328	0.132289
YDR275W	A	0.295018	0.28151	0.336875	-0.576722	-0.650372	-0.601939	0.312594	0.372489	0.445655	-0.06014	-0.156565	0.0314405	-0.55293	-0.60439	-0.591203	0.536393	0.530152	0.564262	0.281185	0.0622783	0.111948	-0.0902837	-0.0703667	-0.206888
YJR112W	A	0.762807	0.670385	0.770756	0.0496391	-0.253138	-0.237951	0.09515	0.264304	0.268091	-0.129406	-0.235031	-0.367038	-0.808624	-0.570552	-0.845489	0.269069	0.108528	0.0816219	-0.00163794	0.0755643	-0.064056	0.114242	-0.0135846	-0.00365008
YDR101C	A	0.369361	0.355618	0.379459	-0.389832	-0.434357	-0.411062	0.354244	0.336151	0.373638	-0.126342	-0.129358	-0.0832141	-0.74778	-0.889255	-0.861303	0.297653	0.327972	0.360744	0.197283	0.174322	0.226271	0.109694	0.0962429	0.113853
YNR042W	A	0.312934	-0.00377978	-0.0508647	0.253107	-0.651387	-1.32637	0.361014	0.146952	0.0412501	0.35837	-0.177016	-0.114576	-0.474491	0.242673	0.677583	0.324673	0.182668	0.495591	-0.127966	0.0381942	-0.0856718	-0.167301	-0.0446085	-0.210981
YJL033W	A	0.396163	0.400145	0.394241	-0.353386	-0.421281	-0.324914	0.367057	0.309707	0.300675	-0.19492	-0.168489	-0.12572	-0.783114	-0.812993	-0.910791	0.369427	0.312709	0.328142	0.212373	0.18829	0.239475	0.0941904	0.0981905	0.084824
YHR128W	A	0.383425	0.404368	0.368942	-0.205204	-0.133398	-0.0939588	-0.0427433	0.115486	0.0977236	-0.338599	-0.354279	-0.397909	-0.761987	-0.81343	-0.93987	0.304379	0.280473	0.366084	0.253928	0.270155	0.300137	0.312386	0.30118	0.32271
YGL263W	A	-0.216802	-0.0385118	0.23573	-0.505331	-0.474447	-0.832713	-0.325218	0.338752	0.141537	-0.150368	-0.194282	-0.135602	-0.0583835	-0.572129	-0.685277	0.678766	0.23375	0.418879	0.393014	0.325672	0.213856	0.44837	0.373977	0.386763
YAR066W	A	0.647085	0.974554	0.473504	0.0247487	0.175049	0.273534	0.0762142	-0.408708	-0.293036	-0.283928	-0.305906	-0.509454	-0.645198	-0.358003	-0.771318	0.254285	-0.167608	0.196139	0.327393	0.218848	-0.14369	0.179866	0.100102	-0.0344736
YLR198C	A	-0.298419	-0.00908803	0.0883136	0.0708076	-0.93347	-0.322921	0.630328	0.554004	0.0185483	0.0361656	0.470776	0.359899	-0.664432	-0.447289	-0.224819	-0.210693	0.528191	0.150724	-0.134678	-0.0540258	0.523843	0.191409	0.237933	-0.561107
YJR048W	A	0.572941	0.577557	0.530345	0.327051	0.413748	0.422883	-0.25807	-0.481544	-0.539651	-0.595374	-0.206696	-0.631558	-0.575899	-0.4576	-0.487151	0.201295	0.154075	0.29129	0.0445722	0.177147	0.191701	0.199142	0.0359352	0.0938604
YML119W	A	0.677205	0.737987	0.710149	0.0916625	0.0753868	-0.179013	-0.0615543	-0.0490055	-0.155366	-0.430072	-0.474674	-0.46235	-0.666621	-0.656697	-0.654097	0.220602	0.189489	0.223513	0.122426	0.288778	0.167483	-0.0420049	0.147608	0.179166
YER091C	A	-0.848875	-0.870504	-0.827039	-0.297217	-0.219157	-0.190285	0.177781	0.147169	0.209278	0.0012583	-0.0483101	-0.123651	-0.114011	-0.131658	-0.180457	0.269823	0.206837	0.263772	0.443454	0.371256	0.417813	0.417556	0.435843	0.489325
YNL162W-A	A	0.0155223	0.514186	0.162841	-0.668681	-0.660298	-0.695143	0.689615	0.508846	0.356174	-0.067936	0.194707	0.0799096	-0.444966	-0.268989	-0.704534	0.114414	0.201286	0.302143	0.503081	-0.221828	0.0875482	0.042072	-0.0201798	-0.0197909
YBR267W	A	0.296447	0.279582	0.312572	-0.488837	-0.545923	-0.576914	0.292619	0.227149	0.353174	-0.0766829	-0.123125	-0.186519	-0.684604	-0.654114	-0.833664	0.432493	0.349077	0.342223	0.249832	0.278644	0.226513	0.16826	0.14097	0.220825
YCR020C	A	0.639881	0.557433	0.518156	-0.01448	0.183075	0.15271	-0.434273	-0.621976	-0.661389	-0.723093	-0.394695	-0.48383	-0.446758	-0.17128	-0.134151	0.362532	0.324647	0.233641	0.194071	0.23921	0.0979052	0.256194	0.0760093	0.250459
YGL224C	A	0.25953	0.208044	0.192344	-0.287029	-0.704782	-0.647569	0.782533	0.684353	0.761591	0.310093	0.262157	0.194611	0.0263479	-0.0385726	-0.017372	-0.0266659	0.0295203	-0.00695926	-0.140138	-0.299955	-0.276027	-0.336946	-0.473283	-0.455826
YDL167C	A	0.326067	0.352504	0.336562	-0.406014	-0.512969	-0.444923	0.412893	0.353912	0.283711	-0.188141	-0.201742	-0.16986	-0.745487	-0.751825	-0.772233	0.310645	0.374178	0.348714	0.21373	0.222301	0.23333	0.0824176	0.212425	0.129804
YAR068W	A	0.406249	0.730964	0.742968	-0.00108271	0.391975	-0.0388888	-0.789904	-0.318837	-0.281991	-0.155304	-0.183286	-0.767608	-0.13605	-0.473125	-0.4996	0.185407	0.323228	-0.0689696	0.188954	-0.0582051	0.158541	0.130577	0.379351	0.134638
YDR399W	A	0.171035	0.137575	0.167529	-0.514192	-0.399458	-0.427414	0.151651	0.233911	0.385681	-0.0995829	-0.156266	-0.217228	-0.747058	-0.690918	-0.871412	0.254918	0.208027	0.281994	0.298061	0.395921	0.334525	0.387083	0.344164	0.371452
YGL039W	A	0.0320067	0.15305	0.0894692	-0.767374	-0.633302	-0.649357	0.437733	0.567904	0.573985	-0.0356549	-0.00619362	-0.057366	-0.221439	-0.289353	-0.271983	0.54069	0.521759	0.646546	0.0884341	0.0163986	0.0685264	-0.273482	-0.249291	-0.281705
YLR053C	A	-0.562447	0.286927	-0.16621	0.27671	0.0622607	-0.601602	1.08647	0.212628	0.394454	-0.383481	-0.581071	-0.0266499	-0.163087	-0.068208	-0.11175	0.460597	0.277436	0.0291628	0.368206	0.133469	-0.0609637	-0.550749	0.0937142	-0.405819
YBR142W	A	0.311859	0.293599	0.320931	-0.35384	-0.418383	-0.355144	0.250829	0.254065	0.25546	-0.2881	-0.170259	-0.159954	-0.753955	-0.799155	-0.830068	0.431347	0.375023	0.373035	0.261911	0.228182	0.293656	0.143894	0.176667	0.158398
YLR400W	A	0.125481	0.221861	0.00793239	-0.374879	-0.398122	-0.413395	0.368289	0.27829	0.412992	-0.0902976	-0.293682	-0.292779	-0.667843	-0.704178	-0.869809	0.219659	0.417777	0.294086	0.238324	0.293222	0.272933	0.137102	0.484108	0.332928
YIL127C	A	0.279262	0.2904	0.212595	-0.308212	-0.555475	-0.65727	0.487496	0.445885	0.0712972	-0.231805	-0.0489901	0.109232	-0.628771	-0.757862	-0.644469	0.426532	0.594906	0.0980285	0.166076	0.216846	0.128177	0.266948	-0.0473592	0.0865293
YLR264W	A	0.27492	0.28367	0.423807	-0.103361	-0.0360998	-0.302698	-0.450242	0.278084	0.229384	-0.171511	-0.41295	-0.647173	-0.608402	-0.631305	-0.752133	0.516847	0.285473	0.377528	0.176952	0.0719246	0.204701	0.298999	0.248067	0.445518
YDR496C	A	0.375943	0.360202	0.414838	-0.370892	-0.404932	-0.317192	0.361479	0.323275	0.360325	-0.171769	-0.120205	-0.147661	-0.821668	-0.78582	-0.800156	0.360866	0.295812	0.315199	0.159695	0.169939	0.199125	0.0770933	0.0929821	0.0735219
YMR001C	A	0.505336	0.551985	0.491573	-0.159399	-0.256745	-0.275042	0.104147	0.164671	0.0551635	-0.379448	-0.352639	-0.339437	-0.755406	-0.815731	-0.684402	0.29919	0.295133	0.29608	0.23082	0.231265	0.270123	0.120019	0.216999	0.185744
YDR184C	A	0.351371	0.385862	0.37653	-0.331362	-0.568294	-0.51463	0.436103	0.395396	0.328457	-0.0908581	-0.196859	-0.0884575	-0.690195	-0.745526	-0.743092	0.232391	0.366974	0.358483	0.197755	0.218796	0.0836899	0.113409	0.0442699	0.0797839
YGL029W	A	0.01552	0.108025	0.109753	-0.365904	-0.478076	-0.396273	0.812219	0.454448	0.0177803	-0.0815587	0.0866764	0.265314	-0.813431	-0.384624	-0.817857	0.480287	0.546537	0.0667357	0.150676	0.139902	0.2361	-0.00857763	-0.169698	0.0260265
YDL032W	A	0.611991	0.567018	0.626643	-0.445053	-0.85913	0.0458245	0.000371641	-0.13938	-0.464293	-0.340113	0.618697	-0.142542	0.0105887	-0.0300137	-0.064103	0.28631	-0.380687	-0.600999	0.277722	0.0667286	0.000715643	-0.175875	0.293827	0.235751
YGL235W	A	0.260951	0.612774	0.861301	-0.0367762	-0.0615988	-0.0460449	0.409777	0.140518	-0.418536	-0.0569603	-0.407478	0.225725	0.00776	-0.494927	-0.300855	-0.31091	0.426403	0.327517	0.36053	0.199106	-0.252147	-0.130119	-0.722478	-0.593531
YGR280C	A	0.215183	0.160446	0.190767	-0.310693	-0.567041	-0.529169	0.392221	0.388834	0.170478	-0.0866527	-0.0393048	-0.0108298	-0.714996	-0.716117	-0.865386	0.478951	0.382105	0.184867	0.181359	0.323298	0.19681	0.165746	0.212988	0.196135
YDR324C	A	0.295233	0.349322	0.346045	-0.30957	-0.425769	-0.431391	0.340459	0.295723	0.369451	-0.167382	-0.163319	-0.118193	-0.775123	-0.805966	-0.775845	0.426481	0.328481	0.32593	0.247172	0.133689	0.257294	0.0653603	0.06803	0.123889
YNR012W	A	0.310002	0.327242	0.280291	-0.543196	-0.467069	-0.445992	0.301644	0.280832	0.361098	-0.232704	-0.106431	-0.0862682	-0.598299	-0.842065	-0.773193	0.277464	0.274777	0.380625	0.245927	0.243783	0.220406	0.171435	0.186264	0.233427
YOL152W	A	0.526965	0.529274	0.503118	0.341052	0.269464	0.420712	-0.600508	-0.631592	-0.772408	-0.495373	-0.323671	-0.510224	-0.15439	-0.304421	-0.197409	0.00626955	0.0348695	0.194262	0.185465	0.164276	0.0509208	0.175598	0.29464	0.293108
YHR165W-A	A	-0.218567	0.106244	0.401026	0.858426	0.492164	-0.967779	0.401639	0.0893782	0.248765	-0.114928	-0.36455	-0.236464	0.409973	-0.171414	0.162459	-0.618895	0.180678	0.000801213	0.185796	0.104423	-0.315792	-0.0987107	-0.48643	-0.0482419
YJR027W	A	0.63425	0.802024	0.738467	0.503164	0.662301	0.40778	0.0258141	-0.0395501	0.0871655	-0.192695	-0.259655	-0.130889	-0.245072	-0.194232	-0.147515	-0.136608	-0.164877	-0.140851	-0.379545	-0.430155	-0.307368	-0.419065	-0.392173	-0.280717
YCR072C	A	0.302447	0.2619	0.306849	-0.441886	-0.405876	-0.419005	0.318403	0.313895	0.392082	-0.082406	-0.0875879	-0.207447	-0.717323	-0.789824	-0.842152	0.289005	0.269614	0.341368	0.279346	0.250785	0.260391	0.143221	0.110387	0.153814
YGR145W	A	0.32057	0.285343	0.306762	-0.275102	-0.403074	-0.35993	0.32154	0.264073	0.240985	-0.146882	-0.135582	-0.104178	-0.832818	-0.81016	-0.849023	0.373979	0.356157	0.29658	0.204658	0.251051	0.239477	0.152671	0.15022	0.152682
YPL044C	A	0.11753	0.428096	0.180943	-0.278196	-0.23445	-0.468164	0.307026	0.391247	0.445245	-0.528694	-0.353588	-0.253235	-0.466093	-0.530698	-0.930147	0.413889	0.447217	0.359559	0.274712	0.0557422	0.33093	0.122671	0.0354818	0.132977
YOL080C	A	0.420247	0.421462	0.394096	-0.3954	-0.243647	-0.277673	0.18632	0.25192	0.335776	-0.190375	-0.267215	-0.312046	-0.699549	-0.703027	-0.919436	0.197132	0.231058	0.426814	0.134685	0.300811	0.195286	0.0944643	0.174372	0.243928
YBR271W	A	0.302821	0.280867	0.212308	-0.410937	-0.485352	-0.448602	0.272647	0.287991	0.14387	-0.203461	-0.224099	-0.249872	-0.717897	-0.769267	-0.661966	0.37953	0.38768	0.416384	0.227678	0.312932	0.312699	0.20545	0.184452	0.244148
YJR109C	A	0.524603	0.5124	0.502643	-0.415412	-0.703782	-0.694083	0.507656	0.491926	0.62199	-0.0374475	-0.00981832	-0.0237472	-0.337498	-0.411814	-0.434572	0.176537	0.204398	0.268038	-0.0611912	-0.11893	-0.0847196	-0.173504	-0.131396	-0.172277
YAR018C	A	0.566797	0.442669	0.571664	0.530104	0.401486	0.450007	-0.0463385	-0.28015	-0.0796598	-0.496771	-0.500267	-0.47384	-0.582179	-0.641608	-0.573747	0.121823	0.157929	0.186431	0.0281295	0.197499	0.148378	-0.139735	0.0717917	-0.0604119
YOR009W	A	-0.302475	-0.23801	-0.226927	-0.777876	-0.994729	-0.892693	0.347518	0.313943	0.388842	0.101472	0.186473	0.13314	-0.0361947	0.0477235	0.0579519	0.136418	0.120879	0.131451	0.108639	0.204177	0.227001	0.17093	0.349107	0.44324
YBR238C	A	0.182843	0.201567	0.197101	-0.607819	-0.702971	-0.653203	0.41714	0.339747	0.35519	-0.219219	-0.105588	-0.0425416	-0.583122	-0.642938	-0.478306	0.352987	0.3781	0.339038	0.213506	0.237928	0.261591	0.166769	0.184531	0.207669
YGR293C	A	-0.130711	-0.331538	0.132263	-0.997224	-0.468616	-0.310788	0.297186	0.471047	0.196188	-0.0438539	0.147019	0.0765481	0.426491	0.149639	-0.183186	0.00471437	-0.38971	0.494195	0.790341	0.12795	0.35239	-0.442816	-0.110202	-0.257327
YKL030W	A	-0.114225	0.00671187	0.215594	-0.642754	-0.611942	-0.658789	0.140562	0.251402	0.103863	-0.234635	-0.250822	-0.265109	-0.36871	-0.419193	-0.459091	0.128566	0.236777	0.312678	0.306478	0.576103	0.261443	0.486439	0.445115	0.553538
YER044C-A	A	-0.387748	-0.357747	-0.377344	-0.618298	-0.939008	-0.778568	-0.00204598	0.0806314	0.384597	0.0737496	-0.00694197	0.0873442	-0.0720243	0.458261	0.230866	0.495116	0.238338	0.405308	0.429312	0.03146	0.172876	0.0684808	0.211853	0.171534
YHR072W	A	-0.479506	-0.484282	-0.490316	-0.764309	-0.799713	-0.763597	0.187224	0.186332	0.164588	0.181855	0.188311	0.198492	0.0889642	0.0313464	-0.0015123	0.19967	0.212866	0.258104	0.272542	0.294237	0.334601	0.329101	0.329971	0.325031
YDR449C	A	0.335375	0.430864	0.317006	-0.300069	-0.501442	-0.461168	0.413016	0.419467	0.256577	-0.185964	-0.0946693	-0.0954757	-0.795279	-0.698433	-0.711924	0.286907	0.387728	0.290871	0.212239	0.0362021	0.173987	0.0882794	0.111241	0.0846645
YHR184W	A	0.661508	0.200851	0.641462	-0.0260391	-0.305634	-0.0433805	0.19013	0.29234	0.0356193	-0.255485	-0.232173	-0.608303	-0.502398	-0.506877	-0.899992	0.214914	0.142423	0.240443	0.0432151	0.368296	-0.052348	-0.182146	0.487303	0.096273
YKR081C	A	0.334984	0.284113	0.329115	-0.264648	-0.383319	-0.496233	0.446298	0.393524	0.263317	-0.125892	-0.221163	-0.108661	-0.718456	-0.763153	-0.799553	0.326018	0.323911	0.26513	0.140058	0.220483	0.204854	0.0992154	0.13599	0.114068
YBR247C	A	0.162133	0.19926	0.197034	-0.394772	-0.41945	-0.488738	0.278934	0.315454	0.267662	-0.141828	-0.19265	-0.15544	-0.737307	-0.748993	-0.732134	0.360336	0.358208	0.363041	0.291745	0.325046	0.271537	0.189273	0.180496	0.251153
YOL134C	A	-0.222486	-0.345401	-0.383318	0.22394	-0.0200805	-1.0897	0.337778	0.162444	0.366942	0.42129	-0.181004	0.426388	-0.232771	-0.116843	0.630108	-0.0407414	-0.00676926	-0.257294	0.170624	0.151397	-0.380598	0.576156	-0.326672	0.136613
YIR035C	A	0.492941	0.621721	0.521898	0.280529	0.361922	0.355201	-0.765632	-0.540987	-0.505369	-0.422927	-0.230825	-0.510439	-0.129647	-0.332223	-0.306298	-0.0235167	0.00942374	0.0666539	-0.0859041	0.143597	0.142738	0.253526	0.230605	0.373013
YCR057C	A	0.346251	0.320851	0.344297	-0.314188	-0.328835	-0.418364	0.282461	0.27629	0.337393	-0.132183	-0.172462	-0.1671	-0.725964	-0.800384	-0.822703	0.300299	0.26757	0.318643	0.239702	0.261412	0.221947	0.124939	0.119084	0.121044
YDR365W-B	A	0.601824	0.684021	0.74123	0.412956	0.672647	0.577204	0.0199201	-0.0884217	0.0742472	-0.253219	-0.334033	-0.222418	-0.178397	-0.127968	-0.172398	-0.12758	-0.266084	-0.116369	-0.26778	-0.441396	-0.287075	-0.412611	-0.258817	-0.229481
YHR152W	A	0.526791	0.378175	0.166319	0.454313	0.296668	0.405217	0.141709	0.00792918	-0.186235	-0.290897	-0.513209	-0.340919	-0.911899	-0.553664	-0.704758	-0.0166929	0.0336418	0.181915	0.0104846	0.407916	0.0948615	0.324004	0.102106	-0.0137771
YDL063C	A	0.253106	0.284892	0.310321	-0.346555	-0.451882	-0.394906	0.367694	0.4014	0.299971	-0.136438	-0.130836	-0.137995	-0.76493	-0.753326	-0.770454	0.26797	0.269592	0.280349	0.270036	0.244063	0.255792	0.0593373	0.176951	0.145846
YJL119C	A	-0.114538	0.402471	0.372557	-0.369993	-1.17681	-0.610239	0.351464	0.398147	-0.106243	0.116709	-0.463134	0.32527	-0.0895639	-0.108046	0.254464	-0.337471	0.247	0.36269	0.252309	0.240812	0.0484772	-0.103868	-0.0275923	0.135126
YNL119W	A	0.365039	0.351561	0.414013	-0.442308	-0.449041	-0.346048	0.377638	0.345549	0.376758	-0.257249	-0.231428	-0.128985	-0.723864	-0.763561	-0.540014	0.304494	0.429695	0.356635	0.177581	0.0456433	0.207155	0.0330137	0.0458634	0.0518573
YBL004W	A	0.277273	0.296699	0.297513	-0.35213	-0.311147	-0.295694	0.242539	0.181406	0.239738	-0.309713	-0.22437	-0.168426	-0.812886	-0.777832	-0.703959	0.406886	0.361658	0.357695	0.26797	0.160566	0.280096	0.161155	0.228175	0.196788
YPL093W	A	0.326167	0.362193	0.316102	-0.384138	-0.474444	-0.486007	0.352524	0.355137	0.330614	-0.104059	-0.0761518	-0.100978	-0.681509	-0.734038	-0.777237	0.311775	0.292892	0.313355	0.185751	0.189735	0.213787	0.099629	0.0975717	0.0713293
YGR159C	A	0.286379	0.278245	0.287982	-0.40285	-0.49356	-0.416336	0.266783	0.395731	0.417675	-0.0340884	-0.0957067	-0.120801	-0.644552	-0.728598	-0.864309	0.199133	0.232673	0.328897	0.195762	0.250674	0.231975	0.159958	0.112686	0.156249
YPL252C	A	0.507358	0.542345	0.525275	0.0439903	-0.330034	-0.161513	0.154765	0.219269	0.00758197	-0.180874	-0.267224	-0.465119	-0.649368	-0.591803	-0.941831	0.147385	0.148798	0.316535	0.15224	0.312339	0.205259	0.0984493	0.0673051	0.13887
YLR342W-A	A	-0.112242	-0.239952	0.195277	0.399562	-0.0529402	-1.00376	0.451877	0.611396	-0.188266	-0.195539	0.165488	-0.146425	0.0547443	0.0745035	-0.915396	0.155835	0.146868	0.617571	0.0708305	0.186697	-0.159794	0.108069	-0.0917336	-0.132665
YJR116W	A	-0.276879	-0.188592	-0.190227	-0.828375	-0.751965	-0.569274	0.259009	0.354295	0.574704	0.0677544	0.169488	0.0687298	-0.185556	-0.284089	-0.389369	0.417081	0.394031	0.518791	0.242545	0.257457	0.21177	-0.0353152	-0.00298404	0.166971
YGL147C	A	0.303622	0.306461	0.341507	-0.0227219	-0.0591528	0.0764298	-0.10046	0.0835367	0.0218578	-0.315806	-0.319347	-0.344346	-0.760152	-0.81968	-0.853993	0.356644	0.296184	0.395527	0.235924	0.182464	0.242776	0.328903	0.190608	0.233212
YGR128C	A	0.34326	0.360443	0.376621	-0.326514	-0.372476	-0.444309	0.396789	0.317612	0.309457	-0.186106	-0.0966613	-0.106829	-0.780667	-0.817168	-0.64832	0.309682	0.341007	0.275872	0.168363	0.159686	0.190381	0.0337285	0.0830986	0.113047
YFR055W	A	0.397953	0.365568	0.392996	-0.179596	-0.202446	-0.19699	0.0313455	0.0120567	0.104878	-0.323953	-0.343608	-0.361629	-0.71811	-0.694379	-0.82103	0.292867	0.33876	0.380459	0.224404	0.267142	0.243909	0.313075	0.26532	0.211008
YMR017W	A	0.684729	-0.290906	0.184571	-0.0645379	-0.119934	0.0450511	0.326075	-0.127317	0.452383	0.183365	0.15171	-0.340444	-0.549817	-0.472532	-0.313638	0.25859	0.0491317	0.591436	0.252057	-0.282718	-0.188839	0.277516	0.227524	-0.933457
YPL211W	A	0.393991	0.348614	0.274539	-0.339091	-0.340883	-0.297174	0.0714574	0.209052	0.353426	-0.167681	-0.254834	-0.147115	-0.751814	-0.849865	-0.713112	0.196637	0.272906	0.389339	0.242707	0.225877	0.195099	0.264591	0.227225	0.196108
YDR075W	A	0.302082	0.278928	0.162848	-0.496778	-0.572431	-0.573768	0.471452	0.442494	0.370259	-0.118121	-0.104084	-0.120841	-0.753342	-0.573215	-0.529779	0.347134	0.324125	0.175609	0.237328	0.28224	0.195229	0.128105	0.0778658	0.0466608
YBR299W	A	-0.00486468	-0.277433	-0.237927	-0.500326	-0.35074	-0.490636	0.0215321	0.391502	-0.0898662	0.174424	-0.377335	-0.454141	-0.388002	-0.358154	-0.555446	0.295111	0.348198	0.466174	0.274966	0.451093	0.351686	0.327078	0.615701	0.367406
YDR521W	A	-0.443208	0.111043	0.347244	0.188557	-0.273226	-0.824016	0.0970696	0.828854	-0.149175	0.111041	0.265053	-0.0541219	0.0296037	0.00569417	0.243204	0.523363	0.222644	0.471513	0.113804	-0.111721	-0.343404	-0.456911	-0.321093	-0.581811
YGR245C	A	0.330128	0.385652	0.376512	-0.219712	-0.331932	-0.307049	0.354902	0.299138	0.245836	-0.162592	-0.115962	-0.139139	-0.805006	-0.772236	-0.840248	0.309483	0.299149	0.248148	0.161592	0.19339	0.173571	0.0837672	0.0954353	0.137173
YBL016W	A	0.423973	0.4666	0.582791	0.150418	0.162449	0.189448	-0.0553118	-0.166939	-0.206244	-0.418738	-0.522211	-0.480256	-0.636087	-0.646988	-0.701993	0.192511	0.212603	0.102291	0.204169	0.32195	0.199299	0.130679	0.273712	0.221875
YNR053C	A	0.39204	0.34074	0.338769	-0.458132	-0.478153	-0.439495	0.369082	0.347218	0.3906	-0.0946372	-0.0646776	-0.0541433	-0.690644	-0.667153	-0.784709	0.285563	0.246025	0.247931	0.213791	0.111575	0.211667	0.125368	0.0488911	0.0624845
YDR299W	A	0.275622	0.285202	0.286612	-0.401568	-0.573759	-0.568445	0.48867	0.464696	0.173098	-0.188444	0.020988	-0.0405887	-0.634755	-0.688854	-0.604851	0.349128	0.418629	0.323374	0.180067	0.149714	0.110282	0.0508117	0.0536133	0.0707588
YHR052W	A	0.322976	0.353599	0.308689	-0.32954	-0.521764	-0.46091	0.35027	0.373502	0.362971	-0.109026	-0.109483	-0.06329	-0.786644	-0.704648	-0.646309	0.320911	0.349685	0.322023	0.150054	0.15414	0.190333	0.0651322	0.0576352	0.0496959
YDR523C	A	0.3099	0.0593393	0.184189	-0.750697	-0.621266	-0.884348	0.263984	0.537958	0.293171	0.153113	-0.15879	-0.188258	-0.279169	-0.408383	-0.169971	0.220411	0.429333	0.467394	0.16844	0.291558	0.172183	0.00291885	0.00942261	-0.102431
YPL274W	A	0.425839	0.309241	0.341847	0.175092	0.206808	0.224708	0.521006	0.743372	0.72548	0.211259	0.0618431	-0.0600394	-0.122104	-0.173426	-0.338543	-0.337081	-0.375263	-0.319623	-0.393805	-0.342596	-0.443685	-0.324591	-0.344719	-0.371019
YJL122W	A	0.242316	0.300923	0.297451	-0.348161	-0.580199	-0.323292	0.363788	0.428221	0.291883	-0.10042	-0.0719717	-0.209254	-0.69311	-0.676259	-0.788185	0.329711	0.304249	0.230611	0.143274	0.213893	0.217584	0.169259	0.0637371	0.193952
YOR108W	A	0.319904	0.282358	0.33188	-0.261513	-0.255803	-0.319371	0.195244	0.295495	0.352874	-0.220984	-0.197467	-0.300057	-0.732564	-0.828023	-0.758426	0.239236	0.219139	0.311951	0.173776	0.250775	0.243316	0.185749	0.221128	0.251385
YLR255C	A	0.610484	0.812766	0.47533	-0.0863013	0.378942	-0.138846	-0.0352725	-0.111502	-0.448058	-0.147774	-0.250637	-0.261863	-0.748812	-0.125984	-0.475746	-0.0030139	0.723024	-0.105589	-0.172168	0.0253929	0.0872968	-0.168599	0.221632	-0.0547019
YHR169W	A	0.386817	0.411747	0.47877	-0.327291	-0.417038	-0.429711	0.296279	0.345753	0.300932	-0.170658	-0.188902	-0.243866	-0.652661	-0.707573	-0.738392	0.241702	0.228622	0.293079	0.109155	0.235851	0.172347	0.0928613	0.121997	0.16018
YER056C	A	0.493932	0.503477	0.563798	-0.331473	-0.327543	-0.186921	0.325186	0.391186	0.505672	-0.119603	-0.156756	-0.222494	-0.653681	-0.679302	-0.767021	0.149983	0.133432	0.210596	0.050921	0.0804234	0.069019	0.0194503	-0.0148177	-0.0374651
YBL070C	A	0.53651	0.605427	0.31711	-0.199633	0.0412124	-0.106192	0.08849	0.0362601	-0.267664	-0.712668	-0.505301	-0.348345	-0.294843	-0.664607	-0.606072	0.375018	0.279768	0.3317	0.000992783	0.254844	0.234671	0.251448	0.20824	0.143634
YMR172C-A	A	0.039095	-0.083952	-0.190893	0.0256107	-0.157087	-0.0989849	0.191056	0.370203	-0.477407	0.597316	-0.19749	0.05648	-0.186633	0.637797	-0.549183	0.0581334	0.40126	-0.462508	0.179102	-0.395221	0.503601	-0.714239	-0.0767888	0.53073
YML018C	A	0.278257	0.235782	0.24536	-0.485744	-0.435845	-0.410078	0.413363	0.355596	0.479053	-0.0332331	-0.114348	-0.17512	-0.6481	-0.631482	-0.821074	0.291129	0.250246	0.312878	0.200728	0.201573	0.158691	0.13407	0.113047	0.085254
YOR252W	A	0.184673	0.172893	0.153957	-0.435402	-0.595846	-0.512384	0.319885	0.487325	0.157287	-0.0815647	0.0984536	0.0527334	-0.602937	-0.728672	-0.713454	0.398388	0.360707	0.196935	0.145303	0.260694	0.19851	0.277358	0.136108	0.0690508
YDR384C	A	0.45384	0.478593	0.48269	-0.325508	-0.0610621	-0.04615	0.214558	0.415534	0.404033	-0.215531	-0.21423	-0.385055	-0.700508	-0.589884	-0.877245	-0.131388	-0.00158348	0.187259	0.0311228	0.150953	0.0746096	0.182892	0.241244	0.230815
YLR409C	A	0.332174	0.357169	0.360023	-0.283171	-0.309692	-0.376774	0.312766	0.286883	0.341009	-0.119934	-0.112175	-0.13519	-0.739695	-0.813724	-0.788868	0.288298	0.279078	0.280334	0.230316	0.174857	0.178231	0.0709835	0.0824656	0.104636
YGL171W	A	0.409577	0.355273	0.385046	-0.269434	-0.349838	-0.35258	0.33221	0.300576	0.347797	-0.108258	-0.097853	-0.124632	-0.748202	-0.765598	-0.816566	0.276696	0.287929	0.223292	0.160524	0.109861	0.167776	0.0555928	0.117621	0.103191
YHR066W	A	0.374624	0.301313	0.351856	-0.399016	-0.395204	-0.380798	0.418431	0.299008	0.345819	-0.14197	-0.0871447	-0.0766895	-0.666901	-0.732966	-0.792902	0.367128	0.32415	0.234314	0.175811	0.165514	0.172556	0.0554106	0.0528183	0.0348392
YMR244W	A	0.865052	0.492596	0.69367	0.146433	-0.123558	0.326905	-0.0741911	-0.0350812	0.204537	-0.0694541	-0.673752	-0.605989	-0.276293	-0.203557	-0.33589	0.279116	0.00559924	0.2558	-0.431245	0.0465113	-0.0101553	-0.210235	0.0897936	-0.356612
YOR146W	A	0.0840328	-0.122884	0.0235837	-0.0142802	-0.257075	-0.0621152	0.520684	0.686014	-0.097883	-0.357425	0.290319	0.210002	-0.853625	-0.687859	-0.154364	0.719696	0.458374	-0.321299	0.00825709	-0.0171314	0.0741972	-0.239604	0.0543079	0.0560764
YDL183C	A	0.677306	0.742945	0.612312	0.194923	0.302688	0.221907	0.226469	-0.0765428	0.189561	-0.382081	-0.388813	-0.382898	-0.433875	-0.425088	-0.346973	0.112635	0.219488	0.33385	-0.108347	-0.207205	-0.12805	-0.266629	-0.14856	-0.539021
YKR057W	A	0.216511	0.224082	0.213738	-0.124162	-0.0808818	-0.289455	0.0166994	0.191829	0.0738067	-0.25533	-0.240468	-0.440804	-0.671666	-0.756331	-0.826298	0.364209	0.325021	0.420003	0.299774	0.144176	0.295327	0.395951	0.246934	0.257336
YOR325W	A	0.583751	-0.1406	0.710881	-0.538432	-0.00406315	-0.363079	0.224372	0.229708	0.518523	-0.289126	-0.299948	-0.184859	-0.929047	-0.0907625	-0.0653648	-0.369384	-0.0131906	-0.0138805	0.251622	0.363381	0.0517023	0.131241	-0.0906157	0.327171
YDR102C	A	0.0227134	0.383431	-0.552032	-0.393255	0.0405076	0.030638	0.111868	0.397062	0.326717	0.236196	-0.953338	0.0391488	-0.281189	-0.0671327	0.628975	0.260507	0.404102	0.307073	0.136902	-0.21463	0.107179	-0.0219722	-0.56198	-0.387491
YMR194C-A	A	0.0115137	0.289867	0.351213	-0.0995752	0.839238	0.179605	-0.0784957	-0.202585	-0.193465	-0.343201	0.559331	-0.406272	-0.297461	0.260677	-0.352774	0.369952	0.078186	0.223522	-0.0301766	-0.121871	-0.723305	0.425732	-0.588922	-0.150734
YLR276C	A	0.353415	0.409304	0.382093	-0.220612	-0.411849	-0.497596	0.363273	0.372997	0.275472	-0.179789	-0.224643	-0.107736	-0.719275	-0.705525	-0.65696	0.345603	0.342666	0.272286	0.19908	0.12062	0.174593	0.0368093	0.0446169	0.0311582
YCR087W	A	0.00522451	0.143587	0.306256	-0.211642	-0.41113	-0.467195	0.260917	0.51035	0.294142	-0.0259257	-0.139864	0.163888	-0.799404	-0.761327	-0.586216	0.451044	0.356892	0.254117	0.00818684	0.0372929	0.449166	0.127028	0.0258847	0.00872825
YCL023C	A	0.764077	-0.340022	0.25734	-0.0189891	-0.253448	-0.148328	0.359331	0.21958	-0.341976	-0.203938	0.00802475	-0.261159	-0.283978	-0.107097	-0.699243	0.0633034	0.554193	0.726176	0.201987	-0.0451603	-0.600825	0.229056	-0.191192	0.112288
YLR227W-B	A	0.600773	0.693879	0.664578	0.389608	0.522156	0.498887	0.168883	0.0064702	0.0186075	-0.170728	-0.0782553	0.000134731	-0.127215	-0.159849	-0.116938	-0.155106	-0.106438	-0.181114	-0.330692	-0.483646	-0.350421	-0.439617	-0.432719	-0.431237
YLR363W-A	A	0.464931	0.404204	0.23742	-0.283995	-0.263942	-0.348366	0.139621	0.266794	0.196101	-0.149593	-0.222051	-0.249784	-0.614646	-0.744787	-0.738478	0.564372	0.395552	0.252461	0.143328	0.113746	0.289488	0.201995	-0.105134	0.0507624
YBR085W	A	0.451511	0.250193	0.298118	-0.333105	-0.441348	-0.458605	0.219148	0.345298	0.229353	-0.340892	-0.304738	0.0250274	-0.392021	-0.536221	-0.899561	0.179757	0.0301261	0.45466	0.0576739	0.0417971	0.29505	0.319922	0.399224	0.109632
YGL194C-A	A	0.165029	0.448115	0.604667	-0.0331468	-0.401718	0.101418	-0.286419	0.0931788	-0.323027	-0.480509	0.274052	-0.294997	-0.490654	-0.270102	-0.157923	0.197625	0.925997	0.391719	0.180451	0.0341577	0.0960616	-0.415964	-0.433436	0.0754259
YBL048W	A	0.296786	0.333724	-0.309469	-0.508755	-0.783836	-0.0281842	-0.51146	0.0895405	-0.576256	-0.214126	-0.316988	-0.0307379	0.143519	0.260448	-0.0585629	0.0861212	0.60972	0.653821	-0.0374832	0.0343547	0.459916	0.0482503	0.015727	0.343931
YHR071C-A	A	-0.504663	-0.358023	-0.435832	-0.520453	-0.835	-0.748429	0.135665	0.181377	-0.000472828	0.0938517	0.267978	0.236184	-0.260645	0.281131	0.0667526	0.288617	0.274147	0.210354	0.178463	0.432366	0.117815	0.330745	0.304787	0.263287
YDR526C	A	0.340324	0.162371	0.00660073	-0.00323276	-0.572152	-0.792331	0.367588	0.158789	0.241661	0.0157009	-0.559036	0.150165	-0.488512	-0.372584	-0.0974396	0.844356	0.481026	0.184534	-0.0583688	0.104652	-0.230036	-0.132884	0.201872	0.0469357
YDR157W	A	0.0934669	0.10411	0.565227	-0.515864	-0.0754551	-0.224927	0.0274525	0.342317	-0.0859497	0.0879853	0.0416295	0.0702981	-0.70828	-0.504779	-0.317176	0.278791	0.0856288	0.626542	-0.18465	0.482621	0.678516	-0.165789	-0.398765	-0.302952
YKL009W	A	0.323514	0.338606	0.299671	-0.368339	-0.451086	-0.444569	0.228806	0.33923	0.308444	-0.0747806	-0.131919	-0.0834888	-0.662474	-0.735758	-0.764227	0.312049	0.271136	0.287326	0.175156	0.22518	0.201681	0.158233	0.113567	0.134044
YPR112C	A	0.352289	0.38048	0.381564	-0.294224	-0.460696	-0.436612	0.390769	0.348072	0.172478	-0.173372	-0.0703259	-0.0816479	-0.677106	-0.665813	-0.742253	0.400937	0.341543	0.220737	0.152405	0.157112	0.196676	0.0453131	0.0523959	0.00928027
YOL141W	A	0.323592	0.332797	0.310754	-0.489908	-0.385779	-0.488881	0.386159	0.223625	0.308633	-0.171293	-0.142759	-0.0576467	-0.646654	-0.744337	-0.640594	0.292514	0.231559	0.304675	0.319653	0.193025	0.184469	0.111298	0.15184	0.0932567
YER084W	A	0.0731927	0.922774	0.183321	0.224298	-0.310956	-0.0899353	0.045232	0.69861	0.0387927	-0.409506	-0.552322	-0.31792	-0.148365	-0.145339	-0.127301	-0.228622	0.359042	-0.229076	-0.395121	0.335609	-0.220056	-0.395398	0.378982	0.310064
YKL191W	A	0.337538	0.357087	0.347217	-0.268023	-0.263294	-0.315441	0.133028	0.256016	0.210101	-0.163196	-0.228081	-0.300783	-0.685874	-0.75002	-0.810451	0.255774	0.228143	0.298329	0.194787	0.303129	0.217543	0.226706	0.23647	0.183296
YDL158C	A	-0.00930446	0.359172	0.606399	-0.457035	-0.229383	-1.0801	0.201001	0.297956	0.173248	0.150976	0.0548208	-0.14447	0.123387	-0.067468	-0.18215	0.504181	0.207581	-0.26523	0.433162	-0.123553	-0.109627	-0.342887	0.28276	-0.383434
YLR063W	A	0.52299	0.5991	0.634994	-0.215241	-0.262413	-0.30765	0.505594	0.311946	0.407985	-0.0318273	-0.218106	-0.158127	-0.619264	-0.612797	-0.619739	0.177247	0.142057	0.0887025	0.0759825	-0.12887	0.0605678	-0.121204	-0.110995	-0.120932
YDR083W	A	0.299805	0.304681	0.289438	-0.353398	-0.41844	-0.265352	0.335084	0.339647	0.250042	-0.148515	-0.176871	-0.0772422	-0.832431	-0.688783	-0.707218	0.352073	0.331111	0.270293	0.136369	0.216665	0.199736	0.0931082	0.0960309	0.154166
YBR034C	A	0.258878	0.250414	0.264503	-0.44464	-0.57947	-0.47985	0.201881	0.240423	0.256265	-0.109545	-0.143203	-0.158997	-0.549607	-0.66252	-0.693169	0.350009	0.310127	0.421493	0.230264	0.312002	0.293659	0.174774	0.124412	0.131897
YER137C	A	0.459472	-0.292352	-0.089427	-0.170024	-0.661494	-0.427766	0.100951	0.630564	0.191548	-0.21189	0.672161	-0.559719	-0.508896	-0.243622	-0.0873702	0.179529	-0.196358	0.049875	0.332931	-0.134675	-0.0166048	0.375443	0.166053	0.441671
YMR120C	A	-0.130889	-0.0922628	0.00020013	0.162996	0.44472	0.548211	-0.612203	-0.59939	-0.501008	-0.171891	-0.156772	-0.202377	-0.216981	-0.236036	-0.305591	-0.232399	-0.155642	-0.116837	0.297976	0.304197	0.357909	0.490667	0.550355	0.57305
YNL226W	A	0.161244	-0.0833876	0.66351	-0.667465	-0.0606661	-0.659322	0.211986	0.144121	-0.291935	-0.211624	0.415331	0.198117	-0.651993	-0.479506	-0.165715	0.0938052	0.262998	0.444818	0.39845	0.233757	-0.206302	0.274314	-0.148685	0.124149
YHR001W-A	A	0.327382	0.46692	0.4836	0.807129	0.0844687	0.204126	-0.292966	-0.21714	-0.700569	-0.586478	-0.180067	0.128534	-0.212314	-0.0538628	0.255561	0.538869	0.183147	-0.049092	-0.0602067	-0.165948	0.0316729	-0.252871	-0.382343	-0.357553
YLR341W	A	0.683389	0.594329	0.661753	0.28577	0.297693	-0.0863156	0.0373411	0.0240665	-0.0650011	-0.265238	-0.026128	-0.595942	-0.705604	-0.371837	-0.263443	0.309151	0.213121	0.327412	-0.0759851	-0.0376569	-0.308148	-0.183873	-0.335768	-0.113086
YJL181W	A	0.566625	0.689595	0.698836	0.198503	0.315245	0.395326	-0.00566158	0.0485658	0.102048	-0.212803	-0.52787	-0.241205	-0.469593	-0.660735	-0.485998	0.144576	0.105058	0.162312	-0.0653075	-0.20564	-0.0669162	-0.25355	-0.0304951	-0.200915
YHR196W	A	0.202316	0.222553	0.259668	-0.377589	-0.476969	-0.489888	0.343735	0.357773	0.234282	-0.121514	-0.101807	-0.0727557	-0.73975	-0.699881	-0.588033	0.399704	0.371381	0.352366	0.286016	0.111917	0.213813	0.101262	0.108151	0.103248
YPL043W	A	0.195147	0.248865	0.215638	-0.39541	-0.450203	-0.435036	0.378765	0.318791	0.32682	-0.0436605	0.0118475	-0.0176543	-0.702498	-0.685563	-0.773461	0.352352	0.340963	0.276785	0.214438	0.184202	0.187541	0.058699	0.0468888	0.145745
YNL174W	A	0.211751	0.153245	0.115795	-0.173247	-0.5773	-0.67788	0.444996	0.577331	0.23536	-0.139966	-0.108137	0.0892164	-0.687257	-0.830483	-0.188526	0.256477	0.217591	0.0146576	0.169129	0.241576	0.160446	0.235939	0.125943	0.133345
YLR073C	A	0.376143	0.402083	0.419455	-0.28024	-0.299818	-0.44401	0.430106	0.405851	0.288887	-0.0599857	-0.0856162	-0.223499	-0.638572	-0.733721	-0.742243	0.179132	0.224988	0.180398	0.12177	0.198163	0.0717575	-0.0243314	0.067804	0.165498
YHR095W	A	-0.436164	-0.0722878	-0.387436	-0.149633	-0.0543249	-0.142845	0.408108	0.485421	-0.374073	0.0410757	-0.629437	0.482486	-0.0810069	-0.235722	-0.300313	0.226468	0.315866	0.0250675	-0.368243	0.635256	0.0338225	0.779311	-0.123576	-0.0778201
YBL083C	A	-0.335918	0.0397367	0.304507	-0.732727	-0.0991142	0.143712	0.356934	0.226141	0.632126	0.102326	0.258102	0.10716	-0.0857177	-1.12905	0.0287314	-0.270038	-0.0719577	0.047614	0.207589	0.0917538	0.0585085	0.120346	-0.284911	0.284147
YKL099C	A	0.434583	0.3938	0.409585	-0.250317	-0.329363	-0.356539	0.29986	0.338825	0.222959	-0.20321	-0.334867	-0.118079	-0.654932	-0.699417	-0.738117	0.283663	0.185847	0.254013	0.151577	0.275579	0.156655	0.117527	0.0091846	0.151184
YLR112W	A	0.3729	0.244553	0.474305	0.483325	0.645325	0.371421	-0.426759	-0.0641867	-0.0772913	-0.183779	-0.352737	-0.64342	-0.557446	-0.355472	-0.595898	-0.103823	-0.134501	-0.0567986	0.236654	0.37585	0.143535	0.0851278	0.0881237	0.030992
YLR051C	A	0.239579	0.128069	0.253635	-0.342783	-0.677757	-0.555439	0.411397	0.471866	0.0557014	-0.0963388	-0.167443	-0.00106748	-0.713603	-0.362515	-0.610784	0.443168	0.423054	0.247948	0.107966	0.194258	0.113617	0.165231	0.130048	0.142192
YGR294W	A	-0.0569415	0.159708	-0.186285	-0.774105	-0.905662	-0.572576	-0.0609051	0.054889	0.432271	0.197346	-0.285158	-0.157503	0.462862	-0.0993993	0.288242	-0.0145307	-0.0516451	0.252073	0.162521	0.402561	0.391958	-0.0136206	-0.0293907	0.403293
YLR322W	A	0.103521	0.0792768	-0.104105	-0.18921	0.284002	0.0772623	0.583565	0.47893	-0.910694	0.0698599	0.357607	0.403772	-0.460324	-0.410797	0.530957	-0.284305	-0.0959203	-0.0188358	-0.0905622	0.437154	-0.104991	-0.129504	-0.206409	-0.400251
YDL152W	A	0.226183	0.213609	0.197795	-0.245672	-0.355302	-0.518763	0.200797	0.438212	0.354892	0.169568	0.328152	-0.0585415	-0.680983	-0.662066	-0.844281	0.135594	0.400406	0.240091	0.192952	0.122025	0.102536	0.128398	-0.0556982	-0.029904
YKL096W-A	A	0.29779	0.370103	0.434126	0.445343	0.499614	0.371949	-0.617185	-0.439627	-0.423983	-0.262503	-0.478983	-0.696597	-0.258439	-0.196518	-0.300225	0.0131296	-0.0104736	0.0246194	0.0907392	0.219321	0.150442	0.190386	0.242666	0.334305
YNL110C	A	0.225725	0.245299	0.255524	-0.475714	-0.649993	-0.497283	0.45003	0.358542	0.227816	-0.12999	0.000964642	0.0267021	-0.659302	-0.527485	-0.588193	0.41607	0.418771	0.21187	0.140819	0.12534	0.156661	0.152946	0.0516334	0.0632469
YOR206W	A	0.312792	0.314002	0.286573	-0.317725	-0.385611	-0.3858	0.3759	0.322574	0.301078	-0.139604	-0.0650905	-0.0553716	-0.727799	-0.756823	-0.688931	0.39302	0.295116	0.242892	0.202811	0.0968406	0.172678	0.0580318	0.0613469	0.0870998
YOR316C-A	A	0.41459	0.362557	-0.299701	-0.097264	0.141453	0.0916626	-0.203797	0.227027	0.218962	-0.0857273	0.252345	-0.140383	-0.660068	-0.675803	-0.129	0.39398	-0.0855951	-0.103868	-0.444344	-0.592084	0.619984	-0.0125009	0.374799	0.432778
YDR165W	A	0.303837	0.332997	0.326022	-0.302394	-0.320161	-0.352932	0.364692	0.360284	0.275003	-0.220215	-0.156937	-0.118973	-0.73205	-0.777655	-0.667905	0.24892	0.294814	0.284119	0.180234	0.136766	0.20724	0.0878334	0.11486	0.131602
YHR005C	A	0.488017	0.498781	0.596579	0.399782	0.458014	0.533654	-0.31767	-0.208203	-0.159859	-0.346707	-0.254652	-0.391177	-0.617797	-0.539324	-0.512518	0.182686	0.0877048	0.0566162	0.0494459	-0.0205513	0.0260408	-0.0371314	0.0887656	-0.0604946
YOR272W	A	0.304948	0.382663	0.349229	-0.360921	-0.332538	-0.389397	0.330598	0.271827	0.29418	-0.106576	-0.105343	-0.147963	-0.665248	-0.75706	-0.748719	0.277133	0.208479	0.278825	0.17879	0.204223	0.211811	0.0546395	0.134675	0.131746
YJL109C	A	0.386676	0.385365	0.397193	-0.303351	-0.306568	-0.299844	0.307186	0.268883	0.318916	-0.252646	-0.189654	-0.116625	-0.6983	-0.778565	-0.647689	0.304238	0.282309	0.325675	0.205646	0.0534127	0.18013	0.0295086	0.102339	0.0457647
YJL148W	A	0.308231	0.338137	0.27364	-0.334873	-0.261756	-0.371676	0.347516	0.261261	0.283837	-0.171445	-0.117769	-0.105332	-0.708819	-0.694994	-0.812927	0.350904	0.336449	0.253643	0.192346	0.114092	0.182675	0.090904	0.127225	0.118732
YGL116W	A	0.482724	0.532932	0.519061	0.0752961	0.151038	0.0837039	-0.0134442	-0.0406271	0.0665309	-0.381568	-0.378853	-0.460561	-0.658521	-0.600152	-0.775376	0.2039	0.059547	0.159946	0.105417	0.231687	0.274777	0.0985059	0.215123	0.0489135
YPR012W	A	-0.000245662	-0.764816	0.165031	-0.246311	-0.56556	-0.490282	-0.118169	0.275421	-0.246717	0.471269	0.403587	0.803764	0.0262754	-0.364817	-0.334342	0.309427	0.145536	0.203438	0.075915	0.0712841	-0.275207	0.0998766	0.0919646	0.263677
YNL299W	A	0.31216	0.359039	0.224294	-0.455376	-0.462576	-0.524478	0.261877	0.264763	0.273712	-0.0895409	-0.0317725	-0.143043	-0.62368	-0.643946	-0.694419	0.327599	0.280892	0.306926	0.244506	0.207542	0.204428	0.0728779	0.112881	0.215335
YBR012C	A	0.00592996	-0.0388602	0.330008	-0.63989	-0.644515	-0.870778	0.296987	0.335206	0.410236	-0.238903	-0.17638	0.198988	-0.0974709	-0.0665501	-0.195712	0.190575	0.319722	0.487468	0.397855	-0.198723	0.244784	0.171236	0.0640423	-0.285256
YGL078C	A	0.351278	0.342726	0.346087	-0.27821	-0.256034	-0.31368	0.313272	0.248589	0.282625	-0.162033	-0.100927	-0.126309	-0.716865	-0.758269	-0.812178	0.275204	0.260368	0.257843	0.151864	0.204884	0.208303	0.0614065	0.131658	0.0883979
YFL066C	A	-0.208318	-0.133828	-0.415943	-0.27159	-0.137225	-0.76555	0.18988	-0.342875	-0.258574	0.113451	-0.00745607	-0.378214	0.410528	0.0182877	-0.535277	-0.0137508	0.225802	0.578021	0.478918	0.240057	0.403185	0.0784851	0.106257	0.62573
YBR232C	A	-0.136848	-0.154197	-0.436312	-0.425212	-0.818679	-0.633767	0.112247	0.202893	0.0705758	0.0665875	0.509205	0.124094	0.112915	0.200326	0.227829	0.300415	0.562244	0.28346	-0.0549906	0.247001	-0.653394	-0.0851695	0.172677	0.206101
YDL205C	A	0.15796	0.187721	0.142059	-0.445938	-0.473106	-0.396879	0.309431	0.296156	0.213632	-0.17861	-0.0423335	-0.148756	-0.63309	-0.642958	-0.741091	0.281948	0.313453	0.356274	0.207455	0.359234	0.228422	0.254253	0.220802	0.173963
YJL120W	A	-0.0878878	0.37348	-0.347222	-0.236204	-0.891687	-0.767024	0.301255	0.247151	0.114578	0.383454	-0.279224	0.120219	-0.295367	-0.33019	0.0593177	0.34689	0.421179	0.441949	0.033181	-0.117895	0.290144	0.219582	0.117528	-0.117207
YLL011W	A	0.368245	0.352564	0.28141	-0.336177	-0.355271	-0.276575	0.347313	0.273397	0.372717	-0.115577	-0.110299	-0.159994	-0.754804	-0.652184	-0.760535	0.311886	0.288417	0.282389	0.194982	0.181286	0.168295	0.0467607	0.014652	0.0370995
YLR180W	A	0.257605	0.267351	0.301231	0.0169638	0.156809	0.182587	-0.0516668	-0.0441892	0.0651453	-0.277208	-0.275696	-0.368678	-0.692019	-0.772715	-0.893622	0.219831	0.157322	0.272541	0.206976	0.240837	0.284242	0.286436	0.207753	0.252165
YDL170W	A	0.755212	0.751464	0.750144	0.31536	0.136523	0.148087	0.219178	0.133844	0.2978	-0.24994	-0.136782	-0.304919	-0.154304	-0.389963	-0.280793	-0.117836	-0.0748931	-0.0269524	-0.301294	-0.266235	-0.223253	-0.365914	-0.320233	-0.294299
YBL069W	A	0.668221	0.60455	0.601885	-0.0464082	-0.0476986	-0.0925078	-0.022521	0.0194808	-0.0264824	-0.556464	-0.353046	-0.319135	-0.513861	-0.597289	-0.630615	0.220456	0.151951	0.199156	-0.00676761	0.158773	0.198214	0.113879	0.168289	0.107939
YDR087C	A	0.206861	0.285338	0.303629	-0.376107	-0.434548	-0.380018	0.32457	0.357534	0.101637	-0.0545546	-0.0750095	-0.0560611	-0.697387	-0.6582	-0.776926	0.321775	0.40557	0.239085	0.152655	0.213075	0.230463	0.169815	0.0487857	0.148017
YBR155W	A	0.0231973	0.118224	0.066918	-0.383704	-0.748037	-0.651951	0.440553	0.4426	0.016732	-0.122703	0.0840263	0.123916	-0.507648	-0.438593	-0.577664	0.381809	0.439048	0.210706	0.171875	0.316412	0.139526	0.20154	0.127818	0.1254
YOR369C	A	0.286694	0.271163	0.274484	-0.0257521	0.0645062	-0.0379046	-0.684386	-0.0270175	0.154609	-0.14338	-0.192537	-0.360654	-0.471655	-0.640574	-0.817743	0.105203	0.125898	0.407019	0.219998	0.214845	0.248453	0.499415	0.280068	0.249249
YAL019W-A	A	0.116612	-0.310101	-0.392704	0.229352	-0.00510763	0.280796	0.357396	0.41616	0.57916	-0.454229	0.154066	0.271698	0.107342	-0.378441	-0.450902	-0.182163	-0.867309	0.160132	0.171373	-0.311729	0.0951904	0.477397	-0.241626	0.177636
YLR008C	A	0.369994	0.423903	0.490558	-0.0548544	-0.0989668	-0.113612	-0.0220103	0.220901	0.164342	-0.319474	-0.36974	-0.201234	-0.599642	-0.851507	-0.640678	0.497175	0.275447	0.360142	0.156168	0.17072	0.00164263	0.103481	0.0358724	0.00137397
YLR009W	A	0.238674	0.262997	0.281875	-0.343861	-0.435091	-0.263168	0.389301	0.270164	0.311415	-0.160748	-0.11389	-0.104572	-0.698787	-0.645418	-0.790824	0.382529	0.320928	0.265576	0.173985	0.191802	0.226192	0.0577849	0.0871768	0.0959577
YML043C	A	0.41311	0.38822	0.311133	-0.441039	-0.501326	-0.520134	0.369955	0.295956	0.252153	-0.135535	-0.0994888	-0.0956989	-0.541249	-0.660806	-0.557167	0.334897	0.339683	0.273996	0.261675	0.0794637	0.229602	0.0748776	-0.0292698	-0.0430103
YHR170W	A	0.312155	0.301454	0.285241	-0.356735	-0.428177	-0.389188	0.307191	0.277508	0.289746	-0.13537	-0.121459	-0.0623915	-0.678545	-0.701354	-0.722978	0.362602	0.263627	0.295667	0.200046	0.172933	0.177559	0.104388	0.128096	0.117984
Q0115	A	0.293824	0.247845	0.345604	0.278838	0.175973	0.302052	0.0242586	-0.587378	0.1695	-0.493503	0.00462827	0.250887	-0.275959	-0.789235	-0.655204	0.187116	0.136105	0.208769	0.377564	-0.291669	0.266921	0.298025	-0.0742991	-0.400662
YOR073W-A	A	0.113879	0.256256	-0.35808	0.36531	-0.242211	-0.159109	0.0238692	0.308462	-0.0164507	0.10773	0.726962	0.392934	0.307473	-0.0182141	-0.830791	-0.109054	0.124967	-0.629695	0.0119153	-0.0856342	-0.62094	0.17538	-0.102309	0.25735
YDL148C	A	0.297452	0.350688	0.315913	-0.204707	-0.322374	-0.300333	0.363017	0.302738	0.140548	-0.199332	-0.106795	-0.0475995	-0.697864	-0.74394	-0.794544	0.345803	0.340562	0.270562	0.191327	0.156374	0.165156	0.0681021	0.0627029	0.0465455
YBL054W	A	0.262934	0.231948	0.226693	-0.478061	-0.523231	-0.634333	0.338159	0.267687	0.260365	-0.0730723	-0.066235	-0.0792596	-0.507424	-0.646071	-0.62209	0.221056	0.243692	0.337626	0.299114	0.215859	0.291514	0.171078	0.121449	0.140604
YPL012W	A	0.316286	0.328146	0.363362	-0.358937	-0.366654	-0.345479	0.370958	0.294222	0.339736	-0.15313	-0.133779	-0.0843176	-0.685219	-0.697158	-0.712275	0.316342	0.250143	0.265158	0.198763	0.0875592	0.191242	0.0135453	0.118999	0.0824878
YPL086C	A	0.320651	0.323449	0.364937	-0.182956	-0.190349	-0.096642	0.20276	0.152422	0.255169	-0.225739	-0.167636	-0.169489	-0.690478	-0.806406	-0.873445	0.214101	0.206893	0.254585	0.225148	0.20749	0.203273	0.177388	0.164613	0.130263
YMR105W-A	A	0.156566	-0.181582	-0.11916	-0.153685	-0.0578812	-0.253923	0.487998	-0.529641	-0.233174	0.183123	-0.0952687	0.0620833	-0.339815	0.587071	-0.387024	-0.020727	0.0478045	0.0952757	0.858152	-0.125271	0.619177	-0.0157325	-0.608092	0.0237241
YBR233W-A	A	0.175489	0.35857	-0.209567	0.0761101	-0.242728	-0.341647	-0.153075	0.359698	-0.864992	-0.138072	0.0938582	-0.159083	-0.518655	-0.299191	-0.395218	0.619597	0.641989	0.225672	0.208729	0.0247297	0.0837957	0.277207	-0.091695	0.268478
YNL151C	A	0.268978	0.237934	0.296399	-0.300918	-0.340687	-0.650867	0.349667	0.322298	0.257942	-0.0164424	-0.170507	-0.168545	-0.644673	-0.725294	-0.592068	0.268971	0.259365	0.190084	0.188204	0.270059	0.133056	0.23491	0.210701	0.121434
YNL175C	A	0.315441	0.265038	0.316017	-0.16799	-0.397288	-0.439075	0.279242	0.375794	0.217752	-0.0774868	-0.149353	-0.171399	-0.729323	-0.69105	-0.729593	0.277675	0.282721	0.241702	0.175904	0.233373	0.16475	0.136875	0.144211	0.12606
YLL042C	A	0.247004	0.366137	0.0855301	-0.240646	-0.319742	0.0133443	-0.0686422	0.281086	-0.357318	-0.135132	-0.0843788	-0.213021	0.113941	-0.698797	-0.0759469	0.128197	0.323325	-0.680147	0.594926	0.116134	-0.523945	0.38635	0.584337	0.157402
YBL018C	A	0.109711	0.182916	0.135896	-0.582411	-0.584352	-0.532222	-0.111291	0.177276	-0.0652548	-0.130664	-0.00762072	-0.072761	-0.327027	-0.539912	-0.538254	0.474712	0.318672	0.406052	0.329126	0.1533	0.191045	0.590946	0.273815	0.148301
YGR211W	A	0.265385	0.287818	0.255255	-0.301141	-0.319375	-0.377988	0.219944	0.200026	0.299362	-0.144255	-0.193925	-0.200427	-0.627103	-0.761563	-0.735028	0.260591	0.247173	0.365943	0.205612	0.271565	0.269025	0.125361	0.201677	0.186067
YJL051W	A	0.585054	0.580664	0.542329	0.104063	0.133298	0.0920869	-0.0965035	0.0151766	-0.0242042	-0.474687	-0.520935	-0.384646	-0.598335	-0.590455	-0.565896	0.109646	0.148465	0.191409	0.220629	0.202265	0.121316	0.114966	0.0625949	0.0317008
YML122C	A	0.14431	0.454162	0.276853	0.0186811	0.315311	-0.558547	0.176522	-0.0874743	0.0719121	-0.417561	0.105295	0.0826775	0.130747	-0.19494	0.0442244	0.19657	-0.867991	0.149161	-0.767127	-0.26236	0.21685	0.568811	0.179468	0.024445
YNL211C	A	0.56243	0.395365	0.188271	-0.189116	-0.216078	0.208007	0.241086	0.336056	-0.335236	-0.181249	-0.620654	-0.0505318	-0.729887	-0.576324	-0.281232	0.0342283	-0.0399704	0.467382	0.170923	0.264135	-0.126594	0.115619	0.481439	-0.118066
YDR019C	A	-0.54643	-0.447147	-0.508083	-0.220674	-0.0895488	0.0496562	-0.365279	-0.366481	-0.334536	0.0505555	0.0562572	0.0442515	0.014103	0.105044	-0.0185723	-0.240025	-0.133987	-0.0557666	0.439081	0.365679	0.369991	0.639501	0.606072	0.586337
YCL065W	A	0.296037	0.0626908	0.376971	-0.674637	0.0387153	-0.343058	-0.188674	0.212337	-0.138074	0.0396307	-0.312403	-0.263391	-0.200646	-0.140166	-0.582843	-0.594364	0.0459437	0.326311	0.330295	0.378332	0.0334594	0.709796	0.358023	0.229713
YDR146C	A	0.561397	0.586347	0.587075	0.160331	0.198724	0.0137603	-0.0214901	-0.119543	-0.180294	-0.402475	-0.373921	-0.342213	-0.677028	-0.665885	-0.512699	0.191702	0.0801666	0.125886	0.175298	0.177729	0.0765532	0.148721	0.134271	0.0775863
YOR225W	A	-0.104629	-0.0490694	-0.282436	-0.815524	-0.517112	-0.402861	0.272682	0.0522395	-0.136059	-0.224666	-0.190227	0.213759	-0.210253	-0.114462	-0.488974	0.30043	0.433962	0.261774	0.273814	0.130258	0.345914	0.580305	0.471754	0.199382
YDR020C	A	0.269171	0.476631	0.238415	-0.433243	-0.324978	-0.525763	0.32978	0.295826	0.355984	-0.158969	-0.141833	-0.0661776	-0.467502	-0.780358	-0.614141	0.233467	0.315562	0.30685	0.237433	0.114946	-0.0140836	0.153085	0.147466	0.0524337
YBR202W	A	0.279149	0.363856	0.31626	-0.167141	-0.118699	-0.154248	0.155678	0.119845	0.133372	-0.314939	-0.355143	-0.382071	-0.664386	-0.700199	-0.736656	0.327934	0.297024	0.348441	0.244351	0.259117	0.206521	0.163512	0.234706	0.143716
YPR096C	A	0.273627	-0.00357201	0.230916	0.106449	0.177708	-0.378911	-0.0877926	0.189878	0.153391	0.0579868	0.781426	-0.409523	0.316719	-0.769116	0.0773859	-0.135764	0.0846459	-0.286342	-0.313105	0.361254	-0.149855	0.363994	-0.701586	0.0601861
YER126C	A	0.345008	0.346358	0.362781	-0.365907	-0.46871	-0.397973	0.266428	0.242479	0.35274	-0.190439	-0.0626837	-0.0868961	-0.630311	-0.665973	-0.680685	0.287668	0.287956	0.274671	0.165845	0.16605	0.19518	0.0961165	0.0723765	0.0879215
YOL144W	A	0.335428	0.390283	0.261987	-0.175732	-0.432454	-0.513972	0.427811	0.297877	0.265149	-0.0826939	0.0306449	-0.0417888	-0.651386	-0.755487	-0.620878	0.265344	0.379316	0.122374	0.162932	0.170911	0.088811	0.0414833	0.0459025	-0.0118599
YPL207W	A	0.342549	0.324787	0.310241	-0.193206	-0.33042	-0.28436	0.266	0.260207	0.247424	-0.210869	-0.184305	-0.191728	-0.662836	-0.724174	-0.780823	0.284912	0.283648	0.276153	0.168611	0.202086	0.173877	0.0738395	0.160755	0.187632
YDL060W	A	0.313056	0.288133	0.324285	-0.296628	-0.407773	-0.268069	0.349841	0.304235	0.258426	-0.114044	-0.0330978	-0.100578	-0.733238	-0.714555	-0.741804	0.270291	0.263966	0.243877	0.175677	0.169123	0.138627	0.095756	0.0985833	0.11591
YEL075C	A	0.477987	0.308132	-0.0189115	0.238413	-0.176618	-0.000586019	-0.86654	-0.530634	-0.0472691	0.236029	0.169517	0.441487	-0.422609	-0.313792	0.568672	-0.147568	0.276574	-0.480214	0.248497	0.177516	-0.017935	0.0916116	0.0445826	-0.256342
YPR027C	A	0.281549	0.240829	0.279626	-0.0172325	-0.0646813	-0.01555	0.201674	-0.0530486	0.226409	-0.234652	-0.379468	-0.26477	-0.75161	-0.838361	-0.583072	0.377203	0.293408	0.383415	0.0653594	0.0332999	0.1092	0.0755174	0.438296	0.196659
YCL054W	A	0.339853	0.352058	0.348523	-0.269336	-0.40603	-0.414217	0.329115	0.338834	0.243699	-0.144819	-0.134576	-0.11933	-0.657599	-0.611306	-0.711706	0.374992	0.372226	0.235612	0.16062	0.110503	0.145948	0.026496	0.0421181	0.0483217
YJR022W	A	-0.580861	0.154322	0.238807	-0.581732	0.267002	-0.240829	0.131284	-0.272916	0.110328	0.0679612	-0.86968	-0.249928	-0.0546945	0.346767	0.53437	-0.0951949	0.357956	0.0208078	-0.0214402	0.152404	0.031408	-0.0902004	-0.00597423	0.650036
YNL240C	A	0.373109	0.404881	0.439849	-0.262783	-0.255022	-0.348092	0.137269	0.13104	0.349336	-0.157738	-0.114284	-0.323554	-0.603136	-0.616612	-0.799748	0.205033	0.18631	0.39208	0.140825	0.22509	0.172388	0.188447	0.0844717	0.0508436
YOR066W	A	0.477776	0.534755	0.538063	0.444465	0.598504	0.502419	-0.036058	-0.045085	-0.163704	-0.412748	-0.362473	-0.353108	-0.513508	-0.525553	-0.419977	-0.017434	0.00129593	-0.00169872	-0.0694816	0.0067799	-0.110581	-0.010247	0.00203642	-0.0644374
YPR071W	A	0.429277	0.34616	0.395404	-0.236306	-0.300691	-0.187467	0.13765	0.310542	0.24912	-0.295863	-0.472476	-0.519576	-0.392453	-0.63261	-0.631396	0.265823	0.110177	0.431953	0.147436	0.23608	0.0620014	0.209498	0.156676	0.181041
YIL058W	A	-0.00278563	0.296512	0.405239	0.305261	-0.0961173	-0.355299	0.405918	0.463291	0.142374	0.0963321	0.0646765	-0.0400332	-0.394082	-1.07129	-0.467607	0.127265	-0.239095	-0.0174682	0.0588008	0.411401	0.099523	-0.332859	0.14049	-0.000444472
YKL068W-A	A	0.117797	0.0669995	0.268387	-0.52352	-0.523365	-0.708004	0.519258	0.697775	0.573435	0.163951	0.00702278	-0.164863	-0.300504	-0.196451	-0.543404	0.143204	0.208265	0.0410698	-0.00739256	0.0159289	0.161096	0.0212515	-0.0781028	0.0401653
YBR277C	A	0.0274265	-0.0822607	0.10052	0.200437	-0.24018	-0.442855	0.110872	0.323351	-0.396854	-0.0762323	-0.772442	0.165024	0.699484	0.00542169	0.196653	0.278341	-0.307669	-0.230584	0.276502	-0.268158	0.289114	0.495667	0.206347	-0.557926
YBL087C	A	0.140729	0.144977	0.158484	-0.0730427	-0.103508	-0.0218728	-0.282481	0.0870586	-0.0727298	-0.277377	-0.289714	-0.448865	-0.555197	-0.603386	-0.751551	0.241696	0.319984	0.402123	0.231405	0.397016	0.228899	0.43632	0.302613	0.388418
YDL062W	A	0.158634	0.0271908	0.324165	-0.498469	-0.432646	-0.266722	0.277247	0.531336	0.325893	-0.125018	-0.229595	-0.0109247	-0.764472	-0.648161	-0.362966	0.427682	0.208915	0.172221	0.280732	0.22119	-0.0715237	0.216574	0.0188873	0.219833
YOL118C	A	0.635967	0.273803	0.41909	0.0789858	-0.280128	-0.781806	0.344591	0.467153	0.430395	-0.0882217	-0.13769	-0.286934	-0.0756242	-0.256874	-0.157152	-0.0470809	0.102625	0.461095	-0.425873	-0.503665	-0.0980847	0.0902477	0.00100948	-0.165827
YLR058C	A	-0.237484	-0.159216	-0.163808	-0.124427	0.0796766	0.0474236	-0.316117	-0.346362	-0.239384	-0.191976	-0.182248	-0.230325	-0.374124	-0.435866	-0.507357	0.0374909	0.0860637	0.15471	0.46934	0.432171	0.46281	0.556237	0.579539	0.603232
YGR269W	A	0.42513	0.0669554	0.0800593	0.187078	-0.529385	0.125853	0.477661	0.201574	-0.761073	-0.122122	-0.026196	0.68116	-0.0957019	0.374535	0.151131	0.173917	0.145773	-0.377708	-0.0900345	0.186685	-0.422023	-0.0368067	-0.364406	-0.452055
YCR047C	A	0.0526603	0.177877	0.140233	-0.346518	-0.506741	-0.650116	0.253767	0.381026	0.262177	0.0483285	-0.103323	-0.167223	-0.450008	-0.467007	-0.778046	0.198866	0.346232	0.263264	0.178636	0.398907	0.148937	0.248239	0.143964	0.22587
YDR060W	A	0.29126	0.291512	0.301951	-0.300701	-0.309892	-0.330971	0.35019	0.298404	0.250252	-0.137158	-0.0886139	-0.0820936	-0.740195	-0.695207	-0.721757	0.314497	0.298528	0.233251	0.161537	0.173092	0.181333	0.0805012	0.105146	0.0751344
YDR091C	A	0.272926	0.311424	0.290971	-0.277687	-0.262735	-0.22774	0.21552	0.209114	0.236026	-0.207897	-0.208643	-0.237152	-0.668646	-0.730113	-0.742988	0.303042	0.253928	0.329278	0.215748	0.225345	0.257314	0.122427	0.16089	0.159646
YDL151C	A	0.608714	0.243462	0.131178	-0.0310821	-0.114568	-0.418456	0.477744	0.518279	0.384519	-0.135371	-0.205773	-0.162273	-0.398636	-0.419551	-0.816588	-0.0804295	-0.00712854	0.390527	-0.15429	0.379285	-0.0529405	-0.248991	0.0320663	0.0803052
YML012C-A	A	-0.217451	0.11916	0.815819	-0.677434	0.108885	-0.0858801	0.465073	-0.577453	0.276123	0.0103351	0.0456665	-0.667459	0.357907	0.173829	-0.00464233	-0.0130322	-0.082939	-0.459839	-0.0788217	0.0519383	0.199785	-0.0693649	0.22517	0.084626
YBL029W	A	0.0850364	0.0587085	0.251843	-0.316981	-0.197458	-0.524551	0.0778698	0.143228	-0.286	-0.331844	-0.23244	-0.242281	-0.635519	-0.326996	-0.556659	0.251506	0.23989	0.153426	0.503632	0.340752	0.419329	0.351131	0.308996	0.46538
YEL048C	A	0.553301	0.412608	0.316095	-0.423559	-0.350465	-0.475788	0.121035	0.232293	0.198606	-0.155767	-0.257137	-0.128681	-0.640576	-0.558417	-0.525154	0.172054	0.301353	0.474483	0.168511	0.0776957	0.12606	0.139318	0.171909	0.0502205
YMR290C	A	0.257512	0.240166	0.263545	-0.292878	-0.316463	-0.354626	0.309193	0.258788	0.333096	-0.130188	-0.0940188	-0.113358	-0.691188	-0.759849	-0.706721	0.262095	0.226086	0.273971	0.192029	0.202155	0.234215	0.0737173	0.168183	0.164538
YNL266W	A	-0.22378	0.0557156	0.119817	-0.0826025	-0.197033	0.24741	0.330724	-0.268681	0.0537609	-1.07509	-0.057822	0.255196	-0.225337	-0.036267	0.277526	0.046993	0.116374	-0.32284	0.379043	-0.255554	0.583749	-0.38043	0.270482	0.388644
YDL129W	A	0.321652	0.256986	0.39008	-0.399983	-0.338751	-0.290558	0.312155	0.370223	0.338668	-0.120541	-0.140664	-0.0918486	-0.552967	-0.569615	-0.867662	0.201196	0.152511	0.222517	0.0439473	0.308582	0.195858	0.193069	-0.00534972	0.070494
YPL141C	A	0.504018	0.695921	0.564666	0.330379	0.388476	0.318058	-0.453312	-0.356143	-0.489465	-0.376064	-0.347628	-0.330915	-0.422861	-0.2705	-0.2513	-0.0202486	-0.00644566	-0.0414296	0.114592	0.0871191	0.0136647	0.11628	0.123193	0.109945
YGL117W	A	0.547078	0.51583	0.515241	-0.179311	-0.412028	-0.204931	0.576943	0.420251	0.591514	-0.111996	-0.0490806	-0.0611303	-0.372097	-0.453167	-0.474248	-0.00358014	-0.0358296	0.145454	-0.10049	-0.164497	-0.127088	-0.113651	-0.10219	-0.346997
YOL077C	A	0.254915	0.213461	0.260981	-0.316021	-0.330896	-0.216617	0.292221	0.28054	0.281976	-0.210655	-0.163879	-0.112977	-0.78959	-0.701296	-0.650071	0.313426	0.281542	0.280481	0.216995	0.135555	0.190341	0.127067	0.167348	0.195153
YDL071C	A	-0.246849	0.0244026	-0.228097	-0.0998161	-0.626517	-1.12622	-0.0778586	0.526647	0.0463579	0.200312	-0.0165607	0.0977143	-0.0793655	-0.0412888	-0.05236	0.179149	0.392381	0.147446	0.0578506	0.137395	0.0784976	0.549033	0.24931	-0.0915631
YDL201W	A	0.280146	0.239773	0.255096	-0.216827	-0.328146	-0.272165	0.36903	0.30534	0.111096	-0.250267	-0.0955305	-0.152191	-0.719617	-0.62443	-0.789992	0.329162	0.323262	0.200017	0.188041	0.223798	0.142625	0.191942	0.171422	0.118415
YPL251W	A	0.338614	0.22796	0.603092	0.0343617	-0.210568	-0.230099	0.292874	0.397561	-0.121037	-0.114954	-0.461538	-0.524915	-0.341878	-0.508824	-0.766576	0.201332	0.410457	0.275612	0.00770374	0.164006	0.18367	0.0110463	-0.0484658	0.180566
YOR119C	A	0.378159	0.40435	0.375145	-0.238453	-0.35286	-0.354931	0.2897	0.396407	0.304621	-0.153588	-0.0519253	-0.136518	-0.629965	-0.633301	-0.742198	0.244645	0.286437	0.216687	0.165512	0.0338235	0.138065	-0.0109091	0.0867305	-0.0156319
YJR063W	A	0.36028	0.291777	0.272472	-0.331462	-0.38383	-0.244711	0.14273	0.291099	0.233017	-0.15892	-0.277886	-0.334878	-0.64025	-0.611987	-0.675197	0.362044	0.208816	0.271628	0.207818	0.256769	0.193911	0.151493	0.211597	0.203672
YMR310C	A	0.347093	0.317567	0.395006	-0.252437	-0.361174	-0.383897	0.348204	0.314605	0.238953	-0.109198	-0.302228	-0.262578	-0.584172	-0.649028	-0.676359	0.261378	0.179081	0.272442	0.200088	0.240124	0.165875	0.112086	0.0749401	0.113628
YDR120C	A	0.272273	0.284972	0.277663	-0.280866	-0.396006	-0.361697	0.382619	0.355027	0.326633	-0.140087	-0.12008	-0.111398	-0.576848	-0.714121	-0.737717	0.276584	0.258591	0.237402	0.169873	0.163573	0.116498	0.0706735	0.11011	0.136328
YLR202C	A	0.0756838	-0.13261	-0.541433	-0.270928	-0.0460362	-0.147643	0.202785	0.571983	-0.0512952	0.226259	0.564589	0.178179	-0.0765662	-0.527598	0.339479	-0.60623	-0.300723	0.556419	-0.381332	0.336839	0.129254	-0.173948	-0.125447	0.200319
YKR024C	A	0.262032	0.292174	0.311875	-0.444097	-0.481541	-0.395692	0.313024	0.306558	0.330528	-0.0720071	-0.108553	-0.0489886	-0.594527	-0.654137	-0.637896	0.339383	0.211161	0.258535	0.197067	0.222159	0.179729	0.0463321	0.0928466	0.0740365
YOR298W	A	0.306876	-0.0262422	0.150205	-0.253066	-0.571811	-0.709136	0.280557	0.0607483	0.206259	-0.116286	-0.413976	-0.107236	-0.504993	-0.41165	-0.0384734	0.461736	0.582761	0.501057	0.195644	0.0381501	0.291361	0.0559218	0.0834679	-0.0618777
YGR123C	A	0.288605	0.297668	0.295669	-0.242928	-0.207081	-0.197771	0.211559	0.254657	0.226565	-0.229967	-0.202688	-0.206077	-0.732778	-0.719679	-0.700531	0.323119	0.265225	0.371229	0.18836	0.119557	0.201908	0.145243	0.149631	0.100507
YJL079C	A	-0.325747	-0.268205	-0.269062	-0.813772	-0.765016	-0.735205	0.13021	0.222196	0.149186	0.18274	0.170953	0.040232	0.247966	0.266495	0.156272	0.0499721	0.0529903	0.167933	0.126326	0.287621	0.238302	0.185758	0.260344	0.241512
YNR024W	A	0.268486	0.493114	0.230559	-0.297843	-0.472175	-0.73479	0.384514	0.477291	0.164181	-0.182706	0.0169685	-0.0342395	-0.409517	-0.341999	-0.51782	0.237798	0.576276	0.0759027	-0.0601453	0.15085	0.113705	-0.210411	-0.0183229	0.0903219
YGR292W	A	-0.134554	0.126225	-0.14584	-0.502544	-0.352243	-0.336249	0.257381	0.419843	0.0196986	-0.282194	-0.436633	-0.327101	-0.15815	-0.245985	-0.493229	0.715759	0.23731	0.362636	0.0531893	-0.0148368	0.38831	0.545245	0.168773	0.135193
YOL136C	A	-0.129072	-0.148012	-0.164762	-0.660891	-0.521048	-0.639909	-0.0307491	-0.130041	-0.00912832	-0.0671001	0.0188265	0.0999456	-0.145203	-0.20345	-0.173976	0.0636315	-0.0329025	0.0387003	0.4042	0.368285	0.432058	0.550071	0.532537	0.547989
YOR359W	A	0.382178	0.339815	0.375161	-0.413657	-0.561085	-0.622026	0.386135	0.287914	0.224738	-0.0394721	-0.118508	-0.0311975	-0.57697	-0.521516	-0.503724	0.194902	0.228014	0.248928	0.160133	0.196163	0.101759	0.125547	0.0557293	0.0810384
YFR001W	A	0.0875784	0.200557	0.16677	-0.323034	-0.616449	-0.651388	0.419493	0.451273	0.00680735	-0.0905758	-0.00341019	0.219639	-0.57376	-0.4333	-0.409306	0.555356	0.454093	0.185887	0.05066	0.0645741	0.129436	0.0314086	0.0157246	0.061967
YDL198C	A	0.573656	0.550077	0.575538	-0.142748	-0.438646	-0.329478	0.26268	0.34426	0.44583	-0.105919	-0.121506	-0.260137	-0.513865	-0.421666	-0.595459	0.13784	0.114334	0.217493	-0.0868128	0.082743	-0.0561635	-0.0732637	-0.0928005	-0.0659853
YKL144C	A	0.40974	0.156426	0.120513	-0.437238	-0.583488	-0.612727	0.276011	0.208313	0.182046	-0.159876	-0.0825312	-0.193292	-0.502525	-0.565451	-0.408893	0.393644	0.267146	0.31451	0.350411	0.169369	0.192496	0.151712	0.16591	0.187774
YIR033W	A	0.0825876	0.127545	0.159093	-0.457631	-0.440981	-0.531904	0.427192	0.348953	0.395139	0.0685399	0.113232	0.133395	-0.457938	-0.476074	-0.425174	0.452325	0.425234	0.415369	0.192853	0.0996874	0.125995	-0.274407	-0.21098	-0.292052
YHR072W-A	A	0.250702	0.30283	0.419748	-0.028016	-0.313017	-0.502221	-0.682063	0.427356	0.119557	-0.234974	-0.217276	-0.293069	-0.478	-0.32354	-0.480476	0.273167	0.323123	0.273679	0.0561502	0.355844	0.0213502	0.144587	0.286927	0.297632
YDR361C	A	0.330926	0.28065	0.309278	-0.332599	-0.359219	-0.362605	0.182146	0.214114	0.285465	-0.164568	-0.136576	-0.194065	-0.63334	-0.632509	-0.722583	0.272222	0.283922	0.305952	0.20561	0.183124	0.226981	0.138012	0.143068	0.176592
YAL036C	A	0.228703	0.237702	0.26323	-0.337165	-0.324882	-0.259489	0.142212	0.239887	0.246266	-0.123669	-0.144236	-0.208248	-0.590329	-0.660665	-0.822127	0.162453	0.207759	0.339064	0.199199	0.288636	0.26051	0.237499	0.208703	0.208988
YDL049C	A	-0.18374	-0.168136	-0.42764	-0.662082	-0.674494	-0.586034	0.049584	0.046404	-0.0208549	0.343114	0.352999	0.361815	0.160737	0.291775	0.108693	0.438984	0.306195	0.492895	0.077994	0.0784131	0.101152	-0.219149	0.00865563	-0.27728
YPL183C	A	0.352786	0.309513	0.352023	-0.323445	-0.273509	-0.308256	0.226506	0.304832	0.311609	-0.20962	-0.186277	-0.183029	-0.689857	-0.685697	-0.633066	0.281066	0.246699	0.25366	0.181469	0.0724543	0.197663	0.0967862	0.182223	0.123466
YKL014C	A	0.317051	0.346304	0.332015	-0.237904	-0.260314	-0.317963	0.293047	0.264927	0.256897	-0.213347	-0.14856	-0.0904519	-0.715713	-0.755901	-0.603488	0.314068	0.288344	0.296304	0.187458	0.0861939	0.169556	0.0385099	0.0884434	0.0645224
YOR102W	A	0.484783	0.240151	0.0698842	-0.206445	-0.0465199	0.00563138	0.535524	0.467659	-0.154165	-0.275705	0.685645	-0.327996	-0.0229114	0.029755	-0.449228	-0.185162	-0.209183	0.214453	0.159214	-0.838747	0.0600758	0.0861528	-0.189243	-0.133624
YER174C	A	0.459966	0.454831	0.362154	0.20834	-0.052401	-0.196266	-0.0685989	0.125618	-0.116733	-0.180732	-0.281622	-0.31736	-0.73679	-0.565318	-0.744832	0.34757	0.179909	0.178641	0.244655	0.170545	0.140471	0.151804	0.13907	0.0970773
YNL184C	A	0.203932	0.306137	0.265269	0.0824414	-0.128183	-0.429993	0.246289	0.286664	0.12062	-0.247841	-0.578757	-0.480063	-0.291724	0.467253	0.282378	-0.571397	0.360113	-0.204696	-0.288947	0.304036	-0.0349021	-0.319309	0.140473	0.510207
YNL062C	A	0.333479	0.332446	0.306721	-0.355572	-0.435994	-0.385264	0.29444	0.352716	0.322411	-0.0879027	-0.0714222	-0.104327	-0.599864	-0.704839	-0.622103	0.193433	0.203429	0.268282	0.201269	0.108313	0.223151	0.132137	0.0371091	0.0579548
YNL248C	A	0.280059	0.294494	0.344169	-0.265008	-0.413598	-0.325511	0.362021	0.34672	0.300471	-0.133667	-0.106683	-0.114167	-0.681155	-0.605345	-0.686478	0.355008	0.250715	0.238358	0.11276	0.145449	0.181426	0.0514151	0.0309971	0.0375518
YHR088W	A	0.407694	0.331083	0.266182	-0.41589	-0.510266	-0.387009	0.267274	0.233318	0.158765	-0.0769685	-0.0844491	0.0990997	-0.647202	-0.607486	-0.621348	0.350021	0.20002	0.259599	0.195934	0.144543	0.119282	0.150182	0.107597	0.0600242
YBR134W	A	0.00125186	0.370196	0.120272	-0.35758	-0.920574	-0.567274	0.111801	0.17945	-0.206026	0.108874	-0.249378	-0.108593	-0.297188	-0.269652	-0.185693	0.476081	0.251714	0.478953	0.0333516	0.313184	0.0223052	0.287689	0.293418	0.113418
YGL230C	A	0.401126	0.251204	0.235256	-0.494324	-0.759132	0.273844	-0.225312	-0.657938	-0.232576	0.251202	0.101525	-0.00719911	-0.49772	-0.0109588	0.161537	-0.0316741	-0.0850697	0.555938	0.161729	0.0284407	0.140424	-0.128558	0.328939	0.239298
YOR078W	A	0.212178	0.157061	0.126621	-0.493767	-0.622468	-0.453183	0.432698	0.410048	0.19116	0.0926746	0.0588751	0.0461187	-0.553767	-0.478074	-0.635854	0.21923	0.332602	0.133912	0.173354	0.277566	0.102176	0.187046	0.0915112	-0.00771988
YOL091W	A	0.292096	-0.0980913	0.0859215	-0.809913	-0.474349	-0.675931	0.391959	0.155029	0.188457	-0.105267	-0.222355	-0.271435	-0.32103	0.0414608	0.112865	0.473183	0.356414	0.27348	0.40695	0.149303	0.181544	0.122921	-0.0902885	-0.162924
YOR058C	A	0.511125	0.499348	0.475482	0.0810114	0.0740178	0.112053	0.0712953	0.0394595	-0.0115035	-0.385433	-0.372817	-0.33305	-0.681805	-0.641974	-0.577165	0.288584	0.180091	0.221371	0.15107	0.147346	0.100837	-0.0333324	0.0404335	0.0435538
YNR054C	A	0.141591	0.258312	0.218141	-0.213398	-0.528318	-0.565826	0.252798	0.384044	0.108217	-0.0563075	-0.0609069	-0.124193	-0.595871	-0.581595	-0.617549	0.366693	0.346223	0.174429	0.183836	0.268853	0.161875	0.221791	0.126973	0.130189
YML080W	A	0.390617	0.328734	0.287395	-0.344844	-0.458876	-0.336749	0.22084	0.29728	0.290262	-0.0602514	-0.0155214	-0.147688	-0.587087	-0.554912	-0.754042	0.334136	0.275753	0.246183	0.0926836	0.249475	0.137515	0.06891	0.0109986	0.0291888
YNL124W	A	0.380463	0.384977	0.392911	-0.187868	-0.440418	-0.379185	0.352669	0.395249	0.330016	-0.0463429	-0.0817149	-0.198474	-0.590684	-0.588143	-0.666698	0.224971	0.193424	0.212629	0.123725	0.19783	0.0937169	-0.034528	-0.0291981	-0.0393274
YNL075W	A	0.398155	0.266228	0.351324	-0.301481	-0.438045	-0.346201	0.317997	0.342711	0.351842	-0.0572028	-0.11992	-0.0846005	-0.593509	-0.631802	-0.717639	0.152419	0.134455	0.221106	0.0849206	0.221361	0.178096	0.0865831	0.0880815	0.0951229
YMR049C	A	0.210528	0.217445	0.254606	-0.306341	-0.334967	-0.326916	0.339713	0.329307	0.278948	-0.143845	-0.0672255	-0.0844305	-0.683929	-0.669617	-0.698099	0.304244	0.287361	0.257018	0.206676	0.203081	0.184591	0.0735423	0.0851026	0.0832079
YNL251C	A	0.105964	0.179679	0.152453	-0.415501	-0.422795	-0.558512	0.230819	0.19198	0.22945	-0.129227	-0.204419	-0.220951	-0.492745	-0.574239	-0.531193	0.363784	0.355407	0.392431	0.314267	0.29721	0.260838	0.127818	0.142825	0.204655
YDL153C	A	0.239407	0.281956	0.21217	-0.174735	-0.415147	-0.491379	0.455068	0.382132	0.108623	-0.109362	0.0305692	-0.027642	-0.677253	-0.579979	-0.64009	0.37365	0.396306	0.0997882	0.0993036	0.12254	0.170857	0.0383548	0.0433382	0.0615245
YMR233W	A	0.19712	0.201788	-0.0288075	-0.0488266	-0.335083	-0.528443	0.37178	0.363384	0.0963234	-0.284446	-0.242453	-0.00262975	-0.864562	-0.332191	-0.500779	0.32071	0.365345	0.386576	-0.0275192	0.247282	0.191488	0.198618	0.210487	0.0448364
YIR026C	A	0.326704	0.298542	0.361035	-0.325145	-0.369186	-0.273683	0.207573	0.227978	0.278577	-0.156836	-0.145098	-0.220871	-0.652084	-0.633125	-0.677415	0.187229	0.228727	0.323713	0.146545	0.194158	0.223015	0.126548	0.146446	0.176652
YKL172W	A	0.181593	0.198947	0.1791	-0.174196	-0.570092	-0.643869	0.485592	0.483261	0.0297276	-0.0558108	0.127656	0.130932	-0.574845	-0.378421	-0.562683	0.38917	0.458518	0.0315465	0.0509332	0.13734	0.0776092	-0.0051206	-0.0369436	0.0400542
YOR294W	A	0.177121	0.151027	0.161075	-0.336214	-0.565133	-0.526031	0.330238	0.376605	0.274573	-0.0615015	6.76064e-06	-0.0418374	-0.557495	-0.531794	-0.659238	0.224958	0.260104	0.197499	0.134185	0.32574	0.224718	0.251396	0.0898153	0.100183
YDL093W	A	-0.436668	-0.556842	-0.471057	-0.713684	-0.535185	-0.570924	0.17539	0.165694	0.299924	0.248078	0.293163	0.241057	0.228405	0.192598	0.131727	-0.0230885	0.0701862	0.0940634	0.1299	0.140504	0.195295	0.233645	0.206517	0.261303
YMR126C	A	0.306851	0.404106	0.198228	-0.492921	-0.582228	-0.470229	0.469526	0.251332	0.220029	-0.0695405	-0.0958187	0.101864	-0.560247	-0.444915	-0.490549	0.412422	0.307592	0.174829	0.205015	0.0503294	0.0633478	-0.0115579	-0.00860021	0.0611352
YGR103W	A	0.246958	0.251029	0.275546	-0.306703	-0.389885	-0.278699	0.269178	0.311735	0.188942	-0.12512	-0.0871316	-0.0652812	-0.692889	-0.670575	-0.691663	0.315994	0.307204	0.240089	0.169761	0.11878	0.192808	0.156109	0.132217	0.131596
YNL029C	A	0.347452	0.543991	0.730483	0.13118	0.227844	0.0989208	-0.133472	0.084069	0.0700253	-0.384769	-0.537862	-0.391054	-0.410574	-0.702791	-0.303279	0.0814668	0.118933	0.149393	-0.0272692	0.1099	0.0124913	-0.100658	-0.00309886	0.288677
YNL303W	A	0.250884	0.319357	-0.0567857	0.21603	-0.111034	-0.052932	0.355457	0.469942	-0.128225	-0.581537	-0.0214768	0.161582	-0.417153	-0.432888	0.0403499	0.174063	0.498919	-0.307723	0.0964845	0.256962	-0.654023	-0.474045	0.0418356	0.355954
YLR129W	A	0.227294	0.245239	0.270872	-0.299067	-0.394377	-0.331933	0.344754	0.311313	0.285785	-0.0941195	-0.125659	-0.0662626	-0.650671	-0.664935	-0.655891	0.300724	0.316299	0.315563	0.190918	0.154259	0.161841	0.0496097	0.0535449	0.0548977
YLR222C	A	0.183424	0.174045	0.169166	-0.348803	-0.370908	-0.352815	0.283608	0.288759	0.354991	-0.118841	-0.0822041	-0.0540694	-0.656644	-0.697637	-0.623084	0.286084	0.229774	0.342023	0.261156	0.166942	0.250955	0.0979614	0.0960202	0.120097
YOL052C	A	0.2709	0.283284	0.341115	-0.320035	-0.283317	-0.240936	0.102826	0.163104	0.238948	-0.174667	-0.376327	-0.309243	-0.597738	-0.563033	-0.671789	0.307719	0.265237	0.337812	0.221905	0.234507	0.218796	0.21252	0.136644	0.201767
YOR339C	A	-0.256579	-0.101269	0.0326521	-0.755783	-0.642741	-0.487136	0.366503	0.560855	0.342807	0.213129	0.243549	0.107395	-0.0198401	-0.352808	-0.148933	0.325845	0.191062	0.128673	0.162168	-0.00847659	0.182639	-0.252765	-0.145628	0.314679
YNR075W	A	-0.095593	-0.201684	-0.0781546	-0.536971	-0.604907	-0.492822	0.216159	0.174407	0.331781	0.183231	0.0847835	0.0891067	-0.291837	-0.150825	-0.19291	0.555555	0.514466	0.633617	0.144542	0.189377	0.165502	-0.225525	-0.239305	-0.171996
YBR084W	A	0.165572	0.195916	0.183178	-0.266979	-0.210685	-0.180842	0.0762439	0.0713636	0.131152	-0.236239	-0.245411	-0.224155	-0.651142	-0.645649	-0.717456	0.30412	0.277886	0.342943	0.244218	0.300803	0.296058	0.249562	0.271848	0.267695
YLR279W	A	-0.083772	0.249692	-0.943999	-0.0686234	0.0432506	0.203431	-0.501662	0.266669	-0.463745	0.359348	0.3208	-0.11037	0.173294	-0.0643897	-0.254428	0.403597	-0.202254	0.458777	0.022414	0.174318	0.0637409	-0.313952	0.298766	-0.0309038
YJR055W	A	0.0484769	0.0642417	0.276969	-0.545495	-0.322807	-0.58006	0.552886	0.5487	0.249091	-0.150199	-0.165474	0.428003	-0.464335	-0.427525	-0.172236	0.0316266	0.138197	0.0943568	0.150874	0.121263	0.359028	0.130438	-0.401789	0.0357693
YLR401C	A	0.216599	0.256493	0.195824	-0.303665	-0.321334	-0.429072	0.264605	0.263409	0.230017	-0.0810262	-0.101216	-0.151184	-0.617265	-0.671158	-0.694127	0.304701	0.293202	0.227431	0.166394	0.27492	0.194716	0.139801	0.175755	0.166179
YML093W	A	0.239421	0.224238	0.261985	-0.239094	-0.339098	-0.261745	0.361918	0.313062	0.208688	-0.102608	-0.033048	-0.0468178	-0.674177	-0.656546	-0.785862	0.295316	0.319521	0.167845	0.181761	0.141602	0.155432	0.0796889	0.0930106	0.0955077
YBR174C	A	-0.392515	0.654608	-0.0489192	-0.55083	-0.186155	0.420088	0.222375	0.285374	-0.0317058	0.138752	0.132727	0.250359	0.216082	-0.508009	-0.578251	0.0290651	-0.0523623	0.521094	0.0871327	-0.166296	-0.00525375	-0.154359	-0.439296	0.156296
YMR128W	A	0.351312	0.338654	0.347999	-0.263027	-0.255179	-0.202955	0.292857	0.168786	0.243404	-0.159903	-0.0824504	-0.0724628	-0.661346	-0.717505	-0.744852	0.258961	0.228899	0.248306	0.145479	0.0967766	0.179505	0.0564456	0.116087	0.0862079
YPL096C-A	A	0.30206	0.246744	0.328303	-0.0659294	-0.813164	-0.928753	0.085911	0.34046	-0.383714	0.264899	-1.88888e-05	0.0576345	0.00543384	0.0151058	-0.226211	0.346123	0.195896	-0.0104344	0.110303	-0.216342	0.265267	-0.136444	0.164736	0.0521341
YIL091C	A	0.283044	0.332789	0.326513	-0.326849	-0.491772	-0.463693	0.402801	0.414032	0.29331	-0.0724113	-0.0606035	-0.0343625	-0.604684	-0.542237	-0.574753	0.238747	0.311133	0.196153	0.155164	0.115692	0.0706355	-0.0189775	-0.00221403	0.0525423
YNL235C	A	0.464555	-0.0938878	-0.417263	0.478854	-0.354357	-0.167296	0.20987	0.425709	-0.232019	-0.315631	-0.0935402	0.198006	0.0538496	-0.444433	0.050133	0.234766	0.310972	0.361783	-0.173931	-0.639519	-0.459089	0.0187786	0.333595	0.250095
YLR061W	A	0.114116	0.259704	0.202564	-0.0748622	-0.26605	-0.292115	-0.0145645	0.240214	-0.173762	-0.191763	-0.140523	-0.193137	-0.524915	-0.498496	-0.906653	0.281547	0.37142	0.266811	0.183338	0.303437	0.244632	0.358062	0.199987	0.251006
YNL140C	A	-0.189782	0.135029	0.259142	0.283204	-0.061975	-0.35291	0.22685	0.387341	0.277549	-0.502097	0.221343	0.0885609	0.282339	0.213884	-0.000416925	-0.399382	-0.662354	0.100758	-0.0878438	0.451327	-0.709939	0.100772	-0.291481	0.230082
YBL009W	A	0.172343	0.210389	0.157977	-0.33251	-0.355426	-0.327813	0.091768	-0.0693482	-0.00140422	-0.19063	-0.265045	-0.173249	-0.582612	-0.568072	-0.580144	0.382662	0.26155	0.167631	0.359547	0.271655	0.341516	0.31226	0.343898	0.373058
YLL008W	A	0.269787	0.259258	0.244661	-0.276304	-0.327706	-0.330833	0.305118	0.263133	0.283515	-0.120711	-0.0720017	-0.104127	-0.620939	-0.652999	-0.758188	0.295452	0.277364	0.240676	0.176675	0.191489	0.183984	0.0755048	0.0915624	0.10563
YGR050C	A	0.130446	-0.0287319	-0.383189	-0.344488	-0.370652	-0.161222	-0.578835	-0.103728	0.0135006	-0.294992	0.366713	-0.649034	0.0619819	-0.0189888	0.166004	0.408606	0.393718	0.00249089	0.0647595	0.475619	0.59121	0.0575235	0.334568	-0.133281
YOR056C	A	0.290367	0.374546	0.294641	-0.304191	-0.33478	-0.347074	0.324118	0.267102	0.224008	-0.0949706	-0.0803203	-0.0657018	-0.639369	-0.638072	-0.728421	0.249483	0.211912	0.204189	0.158712	0.162301	0.178505	0.084962	0.101013	0.107041
YBR178W	A	0.104002	-0.517711	-0.519206	0.133535	0.0191041	-0.444914	0.11932	0.726008	0.0873876	0.0701788	-0.143069	-0.17462	-0.326462	-0.0149065	-0.0873679	0.340504	0.332511	0.286297	0.108323	-0.241229	0.37962	0.297991	-0.621499	0.0862028
YCL056C	A	-0.0715603	0.154204	0.390868	0.222816	0.272664	-0.785648	0.292196	0.00307934	0.143751	0.125623	-0.116963	0.364885	-0.204565	-0.0640373	-0.177607	0.237952	0.295053	-0.839208	-0.351482	-0.067458	-0.310893	0.33949	-0.0281796	0.175019
YJL010C	A	0.294553	0.289825	0.302363	-0.268149	-0.366968	-0.34315	0.278308	0.361092	0.261643	-0.124408	-0.0494793	-0.132824	-0.636983	-0.667748	-0.65833	0.263146	0.267063	0.284726	0.150348	0.137342	0.140496	0.0659013	0.0863459	0.0648872
YPL146C	A	0.316247	0.251271	0.296347	-0.285547	-0.484672	-0.448405	0.389524	0.35265	0.281968	-0.0547105	-0.168577	-0.0325721	-0.590753	-0.564657	-0.532686	0.438002	0.317494	0.166346	0.195461	0.033173	0.104365	0.0148551	0.0336149	-0.028739
YGL258W	A	0.265995	0.47757	0.343519	0.201819	0.460105	-0.30494	-0.0731353	0.00817088	-0.289155	-0.235369	0.0352753	0.048943	-0.197204	-0.544767	0.128427	0.237613	0.219591	0.0536886	0.286562	-1.0058	-0.110344	0.0309706	-0.0506112	0.0130761
YCR048W	A	-0.31705	-0.449381	-0.388349	-0.641254	-0.645352	-0.72353	0.194239	0.25735	0.35518	0.304379	0.249662	0.113473	0.246197	0.157066	0.155785	0.153234	0.0407162	0.160831	0.045386	0.192784	0.161715	0.0974208	0.118319	0.161178
YIL156W-A	A	0.355479	-0.0513019	-0.3417	0.624735	0.446833	-0.367003	-0.223302	0.473552	0.000383703	-0.615651	-0.31295	0.167991	0.287521	-0.254816	0.268087	0.0657374	0.295394	-0.167886	-0.295643	-0.327064	-0.0306638	0.333351	-0.280876	-0.050208
YMR018W	A	0.196534	0.434746	0.592719	-0.504472	-0.590911	0.27654	0.255209	-0.0115316	-0.0723099	-0.195955	0.0466234	-0.117298	-0.549838	-0.371097	-0.232195	0.147131	0.472874	0.382434	0.0767482	0.278852	-0.19743	0.0226778	-0.273638	-0.0664141
YBR154C	A	0.195899	0.152226	0.208551	-0.317181	-0.266971	-0.223729	0.201651	0.125649	0.265896	-0.286704	-0.182553	-0.081508	-0.576688	-0.70053	-0.7175	0.28798	0.292217	0.313132	0.243947	0.204477	0.237943	0.208628	0.210452	0.204716
YLR435W	A	0.306301	0.219047	0.291318	-0.227277	-0.449187	-0.200876	0.302194	0.353527	0.160933	-0.0738399	-0.0839827	-0.16965	-0.62849	-0.507602	-0.838362	0.217102	0.320808	0.161679	0.162288	0.204565	0.100368	0.103337	0.176055	0.0997444
YML094C-A	A	-0.15796	0.369593	0.180439	-0.336233	-0.45042	-0.58438	0.289648	-0.000118052	0.180688	-0.16745	-0.119985	-0.358094	0.0147389	-0.308158	-0.0459428	0.709392	0.427733	0.200728	-0.530358	-0.0893434	0.312362	-0.0125846	0.25914	0.216564
YJR023C	A	0.0216466	0.465388	0.544729	-0.363759	-0.26845	-0.204668	0.401481	0.406378	0.00503227	-0.090372	0.0759602	-0.557881	0.5186	-0.449848	0.021449	-0.178386	-0.250629	0.115267	0.182601	0.355003	-0.426626	-0.0755605	-0.337702	0.0903485
YLR124W	A	0.587928	-0.0264323	-0.036869	0.440677	0.355057	0.0283313	-0.510208	0.10717	-0.691347	-0.342698	-0.291944	-0.259834	0.0212491	-0.242809	-0.109036	-0.00168138	-0.170445	0.429229	-0.424602	0.123649	0.206589	0.287957	0.137684	0.382388
YHR014W	A	0.657311	-0.287411	0.299402	-0.107637	-0.336482	0.0158557	0.209933	0.318964	-0.298818	-0.315186	-0.404204	-0.0114964	-0.151039	-0.351631	-0.445697	0.31896	0.49209	0.340694	0.10119	-0.110599	0.234041	0.195507	-0.530024	0.166276
YGR081C	A	0.486707	0.372231	0.320907	-0.411238	-0.400486	-0.305905	0.29577	0.315768	0.282909	-0.0614186	-0.0811797	-0.0683701	-0.608676	-0.52135	-0.641107	0.210048	0.277264	0.187959	0.047947	0.106936	0.158798	0.133379	-0.0588265	-0.0380665
YJR016C	A	0.195329	0.192064	0.202405	-0.329605	-0.31069	-0.233585	0.080521	0.15024	0.203434	-0.136471	-0.173951	-0.244845	-0.574223	-0.624525	-0.733075	0.116329	0.196453	0.316714	0.241809	0.303035	0.288901	0.301229	0.286615	0.285892
YOR145C	A	0.211063	0.250396	0.252168	-0.350309	-0.357209	-0.461295	0.258879	0.351541	0.234661	-0.0719917	-0.132125	-0.107101	-0.528539	-0.652307	-0.664758	0.27458	0.271224	0.296323	0.142096	0.222286	0.192105	0.140676	0.0896124	0.138026
YOR340C	A	0.207521	0.209802	0.244566	-0.305316	-0.318295	-0.339098	0.254791	0.328062	0.327447	-0.120972	-0.115139	-0.135772	-0.614778	-0.622853	-0.743589	0.136876	0.24154	0.249199	0.164526	0.216928	0.202844	0.180902	0.166514	0.184294
YDL194W	A	-0.603359	-0.605011	-0.577862	-0.413265	-0.185672	-0.205205	-0.113314	-0.0712885	-0.0396974	0.120805	0.175158	0.109342	0.0776014	-0.0431568	-0.052236	0.0543521	-0.0958805	0.0255569	0.377116	0.317703	0.361409	0.472114	0.554171	0.360618
YGL021W	A	0.55848	0.520628	0.581248	-0.0265855	-0.124144	-0.0846493	-0.00713516	-0.173139	-0.0764702	-0.336991	-0.263598	-0.33324	-0.556438	-0.503022	-0.600734	0.199545	0.180518	0.198967	0.126795	0.085413	0.154835	0.128877	0.148664	0.202176
YPR137W	A	0.238821	0.225076	0.241897	-0.383087	-0.389162	-0.332594	0.342885	0.256967	0.34794	-0.0708225	-0.0300652	-0.0358242	-0.555689	-0.574185	-0.791601	0.206119	0.224409	0.231814	0.219713	0.193081	0.148578	0.117056	0.0560781	0.112594
YLR002C	A	0.279221	0.229465	0.33904	-0.303247	-0.365035	-0.326429	0.326188	0.237315	0.274287	-0.128095	-0.115194	-0.0831078	-0.640693	-0.680864	-0.608077	0.292439	0.259334	0.286643	0.170118	0.138035	0.194403	0.0448581	0.0825426	0.0968535
YMR093W	A	0.216819	0.308913	0.311673	-0.437049	-0.378809	-0.388894	0.301176	0.298842	0.281662	-0.105924	-0.152455	-0.0724741	-0.573206	-0.626509	-0.609263	0.266462	0.186315	0.231396	0.134632	0.231369	0.176898	0.149806	0.120125	0.128495
YNL132W	A	0.262024	0.286526	0.287685	-0.314515	-0.263714	-0.185068	0.247209	0.236693	0.250065	-0.177657	-0.122576	-0.113458	-0.656277	-0.696091	-0.710579	0.250987	0.203775	0.271094	0.157425	0.166905	0.210169	0.082052	0.18084	0.146485
YOR170W	A	0.668286	0.505143	0.356036	0.396348	0.444636	0.599068	-0.215841	-0.404569	0.116249	-0.0927543	-0.0128857	-0.01717	-0.0910974	-0.180636	-0.0684842	-0.196838	-0.192892	0.049	-0.309726	-0.367769	-0.0849869	-0.184803	-0.315373	-0.39894
YDR263C	A	-0.374457	-0.448878	-0.621397	-0.573761	-0.451491	-0.536686	0.353704	0.365931	0.291267	0.424096	0.358673	0.257642	0.201757	0.223374	0.0321607	-0.0533846	0.143678	0.00194897	0.0474659	0.164929	0.0595147	0.0129288	0.047737	0.0732478
YKL132C	A	0.251506	0.407498	0.319386	-0.42541	-0.277308	-0.339489	-0.157481	-0.0595416	0.283971	-0.32812	-0.546298	-0.388824	-0.425646	-0.336642	-0.267727	0.337697	0.179238	0.323074	0.298617	0.299528	0.439519	0.101763	0.123719	0.18697
YJL050W	A	0.235951	0.26817	0.292649	-0.273195	-0.212901	-0.180675	0.213253	0.189984	0.261153	-0.145048	-0.103687	-0.14488	-0.659445	-0.684252	-0.779792	0.245988	0.208665	0.227931	0.169995	0.186325	0.205547	0.12673	0.185646	0.165888
YJL189W	A	0.323409	0.297894	0.0298092	-0.0110329	-0.49228	-0.201237	-0.157576	0.352258	-0.123439	-0.156451	0.0762706	-0.098614	-0.625115	-0.736802	-0.394281	0.25225	0.362452	0.0341925	0.144766	-0.0891759	0.240208	0.505494	0.256345	0.210653
YPL185W	A	-0.216564	-0.59908	-0.0840208	-0.927056	0.0472919	0.140639	0.0422814	0.415974	-0.172695	0.121074	0.124096	0.125892	0.0133532	-0.352627	0.2468	0.114444	0.255665	0.235364	0.261141	0.18449	0.482511	0.0666775	-0.450504	-0.0751459
YPL212C	A	0.444353	0.457237	0.455263	-0.14036	-0.159484	-0.109658	0.250053	0.214766	0.264195	-0.235611	-0.199089	-0.210738	-0.632095	-0.659548	-0.638424	0.211712	0.245893	0.214334	0.0979085	0.0985037	0.0880037	-0.0124449	-0.00848156	-0.0362892
YBR158W	A	0.309954	0.267052	0.340052	-0.137117	-0.119889	-0.111026	0.124139	0.118722	0.112435	-0.207551	-0.213106	-0.170446	-0.742756	-0.750056	-0.625611	0.0838088	0.0916226	0.172992	0.178992	0.207795	0.193324	0.266818	0.32725	0.282602
YBR061C	A	0.228557	0.112039	0.136709	-0.329369	-0.414074	-0.425558	0.14671	0.177304	0.112058	-0.171901	-0.210329	-0.194555	-0.526714	-0.527724	-0.637137	0.236797	0.322815	0.362991	0.245945	0.267584	0.280097	0.27576	0.310734	0.221263
YNL002C	A	0.24846	0.238751	0.224034	-0.309919	-0.500543	-0.472652	0.313373	0.345655	0.327305	-0.0238358	-0.0265005	-0.0567327	-0.595591	-0.519029	-0.657519	0.278354	0.263432	0.208051	0.131574	0.109684	0.1831	0.091423	0.11439	0.0847375
YGL099W	A	0.284739	0.265791	0.273974	-0.251919	-0.248359	-0.239097	0.246162	0.27176	0.269615	-0.211585	-0.100007	-0.17896	-0.654886	-0.67957	-0.686267	0.290384	0.269258	0.235624	0.142047	0.161969	0.17764	0.109706	0.117072	0.134907
YGL169W	A	0.288494	0.321731	0.234292	-0.438554	-0.319133	-0.577235	0.364044	0.296412	0.275261	-0.0673486	-0.0460416	-0.131804	-0.495149	-0.634197	-0.527661	0.258931	0.176047	0.260311	0.173862	0.154082	0.172345	0.0456505	0.0460484	0.169612
YMR003W	A	0.443005	0.227894	0.0789988	-0.185358	-0.463769	-0.153387	0.244425	-0.0428135	-0.0348689	-0.517527	-0.0880094	-0.274877	-0.358694	-0.574915	-0.56291	0.366149	0.100294	0.0688573	0.402774	0.355676	0.281275	0.273696	0.223139	0.190947
YOR268C	A	0.275894	-0.50296	-0.0189577	0.0220195	-0.152603	-0.417949	0.0504517	0.34631	0.144134	-0.218485	0.0842159	0.643295	-0.264212	0.209979	-0.422002	-0.338686	0.270159	-0.330247	-0.168428	-0.472801	0.30442	0.264988	0.290432	0.401031
YJL198W	A	0.32651	0.308177	0.27236	-0.229047	-0.257898	-0.263576	0.176573	0.168683	0.291014	-0.135069	-0.140013	-0.194101	-0.634085	-0.671872	-0.721884	0.173952	0.167773	0.239279	0.211179	0.204305	0.198754	0.171023	0.179589	0.158374
YMR141W-A	A	0.601775	0.430584	0.412316	-0.54192	-0.627642	-0.464885	0.223685	0.298307	0.423992	0.0332589	0.0816556	-0.0450343	-0.017677	-0.0479653	-0.489959	0.1899	-0.00722773	0.205516	-0.00118523	-0.209226	-0.151203	-0.165784	-0.142833	0.0115518
YCL021W-A	A	0.562923	0.60386	0.627662	0.166001	0.438508	0.386287	0.0749658	-0.12207	-0.0826109	-0.336826	-0.169268	-0.170684	-0.223042	-0.434842	-0.316742	-0.000122483	0.268209	0.049799	-0.302811	-0.212273	-0.27121	-0.254919	-0.222712	-0.0580813
YKR092C	A	0.208994	0.211807	0.296979	-0.234849	-0.227882	-0.270708	0.176741	0.18056	0.252893	-0.157864	-0.171973	-0.252265	-0.645249	-0.683931	-0.663585	0.257003	0.231076	0.251146	0.195995	0.214302	0.276723	0.126143	0.15799	0.269953
YKR056W	A	0.308083	0.23838	0.331354	-0.404597	-0.395823	-0.375704	0.25472	0.243348	0.296953	-0.143505	-0.116498	-0.106079	-0.581422	-0.620947	-0.581603	0.263777	0.243933	0.246385	0.182462	0.181567	0.188426	0.0957203	0.134611	0.11646
YHR085W	A	0.353154	0.337892	0.403274	-0.342883	-0.405179	-0.501262	0.209672	0.239819	0.399725	-0.106505	-0.0276597	-0.150688	-0.575492	-0.518317	-0.584423	0.197076	0.071041	0.191863	0.186702	0.164812	0.171717	0.131554	0.0915874	0.0625198
YHL012W	A	0.364359	0.0374166	0.110513	-0.535188	-0.661494	-0.455711	0.35013	0.472893	0.321628	-0.0832961	-0.0367072	-0.053516	-0.416115	-0.316881	-0.237928	0.448532	0.334784	0.355462	0.167656	-0.0829553	0.0929349	-0.107854	-0.0944355	0.025774
YJR070C	A	0.209636	0.235725	0.226901	-0.321559	-0.245323	-0.213033	0.252933	0.195038	0.272299	-0.137381	-0.114059	-0.151708	-0.630859	-0.655167	-0.758227	0.200623	0.20838	0.222287	0.183127	0.212808	0.243802	0.185479	0.186352	0.191927
YPR144C	A	0.285371	0.248589	0.336508	-0.36569	-0.36284	-0.344669	0.274014	0.253742	0.393655	-0.10639	-0.127909	-0.129161	-0.567294	-0.630919	-0.623034	0.210114	0.220408	0.273649	0.192865	0.12953	0.166874	0.0221763	0.0979213	0.152488
YKL085W	A	0.16809	0.145023	0.141942	0.557744	0.66945	0.71227	-0.486126	-0.455289	-0.28169	-0.277106	-0.3867	-0.366504	-0.11067	-0.164643	-0.259315	-0.0100239	-0.0778165	0.0406406	0.0474774	0.0536685	0.0883871	0.0681833	0.121886	0.0611209
YJR047C	A	0.066	-0.135937	-0.0111427	-0.527382	0.0347931	-0.437034	0.598327	0.518719	0.157537	-0.149086	-0.210692	-0.00623608	-0.281009	-0.645195	-0.438562	-0.16256	0.0185035	0.321724	0.132514	0.348513	0.101206	0.159397	0.187564	0.360037
YLR221C	A	0.258019	0.13232	0.292285	-0.211236	-0.450109	-0.316672	0.375819	0.341491	0.205969	-0.0671437	-0.029974	-0.0137499	-0.696366	-0.576007	-0.61883	0.298131	0.366875	0.195932	0.127428	0.0450472	0.166427	0.186569	0.0248771	-0.0371013
YOR333C	A	0.0318201	0.543063	0.47652	-0.265907	0.162611	-0.349247	-0.433279	0.112781	0.164963	-0.082295	-0.0378803	-0.518977	-0.271649	-0.268174	-0.410267	0.217952	0.231658	-0.426766	0.457422	0.433368	0.0184428	0.11432	-0.180025	0.279545
YBR069C	A	-0.0836089	-0.0780756	-0.0336457	-0.646933	-0.499277	-0.37121	0.189853	0.239289	0.378174	0.0272893	-0.0199938	-0.0584365	-0.395027	-0.449024	-0.534007	0.103335	0.128866	0.302383	0.277651	0.312215	0.316571	0.289507	0.30946	0.294643
YPR010C	A	0.286704	0.265684	0.300822	-0.258712	-0.192896	-0.16612	0.185092	0.17826	0.278107	-0.17183	-0.142184	-0.139804	-0.643239	-0.701074	-0.742577	0.176012	0.172393	0.239306	0.194586	0.163382	0.202144	0.134193	0.186195	0.195557
YLR062C	A	0.192917	0.0575513	-0.0728972	-0.0277645	0.0795735	0.0667443	0.152354	0.1702	-0.0991038	-0.0184844	0.0291629	-0.102783	-0.514599	-0.83162	-0.886284	0.070396	0.264013	0.328998	0.0935833	0.140381	0.377523	0.310171	0.183226	0.0367425
YGL187C	A	0.412072	0.538665	0.465519	0.239206	0.237106	0.394306	-0.486757	-0.262162	-0.306729	-0.365221	-0.272367	-0.475605	-0.285389	-0.31294	-0.491215	0.0136547	0.127571	0.22556	0.110479	0.0774903	0.00763774	0.200313	0.119926	0.0888774
YPL201C	A	0.163699	0.0719821	0.0660112	-0.549113	-0.463848	-0.822094	0.431556	0.443659	0.436111	0.0963244	-0.193395	-0.204167	-0.324918	-0.224433	0.136596	0.321539	0.332771	0.169361	0.0869813	-0.0147765	0.0389171	0.0890156	-0.135778	0.0479965
YER127W	A	0.238986	0.310062	0.369563	-0.345984	-0.537889	-0.426351	0.34606	0.400547	0.20349	-0.115292	-0.0536606	-0.0199831	-0.483617	-0.495973	-0.600875	0.212333	0.331198	0.178728	0.0727696	0.202453	0.187188	0.0880173	-0.0681039	0.00633466
YMR014W	A	0.157124	0.309605	0.209604	-0.16838	-0.475634	-0.515727	0.410765	0.448632	0.0948021	-0.115259	0.0240137	0.0658291	-0.512108	-0.563532	-0.587966	0.259429	0.422867	0.13364	0.169464	0.103269	0.0840841	0.0916041	0.0355974	-0.0817223
YOR342C	A	0.19915	0.0176387	0.0601312	-0.392368	-0.346203	-0.505938	0.316811	0.205229	0.251157	-0.105565	-0.0708387	-0.0244974	-0.620113	-0.565137	-0.53361	0.122808	0.175781	0.162013	0.183935	0.232533	0.359999	0.262396	0.302563	0.312124
YCL059C	A	0.241474	0.231905	0.262178	-0.342	-0.29716	-0.107295	0.145321	0.249208	0.198715	-0.172427	-0.136159	-0.110503	-0.631234	-0.619428	-0.756858	0.274463	0.200842	0.24778	0.168304	0.207195	0.22827	0.150112	0.144682	0.222617
YMR243C	A	0.457262	0.414475	0.463451	-0.0786922	-0.117812	-0.112445	0.0934605	0.0624967	0.109367	-0.302196	-0.297803	-0.314342	-0.562068	-0.699243	-0.56975	0.0312742	0.115514	0.242505	0.164864	0.199311	0.151531	0.162665	0.211733	0.174442
YJL027C	A	0.0882657	0.586854	0.351239	0.0696094	-0.460266	-0.0137306	-0.400761	0.246903	-0.465525	-0.137263	0.0706698	-0.13272	-0.347816	-0.242958	-0.395025	0.553468	0.307252	0.295407	0.429864	0.0282688	0.0407138	0.0222387	-0.15062	-0.344069
YER156C	A	0.307269	0.327218	0.318824	-0.219141	-0.291116	-0.206647	0.110478	0.200732	0.144554	-0.097405	-0.100681	-0.190752	-0.628035	-0.653027	-0.738941	0.205756	0.233057	0.259126	0.14227	0.208737	0.16399	0.211373	0.152806	0.139556
YBR191W	A	0.0791604	0.12125	0.09578	-0.141925	-0.155642	0.152768	0.00263605	-0.00874544	-0.0738568	-0.278772	-0.227564	-0.241359	-0.645762	-0.574147	-0.70398	0.283627	0.351183	0.343799	0.283938	0.220699	0.274013	0.385756	0.21165	0.245493
YJL208C	A	0.240736	0.220735	0.295444	-0.347011	-0.363971	-0.468811	0.32031	0.281548	0.31984	-0.110538	-0.107243	-0.125167	-0.501019	-0.639223	-0.589954	0.25056	0.208912	0.271376	0.137925	0.215779	0.083015	0.144053	0.132919	0.129787
YKR079C	A	0.215281	0.238778	0.264638	-0.352045	-0.388007	-0.361547	0.37159	0.309573	0.316759	-0.0879814	-0.135024	0.00290521	-0.606568	-0.596443	-0.540108	0.378478	0.268305	0.257294	0.179647	0.0441318	0.178626	-0.0234149	0.0530859	0.0120451
YMR131C	A	0.16588	0.206781	0.158466	-0.352973	-0.288526	-0.305622	0.21061	0.219315	0.262109	-0.0765459	-0.132026	-0.103907	-0.592823	-0.634487	-0.715218	0.23463	0.213987	0.297309	0.212394	0.256839	0.205669	0.207872	0.163366	0.1869
YHR084W	A	0.393547	0.352052	0.457927	0.0335464	-0.0124139	-0.132838	0.0927324	-0.0226933	0.0521419	-0.312582	-0.306337	-0.305913	-0.589076	-0.666749	-0.628528	0.266896	0.224536	0.205751	0.161186	0.175378	0.197152	0.0412715	0.171645	0.151368
YOL041C	A	0.253661	0.30877	0.341053	-0.251549	-0.371741	-0.29498	0.312145	0.327914	0.291576	-0.155079	-0.111541	-0.0832399	-0.64994	-0.569161	-0.621015	0.316496	0.299221	0.20653	0.136535	0.0881143	0.0898298	0.0124147	0.0604483	0.0635384
YIL047C-A	A	0.335921	0.415199	0.591444	-0.119681	-0.146684	0.00937537	-0.0457784	0.0923831	0.185172	-0.32533	0.0510013	-0.0905999	-0.322305	-0.610132	-0.662148	-0.141389	0.387143	0.49142	-0.257274	0.171532	0.147233	-0.0556461	0.0252021	-0.12606
YNL061W	A	0.268016	0.273619	0.252756	-0.320531	-0.327903	-0.373214	0.283206	0.220126	0.303198	-0.0903396	-0.0902472	-0.0754711	-0.590066	-0.619496	-0.677334	0.262933	0.228189	0.229569	0.16058	0.171926	0.201214	0.093505	0.111848	0.103916
YOR011W	A	-0.207046	-0.222119	-0.170136	-0.763683	-0.703703	-0.64003	0.308058	0.429224	0.369316	0.048403	0.117168	0.195096	-0.0379516	0.0145686	0.100921	0.0237284	0.00691772	0.126863	0.0668854	0.141291	0.168418	0.170611	0.239352	0.217846
YPL126W	A	0.255183	0.28394	0.294199	-0.325133	-0.408944	-0.332404	0.354188	0.320361	0.286147	-0.121119	-0.0677832	-0.0794654	-0.613548	-0.612592	-0.583211	0.247035	0.217214	0.233513	0.178968	0.11152	0.143146	0.0274493	0.0939394	0.097397
YHR015W	A	0.0686146	0.175093	0.136786	0.24831	0.29483	-0.468262	-0.0446775	-0.0823832	-0.232762	-0.0311021	-0.441174	-0.41301	-0.60248	-0.306774	-0.463971	0.216783	0.452511	0.415145	-0.0270865	0.287224	0.158294	0.338834	-0.0200152	0.341272
YLL034C	A	0.286493	0.290089	0.337383	-0.290585	-0.286318	-0.273667	0.22798	0.225436	0.25776	-0.130418	-0.0983299	-0.0748804	-0.57697	-0.609723	-0.744186	0.305187	0.269028	0.243095	0.13298	0.0788455	0.168829	0.0237472	0.115957	0.122268
YBL024W	A	0.202745	0.185949	0.199341	-0.320941	-0.299352	-0.279712	0.180779	0.132702	0.204427	-0.192502	-0.177886	-0.158025	-0.620311	-0.626135	-0.593096	0.322859	0.292982	0.333919	0.290984	0.173685	0.289399	0.120917	0.186873	0.150397
YLR186W	A	0.299728	0.282646	0.262028	-0.276503	-0.248507	-0.352898	0.284647	0.23999	0.337128	-0.0657729	-0.200417	-0.167059	-0.574947	-0.594386	-0.702118	0.170935	0.228238	0.272187	0.0903933	0.177075	0.166457	0.109814	0.11161	0.149731
YDL179W	A	0.458898	0.445041	0.57939	0.344221	0.490625	0.458291	-0.0227807	-0.0994304	-0.149896	-0.271939	-0.234744	-0.302906	-0.558815	-0.358357	-0.267796	-0.385389	-0.0880216	0.051602	-0.0794073	0.0446351	-0.141182	0.0401912	-0.0120563	0.0598266
YMR132C	A	0.319739	0.231341	0.191318	-0.278258	-0.280186	-0.318585	0.205073	0.188946	0.172317	-0.213761	-0.129354	-0.224093	-0.602489	-0.42039	-0.666227	0.460191	0.365838	0.273456	0.032882	0.119642	0.0760601	0.258766	0.314342	-0.0765677
YJR127C	A	0.5506	0.544463	0.565217	0.448682	0.448425	0.324054	-0.200858	-0.289222	-0.240585	-0.296498	-0.275952	-0.223604	-0.288118	-0.359454	-0.290127	-0.197511	-0.15783	-0.148414	-0.137643	-0.0963814	0.0399922	0.0371242	0.10464	0.139
YNL114C	A	-0.375648	0.048548	-0.247156	-0.236296	-0.55512	-0.726319	0.5075	0.567059	-0.0428351	-0.0588381	0.145026	0.29516	-0.289544	-0.164415	0.0693489	0.268306	0.37354	0.000479434	0.0210672	0.105678	0.316859	0.145861	-0.069357	-0.0989046
YHR141C	A	0.178672	0.216752	0.210458	-0.0613769	-0.0587771	0.0270726	-0.299663	0.0671646	-0.0161634	-0.21503	-0.220547	-0.2628	-0.573198	-0.576671	-0.714175	0.451112	0.267885	0.316354	0.164495	0.188846	0.1923	0.409586	0.114337	0.193367
YMR069W	A	0.245923	0.245172	0.325213	-0.586487	-0.279922	-0.406531	0.0251885	0.228736	0.148975	-0.0965108	-0.183244	-0.421202	-0.386941	-0.613128	-0.277054	0.00225371	0.306517	0.27568	0.21977	0.134175	0.336484	0.250215	0.252263	0.254454
YPR143W	A	0.263329	0.254574	0.308026	-0.194923	-0.489988	-0.45541	0.438611	0.339691	0.0538358	-0.0767063	-0.141703	-0.0379665	-0.527541	-0.493698	-0.563869	0.464218	0.288663	0.118706	0.107592	0.140475	0.0583976	0.00945673	0.0954422	0.0407897
YPL193W	A	0.230014	0.20154	0.363319	-0.28009	-0.316182	-0.323704	0.425781	0.334087	0.286118	-0.145973	-0.150941	-0.0766935	-0.570402	-0.534794	-0.681023	0.288019	0.173191	0.246996	0.0112366	0.194027	0.0482737	0.101815	0.0727534	0.102631
YAL044C	A	-0.331096	-0.315743	-0.284569	-0.0612355	-0.0241218	-0.0932012	-0.353277	-0.223798	-0.157992	-0.0609429	-0.223217	-0.262172	-0.196666	-0.228956	-0.303201	0.0298581	0.0470225	0.210345	0.335722	0.516005	0.387854	0.630503	0.452545	0.510334
YBR089W	A	0.240156	0.0972129	0.240974	-0.317687	-0.401653	-0.544909	-0.0176569	-0.174204	0.109488	-0.0406123	0.24003	0.199631	-0.473777	-0.521438	-0.632196	0.0789105	0.330894	0.180314	0.205946	0.298128	0.30304	0.315899	0.0567319	0.226775
YMR269W	A	0.122317	0.259725	0.213035	-0.239677	-0.486802	-0.473512	0.600822	0.452075	0.056803	0.0759796	0.0770611	0.0698794	-0.479093	-0.568707	-0.536096	0.146205	0.305728	-0.0270883	-0.0449733	0.0410209	0.0420327	0.146347	0.0990765	0.147841
YDL031W	A	0.265435	0.257522	0.263271	-0.24894	-0.347251	-0.421184	0.254588	0.280847	0.292193	-0.119119	-0.103444	-0.137818	-0.56624	-0.603517	-0.608465	0.330061	0.294146	0.259323	0.147618	0.167994	0.143314	0.0419507	0.0856566	0.0720576
YNL203C	A	-0.00430353	-0.0118551	-0.0950176	-0.279881	-0.569943	0.0777178	0.146954	0.0290911	0.00291465	0.333392	0.475638	-0.252466	-0.714506	-0.434138	-0.172034	0.53232	0.21321	0.311628	-0.143714	-0.124782	0.0535412	0.317925	0.317906	-0.00959801
YDR514C	A	0.313646	0.434562	0.326064	-0.227861	-0.391881	-0.234996	0.274912	0.197893	0.247466	-0.188803	-0.0899621	-0.174921	-0.446109	-0.5831	-0.702699	0.239293	0.355333	0.156214	0.239356	0.106851	0.131483	-0.0424138	0.0427301	0.0169425
YJL069C	A	0.280004	0.26746	0.236246	-0.32455	-0.35513	-0.379235	0.33148	0.275358	0.367353	-0.124857	-0.106424	-0.141662	-0.603837	-0.598151	-0.528434	0.1852	0.259122	0.308323	0.16665	0.159631	0.149683	0.0584849	0.0300719	0.0872113
YMR229C	A	0.274069	0.308656	0.313223	-0.258087	-0.196404	-0.188398	0.218908	0.20402	0.229262	-0.193692	-0.12975	-0.108588	-0.684164	-0.676606	-0.623699	0.29372	0.24016	0.229334	0.138299	0.0893026	0.197253	0.0763165	0.12339	0.123476
YPR099C	A	-0.107055	0.0501578	-0.246442	0.181532	0.0908498	0.315527	0.363226	0.140456	-0.141455	0.112272	-0.123078	0.416939	-0.242182	-0.42626	0.0823096	0.139109	0.587055	-0.0415187	0.452365	-0.273754	-0.509302	-0.575647	-0.374919	0.129816
Q0255	A	0.283283	0.411024	0.192414	0.170935	0.415901	0.562673	0.0721272	-0.696707	-0.047082	-0.317131	0.111595	0.21213	-0.0475159	-0.461761	-0.359668	-0.0863243	0.172883	0.0393997	0.140975	-0.371689	-0.148342	0.262988	-0.19549	-0.316619
YHR045W	A	-0.159826	-0.172129	-0.242981	-0.713355	-0.599599	-0.687787	0.2812	0.251525	0.350593	0.0307443	0.114292	0.0797233	-0.116004	-0.164912	-0.16932	0.192575	0.219876	0.264159	0.165578	0.223146	0.18511	0.214418	0.208443	0.244533
YHL039W	A	0.279471	0.222894	0.281273	-0.356215	-0.314135	-0.215664	0.218337	0.16948	0.237079	-0.174374	-0.188778	-0.129625	-0.601368	-0.633877	-0.569077	0.314495	0.251879	0.378025	0.181892	0.156726	0.154472	0.0866451	0.210043	0.0404025
YDR465C	A	0.143367	0.181189	0.148685	-0.345386	-0.308032	-0.346612	0.327084	0.360309	0.269694	-0.0705033	0.0371275	-0.105246	-0.581601	-0.599939	-0.691164	0.294858	0.244772	0.189778	0.120493	0.166618	0.190697	0.100835	0.134361	0.138615
YBR186W	A	0.454817	0.185269	0.411361	-0.344676	-0.537543	-0.380702	0.0436422	0.0852318	0.211899	-0.224517	-0.0879863	-0.108073	-0.498144	-0.507937	-0.44314	0.0462631	0.407992	0.214327	0.206801	0.12511	0.15007	0.0825458	0.256277	0.251112
YJR108W	A	0.36707	0.173552	0.243533	-0.248227	-0.0286459	0.00576263	0.0478865	-0.305075	-0.426746	-0.225284	0.55049	-0.0223121	0.32763	-0.250495	-0.282046	-0.14122	-0.183267	-0.28765	-0.664523	0.481218	0.127053	0.22955	0.401256	0.110489
YPL217C	A	0.229622	0.271871	0.253425	-0.238675	-0.329418	-0.282127	0.280299	0.263813	0.198297	-0.108206	-0.100523	-0.0837119	-0.638956	-0.596862	-0.685461	0.291462	0.323954	0.198908	0.143617	0.167199	0.139168	0.0511072	0.148259	0.10294
YJL011C	A	-0.00232578	0.109408	0.0946316	-0.229962	-0.501193	-0.261011	0.195972	0.358271	0.170208	-0.0924484	-0.0383049	-0.038875	-0.63169	-0.449602	-0.713607	0.232008	0.286686	0.339423	0.181328	0.164146	0.226376	0.16296	0.319962	0.117639
YPL025C	A	0.00456269	-0.314445	0.00681813	-0.0798131	0.174545	-0.141543	0.278114	0.0876103	0.168654	0.229877	-0.400676	-0.238181	-0.483195	-0.312612	-0.460156	-0.230611	0.18453	0.0935231	0.782096	0.262653	0.152076	0.522799	-0.0463917	-0.240234
YJR041C	A	0.317318	0.296661	0.341688	-0.250421	-0.312554	-0.25904	0.258709	0.251858	0.269531	-0.188348	-0.142584	-0.106705	-0.65799	-0.661453	-0.469762	0.328454	0.247043	0.260756	0.192098	0.0830867	0.170994	-0.0426793	0.0816417	-0.00830138
YIL103W	A	0.323342	0.266709	0.304201	-0.2952	-0.333486	-0.196806	0.279451	0.141746	0.31702	-0.154797	-0.155404	-0.162759	-0.560291	-0.565242	-0.694866	0.272826	0.185752	0.339023	0.185626	0.11624	0.131501	0.0340825	0.104611	0.11672
YGL125W	A	0.0965959	0.0546428	0.0500284	0.150987	-0.0584344	-0.108352	-0.375973	-0.475608	-0.369959	-0.345164	-0.510904	-0.536804	-0.0852075	-0.165088	-0.102608	0.35397	0.395868	0.500485	0.285686	0.308641	0.257369	0.217645	0.175129	0.287055
YKL125W	A	0.000435935	-0.03752	0.0116054	-0.587278	-0.701201	-0.508673	0.339931	0.412114	0.165265	-0.0279894	0.0281401	-0.000508891	-0.38579	-0.316821	-0.317181	0.23522	0.234936	0.264994	0.254833	0.247317	0.254752	0.224329	0.0965663	0.112522
YKL143W	A	0.223691	0.20039	0.242816	-0.30517	-0.402485	-0.395552	0.420033	0.333535	0.253168	-0.0232417	0.0186111	0.0539466	-0.589697	-0.567627	-0.644423	0.200962	0.267111	0.127935	0.143494	0.163355	0.133755	0.0173233	0.0785821	0.0494886
YJL064W	A	-0.0314263	0.337265	-0.440441	0.206826	-0.399868	0.0451958	0.0956753	0.158674	0.133593	-0.36722	-0.223298	0.0164879	0.0893821	-0.0814222	0.232369	0.576396	-0.251362	-0.141738	-0.403249	-0.550989	0.564029	-0.0282464	0.0381011	0.425265
YBR141C	A	0.124589	0.230392	0.141137	-0.403729	-0.470349	-0.51025	0.2901	0.152052	0.238543	-0.144981	-0.0515937	-0.172063	-0.488924	-0.540843	-0.466044	0.308331	0.264783	0.289512	0.252106	0.248874	0.222481	0.170252	0.156825	0.158799
YBR181C	A	0.118723	0.0995267	0.0929322	-0.144812	-0.122723	-0.0129136	-0.211968	0.0715415	0.0207625	-0.177171	-0.16923	-0.265653	-0.58475	-0.606812	-0.688229	0.344365	0.292621	0.350883	0.303856	0.183754	0.301486	0.337543	0.24137	0.224898
YMR151W	A	-0.104358	0.374875	0.0389356	-0.646896	-0.294585	-0.222739	-0.152533	0.0557951	-0.591574	-0.339333	-0.202208	-0.102818	0.511247	-0.00588094	-0.267653	-0.0777058	0.0310499	0.358079	0.165728	0.365463	0.264204	0.366158	0.20705	0.269701
YOR226C	A	-0.139761	-0.0927704	-0.10945	-0.472177	-0.362002	-0.586751	-0.0226387	0.0158691	0.0278596	-0.108962	-0.33214	-0.270486	-0.184186	-0.235666	-0.210509	0.313796	0.168844	0.354625	0.230522	0.391199	0.414198	0.484147	0.361041	0.365398
YLR074C	A	0.243902	0.207522	0.227429	-0.344743	-0.355989	-0.444784	0.264776	0.348975	0.257661	-0.00419614	-0.0878503	-0.118211	-0.526653	-0.529592	-0.671819	0.297762	0.265536	0.170914	0.073338	0.220528	0.153536	0.126819	0.0999092	0.125229
YKL021C	A	0.248697	0.209652	0.29105	-0.272413	-0.209354	-0.268444	0.217263	0.235869	0.165086	-0.250959	-0.254747	-0.0829196	-0.647295	-0.58618	-0.617938	0.291957	0.307377	0.255153	0.184386	0.186479	0.169761	0.146586	0.156721	0.124212
YER002W	A	0.143788	0.055068	0.101776	-0.100936	-0.466793	-0.648203	0.563571	0.440015	-0.17489	-0.0427122	0.179612	0.21933	-0.456638	-0.370655	-0.275419	0.425135	0.484236	0.102709	0.0355631	0.0262149	-0.0320901	-0.103821	0.0489404	-0.153803
YNL113W	A	0.338463	0.294094	0.361029	-0.379427	-0.332222	-0.260218	0.198799	0.229512	0.334848	-0.10884	-0.0995728	-0.150304	-0.519523	-0.477057	-0.730777	0.160429	0.182746	0.347981	0.186974	0.106727	0.120764	0.0437614	0.119642	0.0321711
YIL104C	A	0.33291	0.308332	0.387898	-0.2441	-0.257974	-0.406277	0.309754	0.267505	0.21106	-0.146946	-0.0293284	-0.106473	-0.584082	-0.577914	-0.617214	0.271914	0.244874	0.201977	0.180731	0.0914137	-0.0427589	0.0552773	0.137808	0.0116159
YOR341W	A	0.190786	0.201647	0.229152	-0.285617	-0.192618	-0.151692	0.213114	0.189015	0.272357	-0.162307	-0.124136	-0.118144	-0.648485	-0.685124	-0.681747	0.196515	0.18549	0.246141	0.203201	0.148503	0.236551	0.152501	0.197722	0.187174
YMR116C	A	0.220628	0.245849	0.231279	-0.0813949	0.0183812	-0.0104467	-0.152931	-0.0129317	0.0985003	-0.154024	-0.212269	-0.328448	-0.516259	-0.644425	-0.77074	0.0963765	0.168786	0.350481	0.216538	0.148655	0.254194	0.336417	0.239776	0.258008
YNL205C	A	0.0269932	0.0349249	0.0883296	-0.734283	-0.280909	-0.18143	0.42453	-0.072271	0.203678	-0.0939307	-0.129669	-0.160093	-0.442287	-0.296058	-0.390124	0.344207	0.643511	0.329752	0.296578	-0.0357438	0.0397283	0.264901	0.055009	0.0646574
YOR154W	A	0.469275	0.337268	0.420316	-0.259903	-0.342054	-0.3876	0.222334	0.191194	0.22294	-0.20479	-0.169291	-0.200652	-0.544851	-0.563873	-0.46972	0.307971	0.228508	0.226111	0.120422	0.0578128	0.162858	0.0721946	0.0171009	0.0864299
YJL025W	A	0.282099	0.297528	0.422762	-0.160478	-0.336814	-0.326954	0.308907	0.11887	0.209366	-0.138144	-0.222007	-0.307267	-0.549561	-0.582615	-0.543158	0.334762	0.234455	0.181136	0.137763	0.244597	0.107285	-0.0124699	0.16856	0.131377
YKL082C	A	0.170347	0.2253	0.187694	-0.184065	-0.480661	-0.43253	0.419189	0.417998	-0.012566	-0.0628207	0.0773156	0.0882719	-0.525258	-0.490476	-0.607241	0.307647	0.441527	-0.00760182	0.0548627	0.198992	0.103086	0.121449	-0.0415581	0.0310979
YIL173W	A	0.129327	0.15781	0.6622	0.304056	0.331483	0.269294	-0.442067	-0.0170077	-0.620019	-0.0423701	0.134374	0.160353	-0.0721653	-0.447269	-0.192258	0.309815	-0.200271	0.0941667	0.0667136	-0.206916	-0.447939	-0.298382	0.123122	0.243952
YAR030C	A	0.149847	0.201548	0.221641	-0.413587	-0.138914	-0.956541	0.0566667	0.545404	-0.166597	0.00133889	-0.239801	-0.0140461	-0.0452357	0.171889	0.0537113	-0.133094	0.438622	0.19383	-0.00185168	0.377678	0.0318822	-0.0420487	0.0817947	-0.374135
YGL111W	A	0.217805	0.241181	0.232342	-0.310008	-0.234418	-0.296486	0.195777	0.150882	0.238335	-0.151528	-0.126184	-0.107937	-0.58253	-0.649513	-0.663164	0.275237	0.236597	0.279602	0.197242	0.259694	0.157542	0.133833	0.169291	0.136407
YOR303W	A	0.579783	0.611239	0.575719	0.0247423	-0.16239	-0.267567	0.384444	0.262386	0.393795	-0.0279085	-0.00523433	-0.0222204	-0.0662772	-0.191128	-0.119379	-0.0871085	-0.0524995	0.00561564	-0.221076	-0.256312	-0.265315	-0.353964	-0.389156	-0.350189
YJL190C	A	0.131385	0.154349	0.175366	-0.102598	-0.00214479	0.0156738	0.1606	0.171596	-0.02613	-0.238869	-0.303022	-0.27135	-0.640062	-0.660732	-0.663361	0.324297	0.261649	0.283499	0.193073	0.189051	0.170573	0.250886	0.209254	0.217016
YCR049C	A	-0.381748	-0.43953	-0.586309	-0.319338	-0.486145	-0.516	0.150183	0.409404	0.262228	0.193823	0.180968	0.0785461	0.199018	0.164649	0.289418	-0.232262	-0.0288394	0.00603611	0.0206196	0.30262	0.24379	0.404805	0.105303	-0.0212394
YIR020C-B	A	0.555878	-0.0168291	0.150944	-0.308975	-0.0705677	-0.00621423	-0.360281	-0.0865226	0.157374	0.0314015	-0.0275364	-0.206771	-0.354036	-0.679965	-0.511369	0.0463985	0.320039	0.31823	0.170749	-0.0387791	0.529962	0.38309	0.0283477	-0.0245671
YER052C	A	0.579605	0.573712	0.576984	-0.104538	-0.176894	-0.214109	0.315562	0.287674	0.500924	-0.0733191	-0.0183371	-0.0889563	-0.268891	-0.390259	-0.458655	-0.0941167	-0.0386168	0.0634354	-0.0957973	-0.169253	-0.130029	-0.219092	-0.165315	-0.191717
YCL026C-A	A	-0.164293	0.210235	0.416416	-0.134291	-0.357625	-0.357776	0.37415	0.529172	0.277482	0.0899942	0.161925	-0.264854	-0.392662	-0.424457	-0.554233	-0.0643399	0.210048	0.34481	0.171693	0.162597	-0.108154	0.0875216	-0.348023	0.134664
YPR190C	A	0.131401	0.128934	0.132596	-0.354497	-0.344555	-0.392746	0.259044	0.231784	0.235695	-0.112886	-0.0567061	-0.0146358	-0.585755	-0.654126	-0.530176	0.289197	0.27305	0.219323	0.194915	0.266365	0.256489	0.129335	0.137051	0.160902
YPR009W	A	0.197555	0.397127	0.224411	-0.0807279	-0.0892636	-0.108985	0.0955217	0.0550381	-0.053993	-0.25521	-0.403427	-0.337131	-0.679286	-0.501647	-0.531855	0.253344	0.27041	0.2674	0.222206	0.264966	0.33327	0.17625	0.135968	0.148058
YPR044C	A	0.256688	0.264341	0.293175	0.0375831	-0.0401331	-0.304169	-0.122073	0.210992	-0.00363043	-0.0282109	0.10083	-0.329251	-0.505646	-0.653858	-0.789278	0.239079	0.229178	0.165825	0.138018	0.158171	0.171532	0.31233	0.0625808	0.135927
YMR212C	A	0.236373	0.246828	0.240713	-0.328421	-0.363237	-0.411728	0.261458	0.248962	0.264746	-0.174504	-0.0769833	-0.0653598	-0.585313	-0.592164	-0.49359	0.321788	0.306308	0.304589	0.171888	0.0783205	0.122644	0.0684854	0.0904381	0.127762
YHR040W	A	0.28315	0.280317	0.279637	-0.379137	-0.342723	-0.434849	0.24348	0.263605	0.353919	0.0292193	-0.0639569	-0.133085	-0.438004	-0.499213	-0.7084	0.23274	0.162244	0.15978	0.0965369	0.265819	0.128385	0.0426545	0.0652323	0.112647
YDL150W	A	0.316455	0.359805	0.281108	-0.220826	-0.253636	-0.272554	0.230107	0.190359	0.24632	-0.0739655	-0.0588817	-0.200537	-0.587733	-0.557734	-0.71305	0.264564	0.300907	0.0989329	0.0487426	0.241672	0.115693	0.0718153	0.11614	0.0562983
YJL098W	A	0.241765	0.275498	0.306496	-0.378647	-0.428116	-0.416717	0.393702	0.326251	0.262611	-0.0834976	-0.0295846	-0.0197509	-0.487635	-0.547394	-0.550826	0.25158	0.284949	0.153767	0.167515	0.0587211	0.0441568	0.0350949	0.108413	0.0316483
YNL308C	A	0.137174	0.234959	0.173782	-0.121053	-0.517645	-0.400349	0.470789	0.501925	-0.0102731	-0.0277129	0.051085	0.050978	-0.500394	-0.390765	-0.617915	0.318199	0.429996	0.0243281	0.098715	0.104829	0.031125	0.0109784	-0.0267838	-0.0259735
YBL014C	A	0.197026	0.112111	0.13769	-0.461177	-0.444853	-0.387028	0.159248	0.106444	0.165849	-0.231367	-0.131128	-0.15855	-0.444353	-0.489987	-0.497489	0.328357	0.263371	0.319526	0.283972	0.302812	0.254447	0.205128	0.213182	0.196767
YKL106W	A	0.448529	0.408469	0.460981	-0.296775	-0.391808	-0.411299	0.241659	0.224397	0.272141	-0.199819	-0.281366	-0.275913	-0.423125	-0.463159	-0.388811	0.127257	0.203445	0.319586	0.088873	0.135925	-0.0125666	0.0370109	0.106541	0.069827
Q0110	A	0.360582	0.296182	0.170615	0.125586	0.295104	0.581367	0.010222	-0.460385	-0.10102	-0.356097	0.06489	0.0598076	-0.227194	-0.620549	-0.29293	0.106789	0.2849	0.234089	0.22246	-0.418739	0.123991	0.073978	-0.182074	-0.351574
YMR256C	A	0.0845673	0.255429	0.210705	0.545512	0.268598	0.503264	-0.246487	0.184837	-0.457006	-0.336016	-0.828435	-0.208661	0.0194598	-0.120189	0.181747	0.0115134	-0.0578997	0.353151	-0.115516	0.00180614	-0.193114	0.0160866	-0.05767	-0.0156822
YLR003C	A	0.226638	0.158533	0.202325	-0.222771	-0.353395	-0.217564	0.347969	0.29913	0.328835	-0.0994217	-0.177928	-0.143505	-0.714369	-0.525657	-0.572843	0.27088	0.204652	0.168961	0.232853	0.108542	0.176105	0.164077	0.0363427	0.101611
YDR042C	A	-0.0364772	-0.0491462	0.0343593	-0.00454441	-0.270145	-0.177344	0.214651	0.330885	0.421092	-0.151391	-0.0363614	-0.463141	-0.662744	-0.509788	-0.169092	0.692248	0.340367	0.214938	0.219779	-0.0127233	0.0106926	-0.0682577	0.0344885	0.0976542
YNL313C	A	0.182171	0.228022	0.183936	-0.303874	-0.291183	-0.352537	0.250429	0.22175	0.260516	-0.0171124	-0.106415	-0.0816354	-0.549102	-0.616604	-0.669217	0.31377	0.230374	0.265395	0.221277	0.192152	0.165807	0.0534107	0.0923574	0.126314
YOR212W	A	0.389983	0.323754	0.44974	-0.0480293	0.0319976	0.0252585	0.148956	0.0498432	0.110461	-0.219748	-0.227579	-0.169373	-0.608542	-0.671012	-0.684872	0.16348	0.23083	0.233639	0.158353	0.03714	0.145011	0.0716584	-0.00652872	0.0655796
YPL266W	A	0.213107	0.242385	0.248417	-0.31222	-0.270085	-0.274893	0.25503	0.239478	0.183091	-0.0753425	-0.127002	-0.100766	-0.597607	-0.654446	-0.629854	0.255719	0.235575	0.209369	0.14572	0.232019	0.172728	0.143481	0.126609	0.139488
YIL064W	A	0.279089	0.257091	0.275172	-0.215861	-0.189054	-0.098697	0.0504352	0.299704	0.136745	-0.0780097	-0.19733	-0.237855	-0.637249	-0.621771	-0.683735	0.186466	0.234397	0.220233	0.198873	0.174243	0.112602	0.155294	0.175651	0.203567
YOR073W	A	0.231678	0.166411	0.209431	-0.111685	-0.198676	-0.198902	0.0688729	0.0774057	-0.0360679	-0.170372	-0.196343	-0.343435	-0.680885	-0.496629	-0.580673	0.180323	0.161886	0.113136	0.316317	0.376778	0.369669	0.226413	0.289527	0.225819
YMR259C	A	0.312994	0.319366	0.317286	-0.262138	-0.246099	-0.263364	0.364358	0.272457	0.362772	-0.168101	-0.106311	-0.086302	-0.586241	-0.614432	-0.546835	0.259288	0.191094	0.202649	0.145432	0.0216002	0.110662	-0.0504879	0.0338792	0.0164735
YPL220W	A	0.229962	0.234073	0.25037	-0.14699	-0.0567054	0.0370359	-0.0307323	0.104357	0.126827	-0.211139	-0.258902	-0.344303	-0.617362	-0.595297	-0.651554	0.295552	0.257162	0.322798	0.212418	0.0319523	0.219263	0.229048	0.150847	0.211318
YHR081W	A	0.281344	0.270677	0.304891	-0.186132	-0.290532	-0.267216	0.212393	0.416486	0.0990493	-0.148894	-0.0478885	-0.111931	-0.657489	-0.576965	-0.511397	0.333401	0.394091	0.171915	0.0483978	0.160176	0.00639656	-0.0294078	-0.0369997	0.165632
YPL245W	A	0.238251	0.167827	0.255464	-0.139511	-0.122943	-0.0802081	-0.00489416	0.0457956	0.0898512	-0.228525	-0.322494	-0.334585	-0.530373	-0.612898	-0.59948	0.3794	0.28253	0.372297	0.219325	0.142689	0.246151	0.234684	0.158595	0.143052
YOR242C	A	0.131178	-0.129828	-0.129273	-0.339224	-0.540922	-0.265364	0.521283	0.314906	0.339947	-0.273917	-0.259343	-0.0902426	-0.249249	-0.611337	-0.164443	0.227682	0.326324	0.328068	0.294689	0.149987	0.19024	0.141897	-0.0302498	0.117193
YNL022C	A	0.320315	0.276839	0.316412	-0.272757	-0.400871	-0.259623	0.190607	0.299872	0.252411	-0.129827	-0.194325	-0.112098	-0.594072	-0.555172	-0.553912	0.203961	0.22927	0.234901	0.162633	0.224334	0.160026	0.0436856	0.106373	0.0510181
YNL259C	A	-0.036193	-0.0744654	0.00757628	0.129434	-0.638146	-0.299493	-0.433392	0.263921	-0.45365	0.292355	0.340648	0.354738	-0.0593723	0.247154	0.288485	0.135866	0.225195	0.385157	0.00518216	-0.084476	-0.60432	0.120426	-0.0815126	-0.0311176
YAL045C	A	-0.18089	0.61566	-0.202317	0.271134	-0.450534	0.426368	-0.193273	0.0597714	-0.227564	-0.0378872	0.222304	0.319746	0.354192	-0.423192	-0.109403	-0.00824641	0.301439	0.409352	-0.28547	-0.0601686	-0.10981	-0.446134	-0.190217	-0.0548613
YJR071W	A	0.161174	0.0930124	-0.019295	-0.369473	-0.36257	-0.396115	0.337981	0.376034	0.229548	-0.0539929	-0.0590312	-0.0891364	-0.561724	-0.596638	-0.475604	0.154115	0.236125	0.176178	0.151755	0.208733	0.191135	0.321285	0.11646	0.230044
YMR127C	A	0.446039	0.147256	0.249994	-0.309147	-0.341211	-0.323258	0.341465	-0.013816	0.0295563	-0.159342	-0.0455745	-0.0526892	-0.44392	-0.670735	-0.528274	0.187116	0.360104	0.1792	0.18375	0.0548107	0.251777	0.223797	0.034009	0.199091
YDR529C	A	0.221786	0.266019	0.199673	0.4997	0.587848	0.586485	-0.365178	-0.305222	-0.20619	-0.366655	-0.420499	-0.378167	-0.261542	-0.28295	-0.211821	0.105352	-0.0328313	0.0376816	0.00760975	0.0369341	0.0351098	0.0966145	0.130807	0.0194317
YJR002W	A	0.268073	0.252267	0.268268	-0.229409	-0.365843	-0.336018	0.326476	0.317168	0.193537	-0.0965612	-0.00689387	-0.0339816	-0.652927	-0.512102	-0.621936	0.209226	0.280362	0.182455	0.105773	0.163651	0.111441	0.0585929	0.0722087	0.0461733
YOR130C	A	0.582637	0.473801	0.484218	0.0678081	-0.156426	-0.384017	0.337376	0.441818	0.422163	-0.0578613	0.051995	-0.113613	-0.0869898	-0.213202	-0.250028	-0.139379	0.0371486	0.0707785	-0.271611	-0.236958	-0.150674	-0.28381	-0.279585	-0.34559
YML123C	A	0.344643	0.362905	0.340751	-0.403089	-0.422461	-0.30147	0.451548	0.458334	0.588451	0.219922	0.21597	0.0911819	0.00966557	-0.0202016	-0.192156	-0.233681	-0.21449	-0.145532	-0.125212	-0.250858	-0.168261	-0.2253	-0.191875	-0.188785
YOR199W	A	0.208732	0.115986	0.695133	-0.114183	-0.0576407	0.580322	-0.150608	-0.313315	0.529491	-0.341209	-0.290455	-0.184221	-0.306598	0.0627395	-0.149228	-0.247054	0.117249	0.19684	0.0563509	0.221739	0.0550354	-0.44954	-0.147563	-0.0880052
YDR528W	A	0.109515	0.0524379	0.0506531	-0.619553	-0.683572	-0.640281	0.339944	0.314101	0.372212	0.363731	0.179349	0.173617	-0.114658	-0.0569087	-0.140838	0.203179	0.254555	0.157091	0.0911307	-0.0883817	-0.0285753	-0.0492077	-0.183117	-0.056424
YDR312W	A	0.312795	0.289092	0.272588	-0.305892	-0.403718	-0.285171	0.356953	0.222229	0.207118	-0.130968	-0.187017	-0.0734924	-0.579699	-0.526858	-0.4817	0.34623	0.331141	0.264365	0.0979404	0.0759234	0.106735	0.00701869	0.0476585	0.0367263
YPR106W	A	0.170249	0.379974	0.388088	-0.0019833	-0.0997025	-0.0390947	0.0883057	0.0153759	-0.0573016	-0.301545	-0.311874	-0.167334	-0.61178	-0.579782	-0.571917	0.0962892	0.157555	0.00543324	0.195667	0.0999501	0.141118	0.274154	0.37805	0.352104
YOR139C	A	0.348613	0.177479	0.213458	-0.0262741	-0.61808	0.12047	0.308881	0.119519	-0.0818378	-0.133709	0.20546	0.180899	-0.363488	-0.249633	0.0750971	-0.0375192	0.614406	-0.143509	-0.233003	0.106018	-0.622153	0.194547	-0.334306	0.178668
YLR196W	A	0.159411	0.195476	0.209293	-0.316831	-0.330597	-0.392943	0.280873	0.248938	0.303364	-0.0418575	-0.0748203	-0.0822319	-0.490638	-0.587663	-0.656235	0.19054	0.211099	0.271143	0.151727	0.14829	0.226426	0.074248	0.155868	0.147121
YGR158C	A	0.30753	0.320599	0.305388	-0.284151	-0.328097	-0.216448	0.281454	0.245987	0.11719	-0.146805	-0.103861	-0.215632	-0.542733	-0.575692	-0.628549	0.156047	0.21595	0.140279	0.156479	0.123343	0.147782	0.133731	0.259663	0.130548
YBR187W	A	0.205667	0.176844	0.184815	-0.292557	-0.2921	-0.0827344	-0.0566336	-0.000127955	0.0856022	-0.196998	-0.210376	-0.300496	-0.424759	-0.467195	-0.712426	0.191031	0.157684	0.282595	0.287062	0.258256	0.268059	0.335117	0.276686	0.326984
YMR290W-A	A	0.168974	0.15369	0.251179	-0.369908	-0.363733	-0.280593	0.340529	0.306525	0.131737	-0.0899715	-0.0947338	-0.132552	-0.552046	-0.596121	-0.494473	0.173878	0.373626	0.152769	0.113504	0.335955	0.224941	-0.00559427	0.11622	0.136201
YML075C	A	-0.339072	-0.364658	-0.325258	-0.678622	-0.610465	-0.515239	0.071933	0.0933037	0.168923	0.0525177	0.0439819	0.044373	0.0664036	0.0702338	0.0987847	0.230789	0.168227	0.263571	0.245576	0.208402	0.249185	0.2208	0.267789	0.26852
YOR034C	A	-0.309601	-0.321821	-0.34229	-0.651451	-0.547655	-0.699979	0.201804	0.102723	0.178795	0.191467	0.165982	0.127699	0.263751	0.174792	0.203736	0.0421902	0.134164	0.125312	0.166661	0.177788	0.153425	0.181573	0.118857	0.162078
YHR062C	A	0.328949	0.219871	0.206547	-0.311772	-0.286645	-0.473896	0.194101	0.160574	0.290405	-0.153435	-0.144802	-0.185069	-0.502867	-0.502697	-0.559691	0.16067	0.196505	0.270346	0.0440198	0.261101	0.286712	0.170996	0.166574	0.163504
YEL040W	A	0.58609	0.598784	0.604509	0.00180739	0.0257613	0.119777	0.148988	0.19493	0.164437	-0.114234	-0.159491	-0.169826	-0.422778	-0.512429	-0.416628	0.000660574	0.0703421	0.155594	-0.186763	-0.0739876	-0.176324	-0.18114	-0.141341	-0.116738
YOR025W	A	0.543908	0.485291	0.527213	0.023513	-0.0248582	-0.0105237	-0.0623942	-0.0237254	0.0770093	-0.269979	-0.172959	-0.400872	-0.520881	-0.496036	-0.538454	0.141609	0.134971	0.190598	0.063739	0.140223	0.046325	0.03563	0.130648	-0.019994
YNL204C	A	-0.0408224	0.0831015	0.18615	-0.296175	-0.353584	-0.448987	0.14185	0.380177	0.3063	-0.0607601	-0.0760943	-0.243015	-0.543522	-0.399183	-0.49012	0.200897	0.202131	0.346654	0.433341	0.25254	0.239331	0.104761	0.0614232	0.0136051
YPL157W	A	0.255138	0.235015	0.146367	-0.24455	-0.144927	-0.343865	0.167045	0.301723	0.204654	-0.217401	-0.101172	-0.127299	-0.556792	-0.603344	-0.625363	0.238234	0.22762	0.264972	0.260688	0.184605	0.254162	0.0532104	0.0887021	0.0825779
YHR049W	A	0.44183	0.418028	0.440134	-0.145164	-0.267084	-0.255119	0.21095	0.189472	0.121017	-0.183566	-0.108703	-0.241297	-0.500861	-0.44349	-0.65254	0.252951	0.244429	0.239314	0.0754972	0.104373	0.0596212	0.0655055	-0.0483626	-0.0169353
YER097W	A	0.0309449	-0.0526803	0.0859366	-0.175196	0.212473	0.0905935	-0.0269658	-0.0716274	-0.0576461	-0.0464214	-0.355296	0.145901	-0.298677	-0.706188	-0.473966	0.360647	-0.148525	0.678173	0.384052	-0.0293337	0.0578913	0.235909	0.30613	-0.146129
YHL022C	A	0.303971	0.472012	-0.0788244	0.217032	0.415066	0.161852	-0.409014	-0.206753	-0.363417	-0.295606	-0.148625	-0.184555	0.0237606	0.177504	-0.398634	0.449945	-0.104677	0.0621514	-0.209919	-0.424845	0.0578766	-0.17036	0.511705	0.142355
YNL207W	A	0.243151	0.242777	0.310433	-0.333429	-0.398167	-0.456143	0.294568	0.261039	0.0919516	-0.054882	-0.0313617	-0.0666347	-0.511004	-0.544496	-0.506247	0.286829	0.313038	0.273843	0.129552	0.0988319	0.151593	0.0947133	0.0807011	0.029341
YNR071C	A	-0.0484267	0.0557243	0.302401	-0.71491	-0.652711	-0.471685	0.0576238	0.227613	0.251071	-0.046299	0.178969	-0.0252803	0.105651	-0.106927	-0.153177	0.0350385	0.237688	0.413997	0.438651	0.0479301	0.233243	-0.211339	-0.133557	-0.0212898
YAL033W	A	0.221681	0.312517	0.202744	-0.176685	-0.249572	-0.355406	0.0254526	0.237685	-0.0321636	-0.202179	-0.307291	-0.196744	-0.39942	-0.655433	-0.474509	0.275439	0.212852	0.229562	0.133411	0.18484	0.333601	0.351589	0.252789	0.0752423
YMR268C	A	0.320527	0.463096	0.435071	-0.388452	-0.41974	-0.342959	0.220511	0.152315	0.139946	-0.209647	-0.0958808	-0.00624524	-0.502607	-0.528256	-0.385191	0.280591	0.202442	0.201885	0.141613	0.0537941	0.105561	-0.00137599	0.0880093	0.074997
YKR060W	A	0.227139	0.264384	0.351217	-0.22812	-0.272391	-0.346684	0.156942	0.195864	0.0587492	-0.240489	-0.190632	-0.0697305	-0.601456	-0.571913	-0.469391	0.185517	0.31997	0.345446	0.1202	0.253208	0.191289	0.0256126	0.144917	0.150353
YLR106C	A	0.310034	0.287369	0.324656	-0.23617	-0.202296	-0.254352	0.210647	0.195007	0.214628	-0.227803	-0.142193	-0.114699	-0.573361	-0.622732	-0.574781	0.261049	0.242925	0.25124	0.126493	0.053011	0.173749	0.0927426	0.105521	0.0993157
YDR441C	A	-0.133886	-0.0239579	0.0853802	-0.720473	-0.536009	-0.686781	0.180727	0.392518	0.47484	0.175488	0.16087	-0.00657604	-0.114879	-0.126636	-0.0996803	-0.0312018	0.120088	0.221507	0.191631	-0.00610105	0.133955	0.0825944	0.122259	0.144323
YDR016C	A	0.162678	0.0982036	0.196626	0.391645	0.00272613	0.38948	-0.567043	-0.0480655	0.0264511	-0.169212	-0.348942	-0.503352	-0.131281	-0.17414	-0.596676	-0.0476791	0.210364	-0.0964936	0.10117	-0.0946543	0.171859	0.39795	0.306172	0.322215
YPL267W	A	0.296198	0.400119	0.24465	-0.16185	-0.620148	-0.509975	0.236865	0.229754	0.221596	0.206926	-0.158109	-0.123525	-0.395402	-0.363414	-0.367621	0.402841	0.229258	0.237451	0.00170496	0.0351582	0.0488819	-0.128887	-0.113133	0.150661
YCR016W	A	0.254695	0.240388	0.17335	-0.311294	-0.523357	-0.435144	0.445938	0.260946	0.180395	-0.0416379	0.0204365	-0.0502435	-0.499469	-0.392201	-0.506087	0.29906	0.296453	0.147038	0.0576395	0.277807	0.107731	0.0251963	-0.0127942	-0.0148452
YBL052C	A	0.26864	0.296343	0.290619	-0.103057	-0.10365	-0.222006	0.0904726	-0.0396614	0.0187998	-0.331828	-0.115331	-0.248354	-0.564168	-0.531459	-0.621321	0.333118	0.335301	0.216628	0.28	0.107003	0.177013	0.113587	0.194886	0.158426
YLR355C	A	0.14015	0.158463	0.160789	-0.366971	-0.316729	-0.29012	0.0121913	0.0123613	0.109498	-0.084179	-0.0872612	-0.208881	-0.439003	-0.52808	-0.616941	0.164619	0.129769	0.256016	0.279847	0.309429	0.331783	0.274173	0.300203	0.298875
YMR147W	A	0.24512	0.388441	0.252047	-0.388933	-0.266201	-0.198266	0.0686329	-0.0904689	0.0552242	-0.226907	-0.191895	-0.248909	-0.504279	-0.388866	-0.580332	0.144304	0.260295	0.220611	0.142749	0.356503	0.215404	0.28885	0.197538	0.24934
YNL282W	A	0.202785	0.171847	0.291212	-0.28276	-0.339213	-0.336777	0.17523	0.239724	0.272024	-0.0306989	-0.122011	-0.245527	-0.461247	-0.591497	-0.585299	0.216533	0.207522	0.344286	0.16056	0.100525	0.0961247	0.221126	0.120673	0.174859
YDR398W	A	0.112291	0.147791	0.147829	-0.3502	-0.3485	-0.484186	0.300717	0.309052	0.348631	-0.0279199	-0.0205972	-0.0853457	-0.518581	-0.528742	-0.52073	0.224693	0.191522	0.254076	0.170497	0.161526	0.189631	0.0624631	0.161119	0.102963
YER124C	A	0.147929	0.249654	0.224765	0.513758	0.513806	0.454603	0.0355976	0.0580389	0.0194479	-0.173622	-0.093349	-0.0593571	-0.595523	-0.600091	-0.47562	-0.125075	-0.0806479	-0.11787	-0.0369213	-0.171865	0.0284451	0.100765	0.112104	0.0710277
YPL030W	A	0.234532	0.20974	0.223458	-0.346799	-0.474372	-0.319402	0.339905	0.250016	0.306353	-0.161306	-0.118155	-0.0202521	-0.500483	-0.505958	-0.499788	0.304077	0.237778	0.252018	0.117413	0.174998	0.142668	0.0675647	0.0232208	0.0627721
YGR183C	A	0.218379	0.148552	0.249072	0.417292	0.34092	0.192124	-0.705243	-0.0467213	-0.020951	-0.298998	-0.550946	-0.600249	-0.139824	-0.205129	0.145898	0.0939989	0.00123191	0.227832	0.123056	0.0534385	-0.0663221	0.095428	0.220253	0.106909
YGR228W	A	-0.20215	-0.174311	-0.318436	0.155015	-0.380752	-0.331683	0.204475	0.12661	-0.133192	-0.154006	0.372395	0.129545	-0.650354	-0.174857	0.207715	0.252899	0.212057	0.137197	-0.485394	0.253694	0.362702	0.398238	0.0356444	0.156949
YBR030W	A	0.116765	0.0888955	0.181652	-0.354225	-0.34289	-0.380537	0.23095	0.140847	0.212466	-0.128813	-0.170049	-0.273231	-0.429763	-0.452098	-0.560591	0.411063	0.285865	0.308462	0.178116	0.233804	0.219184	0.125083	0.146893	0.212151
YAR047C	A	0.134043	0.292961	-0.119403	-0.444087	-0.368723	-0.423215	0.392802	0.247306	-0.0704786	-0.466735	0.229234	-0.105247	-0.164007	0.138348	0.290114	0.1496	0.261257	0.184555	0.187358	-0.317247	-0.428657	-0.00384194	0.483132	-0.0790682
YBL027W	A	0.0369577	0.0726695	0.041907	-0.149555	-0.10216	0.0473655	-0.0911191	0.0491795	0.021128	-0.166747	-0.248107	-0.281989	-0.531453	-0.527878	-0.671424	0.34622	0.216704	0.269037	0.216806	0.30776	0.268292	0.304136	0.270926	0.301342
YPR169W-A	A	-0.0137306	-0.130589	0.219182	0.140186	-0.079765	-0.283338	0.251798	0.134156	0.220319	0.276714	-0.523945	-0.0110786	0.348255	0.13676	-0.112717	-0.866533	-0.34071	0.200204	0.0582436	0.0364708	-0.157961	-0.109703	0.255082	0.352701
YBR010W	A	0.315114	0.311531	0.288675	-0.261323	-0.190265	-0.0317654	-0.313705	-0.117433	0.0946101	-0.120882	-0.0895067	-0.186816	-0.373667	-0.397937	-0.752228	0.218099	0.081544	0.209023	0.241248	-0.0834491	0.278648	0.395376	0.227579	0.25753
YCR050C	A	-0.472372	-0.289397	-0.266735	-0.326835	-0.531867	-0.338319	0.0209828	0.417773	0.240438	0.344031	-0.0731198	0.0818888	0.0230736	0.0827853	0.320698	-0.35508	0.309585	0.290022	-0.00811278	0.291454	-0.256183	0.00382015	0.193574	0.297894
Q0160	A	0.532338	0.49463	0.448768	0.0968494	0.172014	0.340402	-0.130457	-0.333357	0.130687	-0.222973	-0.169867	-0.101437	-0.30713	-0.415536	-0.349236	0.224806	0.112334	0.26364	0.132183	-0.410066	-0.0084245	-0.0394887	-0.190192	-0.270489
YIL110W	A	0.253197	0.228611	0.262318	-0.213821	-0.198715	-0.244072	0.102685	0.187342	0.244839	-0.111288	-0.200097	-0.15952	-0.584803	-0.698445	-0.506677	0.281393	0.22336	0.253791	0.0913147	0.238481	0.168346	0.129688	0.109479	0.142594
YGL101W	A	0.347	0.446831	0.569755	-0.213446	-0.258269	-0.33823	0.0299737	0.25339	0.00888174	-0.100125	-0.296993	-0.112458	-0.418796	-0.511733	-0.511191	0.12801	0.178815	0.0989013	0.142978	0.174473	-0.00559554	0.25191	0.0889569	0.0469603
YJL156W-A	A	0.296911	0.525483	0.407218	0.108232	0.165615	-0.467443	0.126898	-0.0120229	0.333565	-0.314095	-0.336073	0.0273061	5.35484e-05	-0.178875	-0.448849	0.0594126	0.407598	0.25242	-0.292591	-0.451726	-0.0382733	-0.203529	0.028346	0.00441905
YOL010W	A	0.218272	0.283285	0.331739	-0.297587	-0.470446	-0.472181	0.237755	0.265761	0.249801	-0.0884855	-0.0687078	-0.0922552	-0.40763	-0.450289	-0.591191	0.212426	0.172433	0.240127	0.167962	0.141232	0.130604	0.133026	0.0687905	0.0855595
YGR027W-B	A	0.495656	0.503488	0.457273	0.210402	0.446899	0.302523	0.0593268	0.0772269	0.160236	-0.0198718	-0.0660759	0.066942	-0.146224	-2.35174e-05	0.0255054	-0.326445	-0.128519	-0.302551	-0.173481	-0.335182	-0.216449	-0.306387	-0.454732	-0.329537
YJL125C	A	0.230127	0.207034	0.224059	-0.347707	-0.354681	-0.274095	0.323956	0.260898	0.230443	-0.0565254	-0.00942892	-0.0868889	-0.559869	-0.529753	-0.618014	0.285316	0.142692	0.159866	0.205226	0.148652	0.122379	0.050534	0.148126	0.0976541
YKR104W	A	-0.0599591	-0.02667	-0.101241	-0.311125	-0.76262	-0.598907	0.378612	0.299275	0.387295	-0.0865335	-0.258664	0.0168963	-0.077415	-0.0964366	0.083018	0.00936379	0.442922	0.199543	0.0345902	0.124203	-0.0760749	0.167207	0.320903	-0.00818185
YAR009C	A	0.451673	0.611443	0.568291	0.133035	0.0932982	-0.0267528	0.397061	0.128136	0.135076	-0.0612378	0.0796652	0.0693949	-0.0733046	-0.220795	-0.0831723	-0.0689721	-0.0194249	-0.0943936	-0.295646	-0.383728	-0.292823	-0.240427	-0.343393	-0.463004
YLR222C-A	A	0.253624	-0.226527	-0.465235	-0.427101	-0.470299	0.196142	0.255635	0.199931	0.413875	-0.175713	0.122486	0.428436	-0.432928	-0.383464	-0.0812572	-0.164556	-0.0390486	0.172912	0.316824	0.0859236	0.277596	0.214818	-0.0903661	0.0182927
YGR187C	A	0.245883	0.260199	0.231651	-0.331379	-0.347325	-0.443677	0.332303	0.277953	0.372526	-0.0822831	-0.0593717	-0.0570414	-0.53004	-0.51956	-0.450564	0.298872	0.243298	0.198868	0.115453	0.0762055	0.0705945	0.0182588	0.0291667	0.0500098
YCR020W-B	A	-0.0631341	0.271124	-0.0034462	0.220873	-0.0432341	-0.492387	0.116497	0.205396	-0.0923163	-0.201454	0.0651734	0.230786	-0.300869	-0.341362	-0.537302	-0.143616	0.582664	0.426658	-0.17995	-0.0190723	0.267846	-0.00458252	-0.32863	0.364337
YLR364W	A	-0.0317964	0.137278	0.279862	0.120461	-0.0375229	0.414854	0.0279648	0.181621	0.23361	0.591501	0.00160821	0.106931	-0.400142	-0.0115622	-0.39839	0.173957	0.186809	-0.586944	-0.0209898	0.135172	-0.401299	-0.464677	-0.00378059	-0.234525
YLR446W	A	0.281578	0.37235	0.308839	-0.188672	-0.117121	-0.124193	0.248302	0.234845	0.189937	-0.381326	-0.24978	-0.423741	-0.437936	-0.588528	-0.414818	0.207438	0.288822	0.304167	0.091119	0.0522723	0.157776	0.0151504	0.149801	0.02372
YGR073C	A	-0.472311	-0.207582	0.13198	0.0924804	0.175776	0.0696805	0.515655	0.0275602	0.0111147	0.400997	-0.0392357	-0.191737	0.306367	-0.795599	0.235157	-0.119109	0.2545	-0.414214	0.0261839	-0.0902131	0.12561	0.174694	-0.130233	-0.0875229
YOR182C	A	0.158277	0.110285	0.274176	-0.0197127	-0.265373	-0.279754	-0.216074	0.488939	-0.0298661	-0.0776017	-0.277312	-0.422469	-0.524353	-0.288155	-0.364844	0.327976	0.253591	0.278031	-0.0923894	0.298843	-0.124856	0.237177	0.152682	0.402783
YBL081W	A	0.121957	0.254431	0.213037	-0.0729275	-0.415742	-0.477687	0.350179	0.305492	0.0255174	-0.196047	-0.033593	-0.0877865	-0.53851	-0.506916	-0.473043	0.211536	0.376152	0.0940442	0.145234	0.271572	0.0963428	0.104134	0.104881	0.127743
YJL087C	A	0.308981	0.328671	0.254563	-0.177577	-0.258162	-0.289473	0.252702	0.18121	0.175218	-0.231156	-0.129063	-0.139533	-0.522099	-0.607737	-0.531657	0.325669	0.303744	0.22484	0.162686	0.0960693	0.144234	0.0310002	0.05255	0.0443198
YBL093C	A	-0.454662	-0.408803	-0.413323	-0.423454	-0.429209	-0.563597	0.32306	0.22596	0.124921	0.154367	0.267137	0.225276	0.0791005	0.149541	0.160787	0.36085	0.325313	0.209591	0.0839323	0.0708434	0.0679171	-0.0293969	-0.0664015	-0.0397516
YCL001W-A	A	-0.244256	-0.239446	-0.33506	0.0451036	0.304315	0.112947	0.246571	0.019903	0.230888	-0.457561	-0.198921	0.355728	-0.760387	0.0529814	0.139193	0.128391	-0.135021	0.0258159	0.00174739	0.303687	0.559808	-0.159583	0.0589699	-0.0558149
YGL120C	A	0.248013	0.258517	0.274735	-0.289768	-0.279226	-0.310405	0.265664	0.239065	0.341109	-0.0840571	-0.100908	-0.072315	-0.488844	-0.591487	-0.60345	0.241585	0.18544	0.258302	0.0918831	0.135645	0.139457	-0.0114981	0.0701438	0.0824008
YEL024W	A	0.169202	0.128326	0.165702	0.42866	0.510646	0.653066	-0.502374	-0.428855	-0.360527	-0.220143	-0.325909	-0.399993	0.0302735	-0.0475733	-0.190261	0.00406333	0.0243551	0.00967704	0.0660434	0.0604631	0.0812207	-0.0313364	0.128492	0.0467805
YHR191C	A	0.370017	-0.0541004	0.294477	0.345682	-0.283956	-0.19504	0.286471	0.508965	-0.338564	-0.191105	0.0852376	0.176853	-0.242208	0.0458451	0.016853	0.224222	-0.348162	-0.650038	-0.0643703	0.132014	-0.19378	0.371763	-0.203145	-0.0939301
YLR339C	A	0.131889	0.136403	0.043208	-0.124137	-0.34144	-0.0751333	0.230895	0.145759	0.0460194	-0.0854839	0.0552558	0.143365	-0.658938	-0.723435	-0.549863	0.274447	0.262357	0.185062	0.192651	0.0509839	0.261117	0.233639	0.073774	0.0916042
YJR092W	A	0.409871	0.377978	0.396091	0.0603459	0.151756	0.161234	-0.054375	-0.0983509	-0.0546977	-0.300698	-0.322231	-0.300003	-0.573819	-0.566103	-0.498592	0.144138	0.111397	0.108972	0.158507	0.155748	0.200947	0.0510427	0.147338	0.133503
YBR255C-A	A	-0.529965	-0.353358	-0.605148	-0.190231	-0.625804	-0.204476	-0.0202326	0.390576	0.0530765	-0.0429166	-0.0312441	0.104389	0.139394	0.0509214	0.0134043	0.327172	0.280676	0.0686564	0.177572	0.285937	0.270378	0.233719	0.0544058	0.153099
YMR209C	A	0.0974059	0.109387	0.0781187	-0.422925	-0.483914	-0.404917	0.27253	0.248359	0.169987	-0.212068	-0.251116	-0.0877899	-0.354648	-0.444789	-0.4094	0.318336	0.244455	0.320381	0.236038	0.221795	0.219153	0.203615	0.150979	0.181026
YDR045C	A	0.221537	0.381748	0.156989	-0.135643	-0.55647	-0.464365	-0.119657	0.180559	0.114231	-0.130254	-0.0420908	0.014035	-0.454181	-0.467855	-0.419017	0.165864	0.40204	0.344294	0.169175	0.0988632	0.232636	0.192621	0.0880314	0.0269083
YHR089C	A	0.224143	0.216266	0.233325	-0.262976	-0.286833	-0.0996979	0.124919	0.269959	0.181322	-0.0637004	-0.132991	-0.0986431	-0.626836	-0.457618	-0.742679	0.114725	0.195507	0.222483	0.149815	0.178225	0.180155	0.192821	0.11033	0.177979
YHR213W-B	A	0.192843	-0.0939138	0.44745	0.0700627	0.292093	-0.426342	-0.386613	-0.131663	-0.514041	-0.211798	0.030727	-0.0546455	-0.470708	-0.0469238	0.0333194	-0.0908484	-0.100196	0.509575	0.289611	0.097928	0.290869	0.00646224	0.427966	-0.161216
YLR022C	A	0.326642	0.33727	0.325694	-0.199426	-0.350026	-0.251445	0.0981049	0.223688	0.0942549	-0.240348	-0.182118	-0.241759	-0.411468	-0.485068	-0.611092	0.287152	0.217031	0.173986	0.117399	0.229953	0.107416	0.292638	0.0382758	0.103246
YMR215W	A	0.375571	0.44365	0.448713	-0.00713509	0.135334	0.115653	-0.15773	-0.170643	-0.0536155	-0.245604	-0.260938	-0.322385	-0.488646	-0.562843	-0.486637	0.0574602	-0.0070058	0.0388926	0.210813	0.126532	0.208362	0.207958	0.181231	0.213012
Q0075	A	0.33315	0.346032	0.189502	0.0488359	0.201444	0.489326	-0.165526	-0.479907	-0.0333601	-0.393053	0.122764	0.182775	-0.14352	-0.603689	-0.143507	0.0511032	0.109217	0.251552	0.235029	-0.398756	0.0935188	0.195766	-0.182554	-0.306143
YNR073C	A	-0.175123	-0.466405	-0.636671	-0.0149796	-0.15068	0.00589271	-0.00267207	-0.0293202	0.14487	-0.0668005	0.0323141	-0.391669	0.446658	-0.18866	0.114737	0.103591	-0.120019	0.259856	-0.0159721	-0.14926	0.649242	0.467156	0.122316	0.0615977
YLR388W	A	0.0510757	0.084121	0.229853	-0.00466066	-0.129642	-0.173756	0.0491245	0.43119	0.0553091	-0.2677	-0.299867	-0.412629	-0.542692	-0.415266	-0.520905	0.350917	0.208882	0.204315	0.0242234	0.32844	0.00626417	0.196378	0.251013	0.296013
YDR048C	A	-0.025523	-0.0118359	0.0729697	0.0332826	-0.420766	0.0546465	0.0393678	0.252941	0.0215904	0.298351	0.475657	-0.0727667	-0.801603	-0.0566007	-0.253183	0.520282	0.0353658	0.148963	-0.419557	0.109738	0.177943	0.114921	-0.0394398	-0.254745
YEL055C	A	0.25343	0.235777	0.235717	-0.243896	-0.261598	-0.278361	0.27692	0.206993	0.260597	-0.125162	-0.0874829	-0.0514914	-0.570853	-0.604252	-0.567537	0.315851	0.243713	0.203599	0.141627	0.0716661	0.178385	0.0366101	0.0996397	0.0301089
YHR149C	A	0.270284	0.221217	0.248909	-0.313254	-0.416451	-0.442838	0.304534	0.207097	0.3251	0.0229447	-0.0203152	-0.0188773	-0.430417	-0.427345	-0.653704	0.292421	0.139705	0.0748049	0.104928	0.155644	0.144155	0.0579067	0.0452232	0.108328
YOL132W	A	-0.053225	0.235203	-0.00380224	-0.159161	-0.578805	-0.603346	0.249393	0.231492	0.00125259	-0.0782928	0.0346701	-0.112976	0.16426	0.221928	0.486725	0.192804	0.119134	0.375974	-0.185988	-0.16461	0.0963533	0.204496	-0.106866	-0.566613
YDR161W	A	0.268333	0.33671	0.210013	-0.251554	-0.319352	-0.416912	0.232164	0.289738	0.160325	-0.104487	-0.0997316	-0.113338	-0.5528	-0.508395	-0.537115	0.245003	0.241877	0.151598	0.0516213	0.171362	0.0936777	0.131452	0.161964	0.157846
YBR189W	A	0.111407	0.0864929	0.0751868	-0.104551	-0.0123226	0.0729017	-0.0800747	0.0221151	0.0816081	-0.150579	-0.236004	-0.273598	-0.575999	-0.600001	-0.632848	0.352457	0.20253	0.264354	0.216262	0.245132	0.249359	0.256956	0.199644	0.229571
YCR041W	A	0.110309	-0.191935	0.157203	-0.231735	-0.187731	0.514748	0.0503683	0.233743	-0.287298	-0.308113	0.091315	0.272134	-0.329258	-0.369793	-0.30391	-0.470346	0.408946	0.306503	0.261406	0.320763	-0.00556424	0.265229	-0.0883318	-0.218654
YIL079C	A	0.256308	0.246181	0.302657	-0.292735	-0.396749	-0.342763	0.309648	0.303043	0.326499	-0.0803828	-0.105277	-0.0107805	-0.528724	-0.571703	-0.472327	0.0915932	0.140359	0.192572	0.0594607	0.166797	0.0996749	0.098795	0.134967	0.0728873
YLR076C	A	0.351789	0.194064	0.311831	-0.0437623	-0.0608584	0.106989	-0.21318	0.0207321	0.144703	0.0509457	-0.0140558	-0.262209	-0.298381	-0.596551	-0.815006	0.167605	0.239792	0.168471	0.0385871	-0.19205	0.180794	0.363621	0.118635	0.0374952
YML022W	A	0.327416	0.299757	0.372049	-0.170523	-0.0780929	-0.318714	0.0374078	0.210163	0.224802	-0.122616	-0.210865	-0.313325	-0.496518	-0.601521	-0.523923	0.120372	0.0800257	0.299465	0.0650286	0.152339	0.159402	0.209854	0.120934	0.157083
YCR001W	A	0.0260868	-0.00197	0.420911	-0.269055	0.145389	-0.260331	-0.285314	0.361125	0.0240394	-0.386157	0.102577	0.173992	0.615415	-0.0225102	0.0176587	-0.419853	-0.351322	0.169135	-0.251273	-0.0856341	0.504248	-0.281117	0.0167595	0.0372006
YJL215C	A	-0.0988342	-0.237125	0.133994	-0.370494	-0.174899	0.216303	0.0426436	-0.153185	0.619597	-0.11731	0.0879817	0.326247	0.382218	-0.578937	-0.155535	0.0955458	0.114231	0.149099	-0.344108	-0.219906	0.499087	-0.145911	-0.155597	0.0848934
YNL068C	A	0.405622	0.478399	0.458604	0.0345147	0.0661485	0.0384532	0.107584	0.0174766	0.0435802	-0.244655	-0.223099	-0.212737	-0.624195	-0.577733	-0.490528	0.0355319	0.0541014	-0.0305868	0.0264341	0.128648	0.0399643	0.0986976	0.138895	0.230879
YHR173C	A	0.121785	0.183987	0.193043	-0.217288	-0.497985	-0.335841	0.267132	-0.320894	-0.0439007	0.289742	-0.364577	-0.102202	-0.162426	-0.385542	-0.29861	0.125673	0.161987	0.185444	0.364785	0.0609835	0.189107	0.267196	0.555803	-0.237403
YEL053W-A	A	0.121786	0.14247	0.194992	-0.118387	-0.241184	-0.0489005	0.197747	0.186253	0.0547933	-0.166583	-0.107258	-0.0736103	-0.695237	-0.687495	-0.496673	0.135335	0.228608	0.261711	0.213592	0.130397	0.164891	0.310676	0.112166	0.17991
YER189W	A	0.18414	-0.040211	-0.234521	-0.293158	-0.642291	-0.775573	-0.0507391	0.260987	0.372358	0.339909	-0.0310832	-0.00472258	-0.00226561	0.237596	0.0980299	0.114535	0.122971	0.174197	0.049033	0.290582	-0.0542266	-0.0292949	-0.271347	0.185095
YJR094W-A	A	0.133663	0.109712	0.139206	-0.0649469	-0.000853842	0.19084	-0.387634	0.145901	0.163112	-0.141659	-0.283169	-0.375106	-0.383709	-0.39909	-0.664869	0.0877881	0.0493821	0.297429	0.137548	0.134752	0.0860007	0.553538	0.236963	0.235201
YLR167W	A	0.200294	0.223301	0.209068	-0.0553841	-0.146378	-0.185635	-0.138523	0.204202	0.0105936	-0.129941	-0.128802	-0.21102	-0.602633	-0.601318	-0.574391	0.184661	0.259153	0.290121	0.15703	0.160556	0.180838	0.352687	0.162409	0.179113
YIR021W	A	0.237473	0.286201	0.289064	-0.281797	-0.252792	-0.209352	0.0247593	0.169847	0.0327498	-0.338062	-0.0772689	-0.395316	-0.438863	-0.578187	-0.29707	0.000275985	0.16613	0.438724	0.280226	0.0617256	0.257376	0.237718	0.250812	0.135626
YML126C	A	-0.400551	-0.387482	-0.386694	-0.558457	-0.498411	-0.424818	-0.0964277	-0.0130777	0.044946	0.109442	0.0786141	0.0163232	0.129357	0.0934214	0.0532299	0.167323	0.192451	0.26666	0.302958	0.274006	0.298181	0.243661	0.22933	0.266015
YBL045C	A	0.164321	0.129811	0.131965	0.366806	0.519115	0.453132	-0.286006	-0.360523	-0.280809	-0.318969	-0.406767	-0.432572	-0.281505	-0.29727	-0.289546	0.158084	0.103645	0.166378	0.132629	0.120219	0.170626	0.0751708	0.1577	0.104366
YOL140W	A	0.335806	0.366013	0.276973	-0.269329	-0.2444	-0.450223	0.13997	0.333018	0.225198	-0.0908642	-0.124196	-0.167515	-0.384095	-0.489428	-0.617633	0.112146	0.180393	0.227329	0.0618609	0.11442	0.125979	0.0851558	0.162473	0.0909492
YHR021C	A	0.0681372	0.188201	0.256005	0.0460498	-0.293725	-0.337509	-0.153484	0.460789	-0.28192	-0.138939	-0.188702	-0.287501	-0.461719	-0.385291	-0.322147	0.378008	0.431091	0.252314	-0.049479	0.254084	-0.0342585	0.220465	0.087365	0.292163
YOL050C	A	0.0353745	-0.2317	0.375074	-0.380516	0.0314454	0.277537	0.660099	0.0687507	0.229437	-0.0233291	-0.443181	0.0844764	-0.200339	-0.421626	0.198775	-0.0510329	-0.0715742	0.247383	0.107165	-0.306246	0.315071	-0.370982	0.0665762	-0.196638
YBR252W	A	0.231513	0.132904	0.164107	-0.187569	-0.204544	-0.173988	-0.257513	0.0302432	0.0304714	-0.198733	-0.304734	-0.309258	-0.349442	-0.40005	-0.599463	0.277974	0.12082	0.344143	0.240007	0.241503	0.265702	0.37628	0.214782	0.314844
YOR310C	A	0.158426	0.198295	0.178038	-0.338139	-0.26604	-0.202833	0.221078	0.223491	0.237312	-0.0793612	-0.119131	-0.0604862	-0.574324	-0.580531	-0.578892	0.32834	0.205164	0.209982	0.127403	0.105762	0.183829	0.0805682	0.149984	0.192062
YDL112W	A	0.188326	0.233667	0.248225	-0.21019	-0.163472	-0.203563	0.199094	0.182381	0.251188	-0.154416	-0.136217	-0.140971	-0.593644	-0.628067	-0.5722	0.262797	0.195924	0.232306	0.154778	0.15747	0.182853	0.0517538	0.124068	0.137911
YMR245W	A	-0.120791	-0.273109	0.0661203	-0.334853	-0.237285	-0.179671	0.449658	0.48137	-0.0187701	0.145636	0.00564569	0.188428	-0.201462	-0.56623	-0.457085	0.0502705	0.505295	0.0689108	0.0947173	0.35601	-0.0141925	-0.0165936	0.176726	-0.168747
YPR120C	A	0.536001	0.340269	0.35703	-0.096237	-0.191453	-0.130856	-0.000434548	0.282065	0.116942	-0.0783093	-0.392318	-0.18234	-0.540428	-0.388668	-0.57768	0.135653	0.208934	0.112087	0.159403	0.0260156	0.173509	-0.00128508	-0.0237382	0.15584
YML063W	A	0.186441	0.151571	0.160319	-0.0614697	-0.0184854	-0.0338632	-0.171474	0.0561051	0.0768887	-0.138182	-0.134703	-0.208285	-0.508271	-0.658718	-0.668438	0.207419	0.162015	0.296557	0.207963	0.195028	0.267657	0.328073	0.151439	0.154413
YHL030W-A	A	-0.111256	-0.384001	-0.394438	0.111675	-0.229487	0.221264	0.502288	-0.153917	-0.0107805	-0.225823	0.0393178	0.0181848	-0.533193	-0.257676	0.0174684	0.412827	0.201677	-0.315129	-0.172762	0.380484	0.201534	0.27896	0.294196	0.108585
YDL208W	A	0.15223	0.189485	0.176876	-0.267961	-0.293482	-0.144151	0.18156	0.256922	0.17092	-0.045949	-0.136963	-0.142476	-0.54429	-0.572653	-0.647066	0.240678	0.207522	0.159711	0.113102	0.208521	0.231837	0.236695	0.129691	0.139239
YIL009W	A	-0.14105	-0.0960859	-0.131468	-0.455443	-0.35279	-0.230756	0.0533594	0.103705	0.122487	-0.0262979	0.0423271	-0.0541642	-0.398251	-0.458514	-0.460731	0.0910035	0.14169	0.285877	0.273972	0.292413	0.313948	0.340698	0.391993	0.352077
YNL292W	A	0.12957	0.213129	0.228525	-0.155961	-0.214665	-0.321272	0.168835	0.203955	0.144045	-0.115025	-0.120142	-0.177546	-0.533249	-0.479207	-0.689552	0.279269	0.219057	0.313077	0.0778659	0.215739	0.0698689	0.160802	0.211956	0.170925
YOR304C-A	A	-0.115755	0.094083	0.0917055	0.288513	-0.140021	0.160849	0.416994	0.108656	-0.30286	-0.0981785	-0.21655	0.0706628	-0.630351	0.0448093	-0.194078	0.373457	0.33151	0.303629	-0.557459	0.203561	0.132405	0.0953521	-0.0875244	-0.373411
YFL023W	A	0.166187	0.102744	0.198793	-0.314964	-0.399933	-0.418009	0.323756	0.262546	0.130431	-0.0839863	0.0612458	0.0086235	-0.415274	-0.493949	-0.593361	0.299469	0.30428	0.190898	0.153575	0.176764	0.119093	0.0336927	0.0936533	0.0937245
YOL125W	A	0.197817	0.210342	0.160183	-0.413944	-0.485309	-0.33072	0.214449	0.256614	0.200542	-0.166138	-0.0486181	-0.0870144	-0.357011	-0.557113	-0.450854	0.193907	0.195234	0.168292	0.177206	0.259392	0.20538	0.227278	0.173603	0.0564812
YGL247W	A	0.163862	0.104572	0.388551	-0.320576	-0.647603	-0.333243	-0.0146609	0.384629	0.36279	-0.179985	-0.143946	0.0106553	-0.0470126	-0.273791	-0.188273	0.129795	0.376753	0.274383	0.0292393	0.344839	-0.165573	0.189544	-0.190907	-0.254044
YDR478W	A	0.293136	0.308376	0.355769	-0.167855	-0.316843	-0.522509	0.035553	0.165556	0.118701	-0.022855	-0.135237	-0.0615711	-0.490755	-0.473477	-0.423365	0.222261	0.292301	0.349871	-0.0147858	0.159215	0.235596	0.119755	0.0623302	-0.0891694
YNL066W	A	0.0957546	0.136982	0.139149	-0.30099	-0.2544	-0.204835	0.169988	0.244095	0.300344	-0.0816292	-0.100927	-0.237925	-0.489023	-0.582975	-0.592295	0.161563	0.139322	0.21095	0.157983	0.211296	0.192022	0.198751	0.222631	0.264169
YOR264W	A	0.103218	0.0576888	0.178278	0.406916	0.517834	0.576769	0.00409138	-0.0833426	-0.0264348	-0.230437	-0.133785	-0.114302	-0.466238	-0.57362	-0.338675	-0.237139	-0.140811	-0.12348	-0.0232582	0.132466	0.000617033	0.0657877	0.206536	0.241322
YPL263C	A	0.116532	0.169176	0.128785	-0.162215	-0.0973996	-0.077444	0.137916	0.0688857	0.042405	-0.143834	-0.117421	-0.181772	-0.59954	-0.527021	-0.712359	0.287871	0.271181	0.178869	0.188376	0.250387	0.159043	0.198046	0.185901	0.235634
YDR365C	A	0.105385	0.109485	0.109148	-0.305894	-0.408853	-0.338247	0.327899	0.290804	0.241376	-0.0859452	0.035478	0.0325334	-0.49801	-0.513679	-0.549047	0.299657	0.300796	0.176178	0.123384	0.128824	0.184698	0.0703542	0.0871944	0.0764795
YGL028C	A	0.162681	0.196542	0.254989	0.263317	0.223015	0.241834	0.0479247	0.117093	0.0197761	-0.150721	-0.0416404	-0.107584	-0.632844	-0.691101	-0.578845	-0.12299	-0.0727349	-0.0308118	0.0370502	0.0798587	0.0828381	0.199134	0.292598	0.210621
YER146W	A	0.0321802	-0.118027	-0.00199084	-0.0367414	0.0481026	-0.0688114	-0.433807	-0.0494161	-0.037775	0.0263372	-0.411296	-0.567895	-0.0192188	-0.249543	-0.498941	0.243795	0.0815491	0.307877	0.0720878	0.277455	0.267218	0.325492	0.35096	0.460408
YBL092W	A	0.0442099	0.0651	0.0592101	-0.054627	-0.0824894	-0.241428	-0.000674772	0.0721241	-0.0346105	-0.168433	-0.247751	-0.293496	-0.485816	-0.561222	-0.52829	0.284953	0.242875	0.275601	0.203471	0.317071	0.239291	0.309482	0.276264	0.309185
YBR025C	A	0.103158	0.125389	0.117957	-0.125479	-0.035866	0.0515741	0.0496178	0.0505213	0.0787746	-0.238409	-0.223391	-0.260007	-0.60529	-0.569837	-0.593089	0.226248	0.253564	0.269176	0.231871	0.218946	0.214025	0.180218	0.239684	0.240644
YIL008W	A	-0.00264243	0.0433537	-0.308068	-0.0410564	-0.457555	-0.524553	0.4463	0.577718	-0.152496	0.160726	0.469691	0.2972	-0.159238	-0.320272	-0.0245518	0.0572278	0.101146	-0.160442	-0.219297	0.109379	-0.00993263	0.237267	-0.0901347	-0.0297688
YOR175C	A	0.395244	0.405601	0.348753	-0.247813	-0.212248	-0.102397	0.157939	0.143068	0.213586	-0.163255	-0.132365	-0.0542911	-0.453457	-0.415452	-0.426775	0.311076	0.339861	0.372793	0.066648	0.0015059	0.100081	-0.188776	-0.248745	-0.210584
YFL021C-A	A	-0.139906	0.0535756	0.298767	-0.102206	0.0685476	-0.67766	-0.120326	-0.361377	0.332705	0.0960466	-0.311258	-0.178133	0.591237	-0.0936139	-0.0147858	-0.289085	-0.17079	-0.00476763	0.213203	-0.127627	0.232428	0.115659	0.366745	0.222622
YNL023C	A	0.210372	0.250433	0.233188	-0.405721	-0.345283	-0.317491	0.221751	0.120076	0.254941	-0.142048	-0.119743	-0.145091	-0.441597	-0.499052	-0.515217	0.228469	0.216369	0.266196	0.143701	0.232408	0.182059	0.105933	0.124333	0.141014
YCL058C	A	0.259297	-0.00872923	0.298977	-0.0758602	-0.485518	-0.515372	0.410685	0.21869	0.287826	0.0885578	0.306464	0.186123	-0.314253	-0.494064	-0.482558	0.0723877	0.0821927	-0.177611	0.183118	-0.0381359	0.0489619	0.048619	0.0389656	0.0612349
YEL003W	A	0.221226	0.205509	0.170623	-0.225626	-0.302327	-0.332963	0.0454644	0.311091	-0.00465253	-0.250445	-0.238737	-0.107507	-0.586069	-0.51182	-0.0728855	0.508493	0.352868	0.0653941	0.189831	0.15437	0.0514702	0.270275	0.145758	-0.0593409
YNL070W	A	0.178862	0.400905	0.0616265	-0.207928	-0.449659	-0.343528	0.102064	0.518769	-0.0507454	-0.0521035	-0.521777	0.0235765	-0.161463	-0.217267	0.217562	-0.100809	0.28604	0.361992	0.413606	-0.015202	-0.310639	0.0264245	-0.17632	0.016013
YOR001W	A	0.269012	0.26653	0.280686	-0.26829	-0.278133	-0.227997	0.263046	0.24028	0.266765	-0.136607	-0.0911664	-0.106359	-0.532728	-0.563664	-0.549408	0.210166	0.227669	0.201898	0.0805112	0.0475172	0.179362	0.0692106	0.0858362	0.0658612
YDR355C	A	-0.250475	-0.214842	-0.0681122	-0.0759309	0.194543	-0.378727	0.0473789	-0.0785381	0.0123723	0.29742	0.151034	0.164923	-0.138268	0.039601	-0.112358	0.221266	-0.709558	-0.498275	0.348458	0.119411	0.157156	0.42494	0.36553	-0.0189489
YML096W	A	0.372588	0.39972	0.292278	-0.302288	-0.344659	-0.255085	0.184341	0.290933	0.194863	-0.151048	-0.0881859	-0.118316	-0.47419	-0.478566	-0.487143	0.266638	0.264002	0.198985	0.106503	0.0676124	0.0651275	0.00950865	-0.0217465	0.00812609
YFR012W	A	-0.317686	-0.0454593	0.0642442	0.1607	0.133619	0.0256914	0.29335	0.479929	-0.267284	-0.31172	0.278918	0.0497684	0.243887	-0.26926	-0.552502	-0.0505827	-0.0350073	0.339571	-0.388604	-0.223216	0.51105	-0.129459	-0.0126374	0.0226888
YHR032W-A	A	0.484618	0.239975	0.394953	-0.148154	0.123933	0.180071	-0.113993	0.181652	0.124396	-0.188743	-0.294019	-0.00608445	-0.240632	-0.418101	-0.731174	0.112592	-0.297438	-0.0398355	0.151695	-0.138831	0.0364282	0.243479	0.0888308	0.254383
YNL301C	A	0.053217	0.170353	0.1051	-0.257032	-0.225442	-0.0545133	0.12491	0.13753	0.0534743	-0.169418	-0.186547	-0.199088	-0.542001	-0.518358	-0.612937	0.232853	0.245063	0.260043	0.230466	0.201942	0.227055	0.277554	0.234652	0.211125
YOR343W-B	A	-0.342433	-0.240062	-0.319146	-0.33018	-0.396439	-0.645934	0.414654	0.426003	0.361192	0.177771	0.276476	0.312192	0.132914	0.135085	0.206778	0.0388679	-0.0323296	-0.0425528	0.0453065	-0.0303508	-0.027362	-0.0313284	-0.0310812	-0.0580411
YFR010W-A	A	0.05773	0.200107	-0.164714	-0.0533589	-0.380422	0.0651897	-0.0953047	0.350575	-0.00162284	-0.000973549	0.0407589	-0.29274	-0.409969	0.696066	0.164801	-0.0286774	0.419268	-0.130341	-0.0442333	0.10628	0.0937904	0.0157118	-0.633564	0.0256408
YDL083C	A	0.165844	0.205554	0.167506	-0.102575	-0.0215839	-0.0174862	-0.0075517	0.111452	0.0545701	-0.155515	-0.221511	-0.263603	-0.531093	-0.587591	-0.656851	0.27726	0.1729	0.277548	0.133187	0.221872	0.154796	0.264601	0.155817	0.202453
YBR242W	A	0.15622	0.163222	0.160581	-0.363672	-0.505219	-0.189726	0.109311	0.0201537	-0.141788	-0.10529	-0.239128	-0.17759	-0.42386	-0.274351	-0.482741	0.355992	0.318526	0.252576	0.177574	0.253657	0.288824	0.260149	0.222612	0.163968
YJR150C	B	-4.64899	-5.10537	-5.79372	-4.53202	-4.47222	-5.87801	1.16075	1.30223	1.44084	1.29305	1.03326	1.16425	0.963502	0.776735	1.15282	1.5415	1.61984	1.77203	2.27915	2.53188	2.40731	2.487	2.65936	2.84482
YER011W	B	-4.17158	-4.10087	-4.14979	-4.92731	-4.78195	-4.61706	1.46539	1.55913	1.59985	1.44537	1.43043	1.26587	1.21844	1.31251	1.22411	1.40436	1.44053	1.54919	1.59207	1.65503	1.64981	1.55017	1.67288	1.71341
YPL272C	B	-3.95393	-4.12851	-3.97124	-4.18391	-4.1417	-4.27276	0.994909	0.855647	1.07631	2.03093	1.99819	2.04544	2.34865	2.37796	2.448	0.598635	0.613224	0.642224	1.17806	1.11206	1.10281	1.03059	1.09926	1.09914
YOR237W	B	-3.61772	-3.70936	-3.68506	-3.43596	-3.72356	-3.40547	1.22126	1.1417	1.15478	1.44448	1.42378	1.46389	1.21467	1.22728	1.16688	1.35858	1.23094	1.22517	1.14263	1.20222	1.16221	0.959388	0.916691	0.920611
YPR145C-A	B	-4.14251	-3.85894	-3.9806	-0.0252376	-0.811572	-0.654016	0.92552	0.667689	0.0750268	1.60678	1.8259	1.94643	2.05949	2.13391	2.44846	-0.0493802	0.327644	-0.28259	0.00346128	-0.452021	-0.466353	0.364743	0.3605	-0.0223264
YJR151C	B	-2.94228	-2.95795	-2.83101	-3.01845	-3.02214	-2.86917	0.630169	0.674323	0.554338	0.859851	0.937865	0.8292	0.784577	0.831836	0.922547	0.354089	0.47929	0.553014	1.31388	1.39194	1.37244	1.64382	1.71394	1.79387
YMR317W	B	-2.51281	-2.45828	-2.67426	-2.49845	-2.32594	-2.41354	1.18053	1.26918	1.16954	1.45008	1.4492	1.45335	1.75834	1.74182	1.82583	-0.290632	-0.359787	-0.203925	0.0790404	0.23015	0.187515	0.548151	0.622851	0.772044
YGR131W	B	-2.43951	-2.62178	-2.87171	-2.33367	-2.44301	-2.11287	0.620941	0.854072	0.695498	1.13747	1.18283	1.19956	1.26925	1.1296	1.19031	1.06957	0.836746	0.842825	0.661124	0.607457	0.495919	0.376962	0.377056	0.275373
YJL105W	B	-2.54345	-2.21136	-2.25741	-2.49597	-2.55804	-2.65352	0.877043	0.78304	0.723866	0.427734	0.610217	0.651951	0.240671	0.210157	0.256817	1.09308	1.11463	1.07193	1.08298	1.18658	1.14079	1.09721	1.03995	1.1111
YIL011W	B	-2.49162	-2.48481	-2.50346	-2.52809	-2.38947	-2.25306	0.547145	0.519476	0.589847	0.788915	0.836635	0.832909	0.878995	0.972351	0.906435	0.63605	0.56138	0.642986	0.874642	0.921325	0.935648	0.952294	1.11092	1.14256
YMR316C-B	B	-1.75852	-2.01574	-2.18205	-1.90684	-2.02817	-2.18947	1.07792	1.27429	0.908652	1.22341	1.26141	1.20281	1.5713	1.6794	1.71047	-0.387303	-0.309757	-0.495114	-0.303866	0.0210725	0.103253	0.487496	0.494712	0.560628
YOR382W	B	-2.13343	-1.91199	-1.92548	-1.00189	-1.4201	-1.08725	1.13177	1.13674	0.536503	1.4997	1.64095	1.60908	1.70086	1.72762	1.82634	-0.900441	-0.658359	-0.663858	-0.242369	-0.095773	-0.297645	-0.0832901	-0.279207	-0.108488
YER044C	B	-1.95761	-2.28081	-2.36019	-2.0658	-2.19325	-1.95074	0.465408	0.477375	0.519531	0.750093	0.752417	0.725981	0.891426	0.783852	0.804973	0.617843	0.583987	0.634736	0.792815	0.708768	0.857037	0.811668	0.815633	0.814862
YKR053C	B	-1.72849	-1.64634	-1.72461	-1.74046	-1.66384	-1.61603	-3.90756e-05	0.0171806	0.0759686	1.39187	1.35761	1.34484	1.69058	1.67924	1.61966	-0.480282	-0.535635	-0.328919	0.285532	0.293644	0.325925	0.486208	0.476461	0.419922
YGR177C	B	-1.69164	-1.73776	-1.75653	-2.08309	-2.13934	-2.32641	0.814077	0.753209	0.815079	0.517297	0.544303	0.518031	0.184303	0.0218578	0.231739	0.825708	0.805829	0.891224	0.866477	0.772134	0.842059	0.793192	0.767949	0.770302
YGR176W	B	-1.41802	-1.73317	-1.72636	-1.98914	-2.68399	-2.0338	0.575546	0.899664	0.768383	0.610108	0.41923	0.304687	0.383027	0.238752	0.0302936	0.888913	0.756035	0.929071	0.797497	0.777631	0.70356	0.691438	0.903634	0.907016
YOR383C	B	-1.15485	-1.20352	-1.18901	-0.672763	-0.902833	-0.49707	1.10576	1.25069	0.92608	1.49677	1.5074	1.35051	1.64663	1.7686	1.65462	-1.18922	-1.09307	-1.00063	-0.721415	-0.529305	-0.686183	-0.738078	-0.626653	-0.502463
YKR075C	B	-1.93425	-1.86853	-1.62117	-0.409287	0.0767943	-0.159128	-1.32601	-0.666243	-1.04287	0.280849	-0.111042	0.268335	0.163405	0.23367	0.290853	-0.16764	-0.164863	-0.057807	0.928896	0.813781	1.19945	1.81696	1.67863	1.7772
YDR453C	B	-1.81177	-2.12523	-2.06995	-0.12577	-0.0655833	0.00444828	-0.649477	-0.458922	-0.581452	0.697665	0.744188	0.680653	1.74232	1.79359	1.69144	-0.131318	-0.180538	-0.229768	0.0773475	-0.083854	0.215835	0.262943	0.207268	0.395941
YAR071W	B	-0.705235	-0.785522	-0.752531	-1.10295	-1.20727	-1.27331	1.32858	1.39591	1.37928	1.30311	1.27867	1.22785	1.13614	1.07673	1.09317	-0.898027	-0.908372	-0.888771	-0.63611	-0.468645	-0.573633	-0.350992	-0.342674	-0.325373
YNL111C	B	-1.25521	-1.20836	-1.23313	-1.87756	-2.08408	-2.07984	0.576788	0.743339	0.587765	0.425651	0.329667	0.345326	0.210977	0.191897	0.185295	0.663901	0.756383	0.583248	0.670833	0.665534	0.714516	0.692115	0.696261	0.69869
YHL047C	B	-1.17389	-1.09329	-1.13616	-0.912798	-0.907951	-0.722313	0.706937	0.843517	0.508058	1.17859	1.2339	1.22254	1.5198	1.51045	1.52079	-0.702627	-0.747347	-0.594341	-0.481886	-0.406464	-0.379304	-0.386907	-0.284844	-0.314462
YHL009W-B	B	-1.80661	-1.21914	-1.35682	-1.00698	-1.07512	-2.22936	0.425946	0.0199709	-0.0817576	0.565114	0.977069	0.768616	0.960422	1.20569	1.32285	0.319058	0.202634	0.0954779	0.370381	0.215373	0.156234	0.309958	0.338652	0.522329
YBR066C	B	-2.44638	-2.07556	-2.04827	0.0582708	0.0998056	0.214063	-0.0136647	-0.169361	-0.0977582	0.576253	0.778882	0.671583	1.15934	1.14279	1.12601	-0.111258	0.153405	0.0811627	0.135253	0.0658677	-0.0573016	0.283351	0.173852	0.299654
YGR060W	B	-1.62163	-1.54258	-1.5656	-1.55232	-1.43421	-1.35831	0.443183	0.394765	0.426208	0.500664	0.526798	0.531078	0.619479	0.60858	0.634016	0.317944	0.33054	0.432523	0.503814	0.528537	0.54347	0.542008	0.601683	0.589347
YBR301W	B	-2.04468	-1.17698	-1.30254	-1.41751	-1.00555	-1.76081	0.015468	0.440528	0.48512	0.678346	0.266813	0.476915	0.496922	0.702629	0.814534	0.353214	0.436549	0.64082	0.442301	0.600375	0.60864	0.0627524	0.796429	0.389726
YMR015C	B	-1.25403	-1.27576	-1.30917	-1.77639	-1.63486	-1.66308	0.475996	0.420365	0.516617	0.376965	0.401627	0.438436	0.446765	0.406616	0.414624	0.487236	0.407554	0.481005	0.56517	0.525312	0.602858	0.618603	0.655274	0.672266
YMR011W	B	-2.11522	-2.05719	-2.01367	-0.502203	-0.206676	-0.110199	0.486697	0.474741	0.772693	0.853831	0.882709	0.776468	0.363003	0.248863	0.0892069	-0.285691	-0.353206	-0.109418	0.585619	0.460661	0.540535	0.4278	0.437751	0.352897
YFL020C	B	-0.613853	-1.52646	-0.843841	-0.705326	-0.810035	-0.751933	0.289937	-0.282745	-0.655586	0.623145	0.678266	0.678824	1.65918	1.57546	1.90635	0.287758	-0.200081	-0.638918	0.416221	-0.505267	-0.629134	-0.361212	0.432567	-0.0233078
YJL114W	B	-1.18288	-1.3954	-1.26488	-1.76805	-0.205057	-0.498776	0.259675	0.388082	-1.05816	0.122256	1.02579	1.19006	0.176996	0.71666	1.39646	0.259654	0.584511	-0.121023	0.589701	0.517141	-0.86565	0.826928	0.443912	-0.137958
YPL156C	B	-1.53739	-1.64878	-1.64886	-0.110402	-0.101842	-0.235757	0.161982	0.1541	0.0236121	0.873408	0.832967	0.874573	1.33183	1.39418	1.46346	-0.594406	-0.529911	-0.440552	-0.209918	-0.176022	-0.276851	0.0992249	0.112908	0.188438
YDR044W	B	-1.18632	-1.29763	-1.12884	-1.583	-1.41999	-1.41382	0.527649	0.558731	0.525714	0.370362	0.479718	0.501536	-0.286584	-0.312894	-0.387267	0.670169	0.602378	0.723011	0.609741	0.776166	0.7317	0.633563	0.641199	0.664705
YLL012W	B	-1.21521	-1.27025	-1.31574	-1.59709	-1.54914	-1.57776	0.390342	0.431547	0.494945	0.579694	0.622784	0.575271	0.601788	0.525158	0.499091	0.347816	0.300766	0.414898	0.418693	0.469268	0.493751	0.42985	0.458743	0.47078
YJL213W	B	-1.92331	-1.69055	-1.93254	-0.0130287	-0.0254774	-0.0963746	0.0204452	0.0115446	0.172516	0.703034	0.708661	0.760722	1.19669	1.17869	1.1386	-0.021768	-0.0635885	-0.0661356	-0.0219934	-0.273065	-0.127865	0.201275	0.0723321	0.0911948
YLR297W	B	-0.273911	-0.524865	-0.136287	-1.67298	-1.4713	-1.9815	-0.0223227	-0.0416922	0.0963393	-0.447278	-0.158469	0.146917	-0.272113	-0.31441	0.0136481	0.364709	0.55193	0.523399	0.713908	0.876434	0.667575	1.11502	1.22335	1.0239
YGR175C	B	-1.34423	-1.30892	-1.32542	-1.46228	-1.3853	-1.35863	0.354357	0.413097	0.43604	0.547823	0.563001	0.538422	0.569211	0.547073	0.438409	0.264156	0.266017	0.315867	0.417831	0.462536	0.471801	0.527196	0.522144	0.529791
YBR297W	B	-1.62973	-1.68333	-1.74124	-0.694232	-0.740292	-0.671702	0.78929	0.6737	0.898544	0.825388	0.772065	0.680014	0.307834	0.171822	0.231655	-0.182727	-0.292275	-0.0936548	0.60627	0.323433	0.585006	0.369465	0.327345	0.167354
YHR007C	B	-1.35093	-1.33587	-1.35999	-1.44497	-1.34412	-1.31885	0.432587	0.437264	0.490427	0.45016	0.51752	0.492613	0.418927	0.352291	0.404207	0.314268	0.28278	0.350745	0.48947	0.453944	0.528422	0.526151	0.603495	0.609461
YEL065W	B	-1.16081	-1.14106	-1.19058	-0.734758	-0.867194	-0.630797	0.602033	0.710804	0.560738	0.956534	0.940431	0.913293	1.08428	1.06877	1.06741	-0.484967	-0.471299	-0.355257	-0.223166	-0.235553	-0.227768	-0.159864	-0.0354308	0.0142182
YEL049W	B	-0.491616	-0.184645	-0.776973	-1.14693	-1.54831	-1.09668	-0.0585338	0.0413985	-0.0954477	0.635146	0.846322	0.454746	1.40107	1.52272	1.44586	-0.218217	-0.267145	-0.160495	0.1248	0.0172722	-0.216216	-0.242497	0.0305397	-0.0161764
YGR146C	B	-1.46041	-1.43915	-1.48124	-0.715647	-0.728051	-0.647338	0.27134	0.172892	0.203458	0.803941	0.780208	0.864361	0.947168	0.880372	0.898854	-0.224481	-0.262609	-0.183127	0.163542	0.205134	0.240563	0.240621	0.216702	0.252895
YDR345C	B	-1.19889	-1.19804	-1.13324	-1.37523	-1.09583	-0.98987	0.194528	0.281256	0.470458	0.298769	0.341841	0.272546	-0.0211031	-0.0802988	-0.217543	0.201475	0.222975	0.401829	0.740136	0.708603	0.775671	0.787516	0.8257	0.786747
YHR215W	B	-0.505065	-0.589063	-0.654403	-1.00694	-1.06047	-1.07124	0.999693	1.08967	1.11092	0.91588	0.879273	0.762083	0.784898	0.640378	0.646101	-0.546868	-0.632827	-0.468759	-0.394281	-0.268048	-0.299737	-0.122679	-0.0929125	-0.115597
YOR050C	B	-1.29787	-1.10074	-0.77166	-1.06427	-0.850003	-0.97234	-0.106039	-0.11562	0.305017	0.741837	0.472101	0.749812	1.14972	1.07444	1.17336	-0.571198	-0.101009	-0.125513	0.0451122	0.24474	0.127482	0.325574	0.376313	0.29076
YDR213W	B	-1.3039	-1.2839	-1.25378	-0.896382	-0.843231	-0.869331	-0.053228	-0.102694	-0.0429168	0.785594	0.80139	0.869227	0.889195	0.879895	0.916891	-0.132425	-0.163168	-0.130139	0.167443	0.265049	0.282989	0.417684	0.408181	0.391557
YOR049C	B	-1.3798	-1.34402	-1.3212	-0.425444	-0.332648	-0.281584	-0.086656	-0.277549	-0.0243662	0.561299	0.592537	0.725625	1.22847	1.21728	1.2927	-0.230736	-0.291499	-0.239139	-0.0978635	-0.0398028	0.131347	0.200632	0.177156	0.245267
YMR202W	B	-1.15267	-1.10632	-1.14558	-1.24017	-1.27767	-1.36927	0.256474	0.384176	0.266115	0.393723	0.297119	0.309538	0.414777	0.350401	0.391279	0.317419	0.372	0.400759	0.457469	0.557298	0.451342	0.587375	0.519934	0.564475
YDR277C	B	-1.43434	-1.45517	-1.39002	-0.07561	0.104998	0.177257	-0.265601	-0.464576	-0.171106	0.212107	0.398778	0.359744	0.29132	0.333197	0.12811	-0.429189	-0.488576	-0.356073	0.590328	0.477031	0.688434	0.997808	0.989285	0.781863
YGL001C	B	-1.35794	-1.34554	-1.30077	-0.904028	-0.803751	-0.833793	0.0279606	0.0383926	0.195382	0.509569	0.50969	0.515046	0.857233	0.790328	0.691768	0.14556	0.111018	0.198457	0.303763	0.237638	0.28706	0.388741	0.37909	0.359136
YPL170W	B	-1.28685	-1.14257	-1.09338	-0.95079	-1.00657	-1.19685	0.207566	0.247927	-0.00497097	0.654727	0.651905	0.565434	0.650465	0.606908	0.523696	0.311268	0.465876	0.244952	0.278146	0.509257	0.193178	0.212454	0.0853263	0.272895
YGR049W	B	-1.34187	-1.61763	-1.57648	-0.591926	-0.487648	-0.579746	0.259064	0.117972	0.070779	0.221554	0.201873	0.157168	0.264567	0.206628	0.222745	0.5545	0.520168	0.473653	0.457485	0.549003	0.517986	0.438665	0.455754	0.505741
YGL209W	B	-1.29885	-1.40082	-1.22685	-0.545937	-0.239264	-0.358632	-0.350867	-0.38611	-0.339592	0.402032	0.386257	0.29426	0.522943	0.518968	0.456443	-0.0808345	-0.090019	-0.0728673	0.362855	0.40531	0.531034	0.845737	0.794578	0.870223
YOR343C	B	-1.26787	-0.792384	-1.34094	-0.488036	-0.634482	-0.517203	0.311767	0.218421	0.618748	0.726572	0.588963	0.624333	0.687538	0.660402	0.6659	-0.469745	-0.441661	-0.605107	0.401544	-0.0625818	0.286394	-0.039833	0.430226	0.439033
YNL280C	B	-1.00183	-1.05188	-1.0739	-1.18262	-1.03382	-1.08217	0.277743	0.2476	0.397729	0.489914	0.486581	0.424801	0.577477	0.518593	0.40295	0.169805	0.10911	0.198692	0.314645	0.283017	0.364982	0.387831	0.388425	0.386328
YHR094C	B	-1.03922	-1.05184	-0.986859	-1.03205	-0.769524	-0.727105	0.221391	0.272213	0.415525	0.594835	0.642339	0.579939	0.654111	0.596544	0.455198	-0.345444	-0.319409	-0.129178	0.215433	0.218294	0.293354	0.398497	0.442431	0.400523
YBL106C	B	-0.94085	-0.908139	-0.838625	-1.07089	-1.14117	-1.03422	0.272927	0.302259	0.294906	0.360922	0.242968	0.33595	0.2691	0.215551	0.303734	0.434469	0.412545	0.370849	0.413014	0.304261	0.404791	0.359753	0.297762	0.338139
YIL013C	B	-0.87828	-0.769032	-0.891105	-1.1241	-0.99988	-1.11139	0.214465	0.154856	0.209646	0.304341	0.281773	0.426233	0.512403	0.441164	0.541071	0.173979	0.159511	0.232184	0.25916	0.345776	0.304408	0.364487	0.42578	0.422545
YBR298C	B	-1.22565	-1.02281	-1.10226	-0.242892	-0.0842476	0.120854	-0.443572	-0.399092	-0.244145	0.132214	-0.0112717	0.0849904	0.302629	0.300383	0.0734448	-0.114484	-0.0707056	-0.0221775	0.328351	0.328543	0.671076	0.917811	0.81169	0.911327
YIR007W	B	-1.13256	-1.09505	-1.31803	-0.295637	-0.36969	-0.288905	-0.128623	-0.0879685	-0.078342	0.44701	0.408852	0.44037	0.727583	0.80934	0.762276	-0.0846831	-0.14669	-0.0490637	0.204456	0.157779	0.205611	0.340256	0.291159	0.280554
YFL051C	B	-0.869996	-1.53982	-0.827297	-0.653169	-0.584697	-0.330601	-0.130428	0.032727	-0.0528808	0.293391	0.353419	0.429934	-0.293403	0.231131	0.0197362	0.230158	0.338655	0.360581	0.787282	0.396654	0.653327	0.598889	0.270155	0.286251
YHR039C	B	-0.90806	-0.933218	-0.930283	-0.987934	-0.928171	-0.889743	0.116136	0.0880554	0.151565	0.361693	0.325139	0.35609	0.49936	0.502357	0.457938	0.160986	0.139317	0.19294	0.295797	0.33443	0.359295	0.41789	0.413554	0.404869
YGR234W	B	-0.633051	-0.599672	-0.598655	-1.17267	-1.07196	-1.10458	0.547879	0.541228	0.627604	0.288421	0.295269	0.26981	-0.0375636	-0.0744251	-0.0321449	0.190297	0.192479	0.24436	0.224846	0.245415	0.281243	0.388121	0.475155	0.512594
YGL012W	B	-0.960635	-0.96205	-0.982807	-0.925873	-0.857653	-0.764527	0.0509966	0.0833397	0.134871	0.240106	0.204915	0.199545	0.3973	0.341651	0.275304	0.271544	0.292141	0.326693	0.404822	0.415568	0.414931	0.450315	0.470804	0.478699
YFL052W	B	-1.22956	-1.2652	-0.758287	-0.729999	-0.200462	-0.0155285	-0.34892	-0.175546	-0.184492	0.262586	0.564347	0.278773	0.0777159	0.23358	0.289803	0.0491319	-0.160837	0.205581	0.396205	0.271181	0.487264	0.470592	0.707724	0.77435
YLR037C	B	-1.64812	-0.600981	-0.603317	-0.533226	-0.379545	-0.488772	-0.225769	0.174322	0.0161802	0.184955	0.449664	0.0919312	0.949093	0.491084	0.818343	0.00141107	0.00320886	-0.150998	0.0520828	0.141933	0.570491	0.360326	0.0590723	0.266632
YMR134W	B	-0.822554	-0.613902	-0.798423	-1.01092	-1.06831	-1.01797	0.0653253	0.214376	0.0816347	0.230212	0.208244	0.294781	0.366524	0.213441	0.392925	0.344531	0.299148	0.206737	0.318193	0.342458	0.453329	0.515076	0.315065	0.470079
YER015W	B	-1.12041	-1.2469	-1.16552	-0.420357	-0.317683	-0.222823	0.0982137	-0.0152099	0.0210882	0.0870311	0.141544	0.0911213	0.153565	0.00956273	0.0384587	0.286544	0.114606	0.258118	0.658066	0.521478	0.591991	0.49116	0.468101	0.478262
YBR050C	B	-1.1605	-0.800323	-0.999863	-0.37089	-0.417951	-0.205221	0.276163	0.320627	0.295174	0.734219	0.250706	0.520285	0.801992	0.862068	0.462494	-0.0966338	-0.262931	-0.216109	0.0564674	-0.032891	-0.124889	-0.011929	0.0413999	0.078534
YHR042W	B	-0.825338	-0.828513	-0.813888	-0.924841	-0.904323	-0.923932	0.1668	0.218903	0.274333	0.357447	0.351258	0.259523	0.383966	0.310034	0.282092	0.172665	0.139598	0.247489	0.262511	0.388101	0.322306	0.334244	0.353575	0.39599
YLR100W	B	-0.831248	-0.882735	-0.899296	-0.803088	-0.750944	-0.800263	0.144662	0.23988	0.300889	0.423519	0.373701	0.379539	0.470736	0.469184	0.364061	0.12323	0.104041	0.097262	0.207396	0.273603	0.250141	0.282857	0.230156	0.232717
YMR220W	B	-0.859929	-0.838222	-0.846609	-0.808296	-0.736624	-0.704482	0.00131787	0.0906842	0.0736451	0.143094	0.0930389	0.105342	0.211435	0.173936	0.114173	0.364505	0.349822	0.367573	0.480555	0.421085	0.458446	0.408949	0.437795	0.498765
YML087C	B	-0.787513	-0.515519	-0.973239	-0.690735	-0.859221	-0.457483	0.0832753	-0.258018	-0.169964	0.433945	0.412625	0.22197	0.461499	0.565116	0.642871	-0.163043	0.0961431	-0.0829995	0.226402	0.267977	0.132102	0.445597	0.396617	0.571596
YLR101C	B	-0.779324	-0.932323	-0.786616	-0.787796	-0.918549	-0.454167	0.203528	0.345155	0.338074	0.319007	0.492111	0.256364	0.504253	0.627406	0.317751	-0.188637	0.0406415	0.143322	0.228947	0.0579333	0.219925	0.303758	0.193364	0.255872
YLR348C	B	-0.972015	-0.747317	-0.89801	-0.623311	-0.642806	-0.697831	0.401756	0.45656	0.453413	0.541103	0.503902	0.318672	0.289279	0.256868	0.170056	0.103471	0.0397905	0.0987034	0.0669281	0.297176	0.0750544	0.215601	0.0708945	0.222063
YLR349W	B	-0.793962	-0.714084	-0.420646	-0.756262	-0.976555	-0.768583	0.39391	0.600594	0.0654325	0.470828	0.485473	0.436034	0.310036	0.236631	0.322764	0.117225	0.124424	0.0763556	-0.131907	0.0863022	0.155236	0.385191	-0.0486078	0.344172
YOR321W	B	-0.752107	-0.819659	-0.833267	-0.687024	-0.647145	-0.430031	0.106144	0.146466	0.161149	0.468141	0.422896	0.453919	0.66051	0.662873	0.549371	-0.0834945	-0.100343	-0.00378755	0.0857453	0.0906083	0.0796455	0.12733	0.15151	0.190551
YER028C	B	-0.699195	-0.728891	-0.731335	-0.831356	-0.664695	-0.629111	0.252357	0.308989	0.18796	0.283565	0.115903	0.19442	0.0812006	0.11623	-0.156298	0.0510085	-0.0628322	0.142746	0.254311	0.473598	0.441452	0.590589	0.570154	0.439229
YER188W	B	-0.66498	-0.346489	-0.687207	-0.944839	-0.229569	-1.13907	0.162511	0.034775	0.335128	0.0421091	0.219549	0.0610749	0.30349	0.18085	0.297208	0.378684	-0.0230149	0.266548	0.104909	0.228352	-0.000175337	0.475573	0.538861	0.405725
YHR190W	B	-0.815064	-0.893001	-0.836552	-0.611001	-0.480538	-0.543955	-0.015805	-0.0181525	0.0798741	0.330188	0.302109	0.322062	0.584047	0.556611	0.539466	0.0959395	0.0359179	0.0831998	0.163014	0.222065	0.191275	0.194952	0.247926	0.26542
YER014W	B	-0.830021	-0.733647	-0.915974	-0.367595	-0.431318	-0.457113	0.115465	0.0604339	0.179315	0.37092	0.337291	0.419333	0.402621	0.402022	0.441969	-0.0237399	-0.00368482	-0.0165873	0.174512	0.0896905	0.259116	0.11072	0.215349	0.200925
YLR256W	B	-0.562506	-0.586875	-0.550458	-0.722297	-0.666465	-0.679683	0.294005	0.303935	0.304931	0.314759	0.361703	0.40597	0.212976	0.234245	0.253781	0.0672939	0.0581876	0.139336	0.105349	0.163447	0.184969	0.103196	0.136051	0.12415
YNR043W	B	-0.634843	-0.61891	-0.625391	-0.637651	-0.515135	-0.57649	0.0233578	0.0385481	0.068917	0.24199	0.170841	0.136918	0.273247	0.250635	0.262557	0.16495	0.10136	0.189288	0.239575	0.340853	0.266014	0.277135	0.259844	0.302388
YDR342C	C	1.34985	1.50004	1.31189	2.67127	2.88783	2.60918	-1.12921	-1.6813	-0.668883	-1.24426	-1.26942	-0.851834	-0.812949	-0.993675	-0.845792	-0.321517	-0.300195	-0.291671	-0.159631	-0.322367	-0.389282	-0.169611	-0.383341	-0.495132
YBR115C	C	1.36562	1.35817	1.34022	0.774071	0.682361	0.620689	1.15822	1.12234	1.26256	0.75877	0.796218	0.731049	0.539722	0.482821	0.439114	-1.42319	-1.4372	-1.33098	-1.46487	-1.51982	-1.55212	-1.56104	-1.51246	-1.63026
YGR138C	C	1.46478	1.47897	1.4671	1.36937	1.55103	1.66742	-1.88387	-1.82478	-1.80997	-1.29086	-0.919995	-0.507377	0.0123828	0.123007	0.216978	-0.390098	-0.323528	-0.26379	-0.620572	-0.191828	-0.120025	0.169878	0.337016	0.288775
YKL001C	C	-1.07229	-0.96026	-1.06064	0.651251	0.62594	0.576863	0.984159	1.25414	1.03423	1.03703	1.00891	1.03778	0.960222	0.939993	0.958927	-1.04253	-1.0011	-1.10036	-0.837486	-0.98328	-0.824873	-0.707236	-0.774402	-0.705009
YKL036C	C	-0.0710842	-0.111935	-0.307878	1.49848	1.47165	1.771	-1.21052	-0.532287	-0.00880914	0.29946	-1.67612	-0.453327	0.795237	0.814996	0.465235	-1.17065	-0.550382	-1.30048	-0.346117	0.15865	0.180017	-0.11898	0.207912	0.195916
YDR536W	C	-0.449846	-0.361413	-0.351153	1.98583	2.27189	2.33328	-0.381809	-0.229686	-0.249133	-0.299606	-0.452593	-0.389285	0.015912	0.0240732	-0.0572695	-0.340566	-0.411225	-0.34798	-0.486984	-0.255943	-0.423274	-0.386394	-0.413975	-0.34285
YCL048W-A	C	0.616865	0.0410469	-0.521462	0.686454	0.94424	0.623209	-1.12005	-0.577	-0.513967	-0.630837	0.903837	0.269995	1.67836	1.45349	1.09562	-0.808614	-0.377719	0.393176	0.113536	-1.12005	-1.12005	-0.851359	-0.367876	-0.810829
YIL057C	C	-1.04398	-0.545818	-1.3768	0.935941	0.727709	1.03769	0.00486016	-0.607532	0.0370538	-0.0197438	0.676256	-0.209442	1.47913	1.15226	0.782879	-0.157215	-1.70692	-1.09353	0.423612	-0.597736	-0.326583	0.521107	0.195091	-0.288299
YBR093C	C	0.0803172	0.0722144	0.0516375	-0.550142	-0.478575	-0.504977	0.92113	0.962454	0.898833	1.01923	0.963117	0.941428	1.03825	0.949204	0.919618	-1.06691	-1.00432	-0.941321	-0.838764	-0.759201	-0.767727	-0.695981	-0.639868	-0.569644
YLR054C	C	-1.75541	-0.967437	-1.04975	0.410298	0.564173	0.458541	-0.0461389	-0.257901	0.101548	0.895726	0.748195	0.82501	1.29194	1.26204	1.39131	-0.491109	-0.505308	-0.540334	-0.727028	-0.3333	-0.0728099	-0.552341	-0.412897	-0.237013
YOL150C	C	-0.368639	-0.302028	-1.80426	0.893364	0.25149	0.881582	0.112701	0.0161553	-1.00221	0.733314	0.875559	0.524978	1.23694	1.25991	0.977089	-0.279724	-0.362179	-0.168701	-0.228632	-0.711734	0.0958669	-0.839754	-0.817962	-0.97313
YER037W	C	-0.731468	-0.773928	-0.701667	-0.573764	-0.643028	-0.681017	0.217484	0.126476	0.205957	0.815063	0.891417	0.997197	1.49421	1.56669	1.55846	-0.561018	-0.797487	-0.730279	-0.452203	-0.458809	-0.324019	-0.0988492	-0.178791	-0.166628
YDR210W-B	C	-0.457551	-0.670006	-0.121965	-0.788825	-0.628697	-0.333084	0.924237	0.910759	0.774099	0.856233	1.08954	1.00283	1.06163	0.966686	1.20038	-0.533606	-0.679498	-0.593728	-0.486029	-0.694442	-0.866682	-0.555039	-0.721706	-0.655533
YOR100C	C	0.204159	0.276835	0.348952	1.42085	1.65959	1.64391	0.239326	-1.07456	-0.175814	-0.297354	-1.1422	0.0517953	0.742267	0.366328	0.447007	-0.480476	-0.419619	-0.717842	-0.632215	-0.383622	-0.708591	-0.590465	-0.0434926	-0.734777
YPR002W	C	-1.05325	-1.11467	-1.07999	0.197313	0.369694	0.304558	-0.413849	-0.36319	-0.247632	0.70284	0.801328	0.680168	1.47565	1.44908	1.54184	-0.691884	-0.757067	-0.528856	-0.383663	-0.275396	-0.180151	-0.148507	-0.180284	-0.10408
YDL021W	C	-1.49741	-0.849012	-1.0347	0.204848	0.0954987	0.285869	-0.122098	-0.0767662	-0.442061	0.634026	0.928971	0.760148	1.36728	1.55401	1.38411	-0.44336	-0.542615	-0.654175	-0.351401	-0.180702	-0.468168	-0.182899	-0.0890722	-0.280314
YOL085C	C	-0.45514	-0.473775	-0.0660721	1.4648	1.75501	1.57693	-0.901387	-0.654236	-0.225504	0.210715	-0.417686	-0.523002	0.45882	0.898545	0.685336	-0.451471	-0.602775	-0.832149	-0.597961	-0.716709	-0.330284	0.0761486	0.170607	-0.0487511
YPR170C	C	-0.515787	0.333794	0.303881	0.836818	1.64301	1.66866	-0.471215	-0.696211	-0.388194	-0.353145	0.429868	0.532654	0.805629	0.577677	0.525662	-0.725388	-1.20315	-0.371286	-0.711762	-1.06132	-0.524161	-0.279919	0.0590997	-0.415227
YCR098C	C	-0.438754	-0.549909	-0.194809	0.0378683	0.176948	-0.0955477	0.0847236	-0.0407368	0.357215	0.979114	0.888084	0.867509	1.50361	1.49898	1.11583	-0.893363	-0.98601	-0.49759	-0.596704	-0.878176	-0.458274	-0.491674	-0.578856	-0.809476
YJR159W	C	0.319907	0.00653357	0.00467307	0.728063	0.533882	0.39653	-0.314035	0.193412	-1.69118	0.985762	0.555184	0.668054	1.00065	0.725795	1.18551	0.0211317	-0.940751	-0.653109	-1.281	-0.514055	-0.976978	-0.626509	0.0423608	-0.36983
YMR238W	C	-0.703672	-0.68461	-0.61956	0.632152	0.608893	0.677872	-0.496632	-0.467885	-0.429778	0.760393	0.756179	0.722266	1.3577	1.3384	1.31057	-0.61801	-0.615549	-0.663842	-0.491685	-0.51162	-0.533015	-0.501574	-0.361892	-0.465089
YPL061W	C	-1.13176	-1.13358	-1.10647	0.46626	0.580043	0.652553	0.36721	0.341248	0.576275	0.867222	0.829969	0.666902	0.997685	1.00095	0.895298	-0.648716	-0.695845	-0.619627	-0.276371	-0.413206	-0.42287	-0.570034	-0.566157	-0.656977
YJL142C	C	-0.624589	-0.668342	-0.539956	1.09982	1.56162	1.37761	-0.425249	-0.419454	-0.461683	-0.142798	0.467171	0.221315	1.09825	0.915199	0.815956	-0.860256	-0.382687	-0.621422	-0.439262	-0.589379	-0.547183	-0.170542	-0.555658	-0.108481
YJR038C	C	-0.478956	-0.0811993	-0.574001	0.726582	0.55196	1.63602	-0.843625	0.0175993	-0.389435	0.679115	-0.0500382	-0.204348	1.2526	0.256272	1.41405	-0.168602	-0.232597	-0.55196	-0.667631	-0.338182	-1.5944	-0.0872554	-0.096202	-0.175777
YPL171C	C	-0.574711	-0.287144	-0.293537	1.00112	1.14691	0.953503	-0.542637	-0.0205025	-0.0469825	0.408979	-0.120418	-0.0577225	1.23832	1.18486	1.31742	-0.80275	-0.627781	-0.448935	-0.493613	-0.212184	-0.484786	-0.795191	-0.456205	-0.985995
YPL089C	C	-0.771923	-0.659554	-0.67921	0.77873	0.81138	0.654107	-0.465159	-0.481906	-0.5361	0.708182	0.784997	0.827884	1.13633	1.1604	1.21889	-0.721031	-0.737971	-0.713925	-0.519865	-0.450578	-0.428246	-0.415711	-0.244248	-0.255476
YNL195C	C	-0.472466	-0.264027	-0.597647	1.27148	1.46741	1.50027	-0.703255	-0.775981	-0.313143	-0.47168	-0.0421273	0.182778	0.998163	1.04494	0.658076	-0.321598	-0.372378	0.0082663	-0.452838	-0.605456	-0.661605	-0.309202	-0.435351	-0.332633
YOL085W-A	C	-0.387835	-0.21342	-0.409363	1.53449	1.25009	1.53515	-0.180229	-1.00017	0.051699	-0.651977	-0.0919173	0.535734	0.780695	0.664328	0.244031	-0.198822	-0.548466	0.282471	-0.759301	-0.328388	-0.000573146	-0.846463	-0.434616	-0.827148
YNL134C	C	-0.94832	-0.951156	-0.923961	0.621307	0.688098	0.696509	-0.624568	-0.685761	-0.577725	0.541028	0.472067	0.427827	1.29537	1.29331	1.2428	-0.564509	-0.5993	-0.57233	-0.204274	-0.173194	-0.189604	-0.0667429	-0.098691	-0.0981749
YBR071W	C	-0.741435	-0.798721	-0.76452	0.520482	0.51551	0.636086	-0.64057	-0.679288	-0.676385	0.742752	0.675205	0.653358	1.33214	1.30214	1.26159	-0.499185	-0.427825	-0.486293	-0.525324	-0.354894	-0.359463	-0.13449	-0.265151	-0.285708
YJR037W	C	-1.32859	-0.722257	-1.21506	1.15579	0.132325	0.357001	-0.0935414	0.181931	-0.608548	0.84659	0.345544	0.316094	0.562959	1.02788	1.28169	-0.275181	0.438793	-0.594182	0.165028	-0.723695	-0.585737	0.170288	-0.0182913	-0.816834
YOR348C	C	-0.041039	-0.0623667	-0.316057	1.49143	1.74469	1.50615	-0.546521	-0.427009	-0.476197	-0.115722	-0.0950567	-0.159756	0.631327	0.585431	0.567689	-0.689327	-0.611914	-0.295222	-0.135658	-0.507961	-0.500939	-0.452139	-0.37599	-0.71785
YJL141C	C	-0.432932	-0.520219	-0.511638	1.32697	1.41384	1.38608	-0.426065	-0.649185	-0.548385	0.183919	0.126319	0.153413	0.8296	0.850941	0.925198	-0.504619	-0.537958	-0.664588	-0.557203	-0.560964	-0.501899	-0.312076	-0.206822	-0.261728
YER062C	C	-1.07426	-1.04327	-1.08212	0.160814	0.227592	0.0962875	-0.153866	-0.227394	-0.0380477	0.782383	0.719625	0.643899	1.42252	1.36815	1.20836	-0.511705	-0.548492	-0.487469	-0.279522	-0.239508	-0.221812	-0.241762	-0.244273	-0.236144
YKR034W	C	1.26002	-1.06104	-0.429191	0.636969	0.435093	-0.0289258	0.0463726	-0.906532	-1.11495	0.325294	0.431468	-0.0595375	0.743885	1.18578	1.21626	-0.159352	-0.219529	-0.836195	-0.522821	-0.900762	0.0717181	-0.586543	0.160642	0.311879
YPL087W	C	-0.884651	-0.7792	-0.737581	0.57869	0.835254	0.893269	-0.728204	-0.776267	-0.614255	0.408398	0.520602	0.506082	1.19482	1.21187	1.23987	-0.569608	-0.501903	-0.446559	-0.365898	-0.377819	-0.360749	-0.0540089	-0.0828316	-0.109322
YHR137W	C	0.293008	0.336592	0.258024	1.06065	1.08178	1.0486	-0.185315	-0.329695	-0.0959033	0.195348	0.191904	0.101403	0.957644	0.931472	0.890709	-0.652053	-0.693711	-0.659784	-0.682359	-0.788369	-0.829219	-0.800915	-0.750028	-0.879785
YJR008W	C	-0.673174	-0.554923	-0.629732	0.9447	1.20834	1.2707	-0.397797	-0.431158	-0.618424	0.324788	0.312067	0.336479	0.986891	1.05548	1.07164	-0.681491	-0.481953	-0.694174	-0.420143	-0.486786	-0.451433	-0.296454	-0.285903	-0.407533
YIL099W	C	0.0860285	-0.114187	-0.16393	1.11734	1.27225	1.23433	-0.904814	-0.474986	-0.372906	0.162216	0.0300913	0.0840799	0.974002	0.87906	1.06683	-1.04777	-0.364968	-0.53757	-0.515706	-0.509201	-0.406988	-0.568775	-0.572423	-0.352006
YKL026C	C	-0.587	0.123697	-1.05579	1.00741	1.23471	1.50086	-0.717779	-0.844578	-0.126331	0.06815	0.100859	0.247041	0.883528	0.693747	0.90399	-0.48037	-0.559119	-0.511596	-0.313572	-0.653301	-0.633671	0.021154	-0.234449	-0.0675763
YKL129C	C	-0.673271	-0.679543	-0.647171	0.89155	1.02645	1.02185	-0.586856	-0.584198	-0.584393	0.421653	0.453795	0.43336	1.08239	1.16487	1.15039	-0.515819	-0.591197	-0.56267	-0.401214	-0.393501	-0.346681	-0.341769	-0.39929	-0.338743
YDR216W	C	-1.20678	-1.22126	-1.19516	0.492328	0.661936	0.632933	0.0879156	0.0332028	0.158356	0.688287	0.71216	0.71651	0.983045	0.938775	1.00523	-0.547674	-0.635182	-0.580071	-0.162468	-0.256908	-0.189139	-0.369799	-0.310322	-0.435909
YAR027W	C	-0.525189	-0.7158	-0.592734	0.940963	1.07133	1.08971	-0.825476	-0.660768	-0.477635	0.441262	0.431275	0.5808	1.12031	0.926568	1.06452	-0.553966	-0.575029	-0.514644	-0.349987	-0.366356	-0.492114	-0.363982	-0.374365	-0.278687
YOL082W	C	-0.473416	-0.604841	-0.459317	0.804424	0.860618	0.833687	-0.234763	-0.343715	-0.316608	0.557966	0.525405	0.494264	1.22371	1.12771	1.2147	-0.632717	-0.655419	-0.757158	-0.465889	-0.435709	-0.623973	-0.547339	-0.440495	-0.651131
YBR132C	C	-0.581809	-0.609253	-0.545027	0.95909	1.18122	1.06932	-0.597881	-0.459222	-0.313667	0.412616	0.429874	0.177444	1.08902	1.09665	1.06291	-0.621027	-0.564948	-0.639286	-0.373177	-0.475491	-0.462298	-0.455121	-0.303927	-0.476001
YER121W	C	-0.455832	-0.520611	-0.487475	1.37259	1.66323	1.59811	-0.239554	-0.468405	-0.0227141	-0.266466	-0.330808	-0.149057	0.498505	0.748751	0.351714	-0.685691	-0.769937	-0.393892	-0.43614	-0.452898	-0.440453	-0.24877	0.00190729	0.133894
YBR203W	C	-1.33923	-1.30924	-1.18096	0.250656	0.485263	0.443808	-0.86018	-0.668885	-0.653033	0.518646	0.409754	0.519607	0.885476	1.04089	1.05104	-0.268423	-0.265907	-0.292754	0.159786	0.200058	0.209894	0.254754	0.284514	0.124459
YGL205W	C	-0.397554	-0.538416	-0.559851	1.08189	1.18711	1.25643	-0.609153	-0.351678	-0.453713	0.305006	0.0748075	0.274402	1.06714	0.938418	0.989895	-0.822827	-0.606097	-0.707498	-0.362291	-0.455639	-0.445291	-0.453005	-0.190082	-0.222008
YGL227W	C	-0.825714	-0.721676	-0.792112	0.867444	0.984405	0.971467	-0.456993	-0.54324	-0.416907	0.441612	0.538738	0.497465	1.06526	1.08851	1.06786	-0.577649	-0.556734	-0.589933	-0.280813	-0.462793	-0.466347	-0.35252	-0.12484	-0.354489
YNL115C	C	-0.586455	-0.606176	-0.576205	0.576778	0.607587	0.646713	-0.38983	-0.607398	-0.414848	0.556335	0.487752	0.604995	1.36986	1.31571	1.27631	-0.569657	-0.512332	-0.647435	-0.392785	-0.460877	-0.533506	-0.419721	-0.364938	-0.359879
YOL048C	C	-0.515628	-0.68186	-0.680357	0.837048	0.893686	0.814601	-0.472961	-0.429792	-0.44039	0.385926	0.547261	0.383991	1.1846	1.08256	1.33837	-0.383933	-0.660966	-0.402644	-0.506461	-0.554208	-0.471912	-0.572077	-0.425074	-0.26978
YPR030W	C	-0.61121	-0.66494	-0.773097	1.19623	1.23176	1.29721	-0.372364	-0.504149	-0.530165	0.274516	0.194429	0.227848	0.964205	0.823618	0.906526	-0.469591	-0.779378	-0.514385	-0.282062	-0.387677	-0.387951	-0.241553	-0.224413	-0.37341
YJR137C	C	-0.38833	-0.380508	-0.470292	-0.154342	-0.0264693	-0.0559914	1.32618	1.27387	1.31182	0.78643	0.773845	0.683994	0.302548	0.279206	0.276563	-0.650511	-0.645222	-0.635636	-0.569348	-0.630634	-0.608104	-0.616737	-0.584938	-0.597392
YNL200C	C	-0.528775	-0.633145	-0.528394	0.804502	0.855126	0.964769	-0.716648	-0.725325	-0.788382	0.621654	0.330602	0.15455	1.08549	1.22912	1.15408	-0.532021	-0.423549	-0.601362	-0.506295	-0.317449	-0.371026	-0.22927	-0.229736	-0.0685298
YPL110C	C	-0.436334	-0.432424	-0.45017	-0.0541905	-0.132889	-0.219986	0.585092	0.493712	0.550566	0.859493	0.844844	0.886449	1.06469	1.05393	1.09348	-0.585184	-0.588407	-0.591382	-0.54203	-0.653334	-0.615363	-0.722632	-0.711004	-0.696923
YNL028W	C	-1.45203	-0.505517	-0.627176	1.07055	0.915748	0.670365	0.0439286	-0.352644	-0.845944	0.759962	0.57186	0.238925	0.884421	0.499311	0.837212	-0.311428	-0.366967	-0.608225	0.145988	-0.691307	0.197686	-0.956913	-0.207955	0.0901481
YOR192C-B	C	-0.239668	-0.237403	-0.135683	-0.295015	-0.248007	-0.4437	1.00636	0.941796	0.87303	0.645777	0.725857	0.783251	0.856855	0.767911	0.833604	-0.3905	-0.339254	-0.438042	-0.693407	-0.846781	-0.74634	-0.811655	-0.854657	-0.714328
YMR195W	C	0.843568	0.985711	0.980055	1.12832	0.954582	0.976476	0.0595427	-0.131557	0.0219238	-0.125079	-0.193771	-0.197441	0.405977	0.373004	0.230394	-0.764666	-0.658252	-0.849889	-0.831011	-0.622089	-0.869249	-0.46099	-0.613958	-0.641604
YKR011C	C	-0.667096	-0.67085	-0.662438	0.678851	0.750882	0.757894	-0.347593	-0.440009	-0.568473	0.570734	0.482094	0.568572	1.15897	1.20061	1.27485	-0.419422	-0.579493	-0.536638	-0.432782	-0.434882	-0.376279	-0.489154	-0.265338	-0.553012
YHL049C	C	-0.0213245	0.160765	0.443286	-0.299567	-0.193459	0.248502	1.03184	0.388382	0.938265	0.630957	1.07638	0.742563	0.769177	0.375542	-0.324751	-1.4468	-0.396443	-0.385539	-0.271777	-0.812795	-0.709408	-1.06747	-0.660258	-0.216065
YJL070C	C	-0.488978	-0.57885	-0.606336	0.828456	0.900937	0.929056	-0.544017	-0.579563	-0.619901	0.421972	0.366173	0.508863	1.03727	1.22671	1.19361	-0.399706	-0.52212	-0.515904	-0.419785	-0.425007	-0.47525	-0.428293	-0.362926	-0.44642
YHR140W	C	-0.35371	-0.476541	-0.453695	0.921644	0.824643	0.820585	-0.318197	-0.463776	-0.00367288	0.242525	-0.073578	0.256459	0.982436	1.39731	1.2874	-0.560659	-0.457884	-1.02664	-0.532252	-0.252341	-0.382995	-0.435483	-0.177884	-0.763683
YDR461C-A	C	-0.224315	-0.312056	-0.683174	0.455449	0.448387	0.0725654	-0.746835	-0.119259	-0.189681	0.661777	0.715071	0.465934	1.27138	1.26821	0.931829	0.0593658	-0.230577	-0.204498	-1.33513	-1.12172	-0.377272	-0.572651	-0.332943	0.100147
YGL157W	C	-0.653838	-0.59183	-0.614715	0.255391	0.398184	0.486344	-0.446097	-0.466079	-0.290433	0.627005	0.542488	0.577174	1.37307	1.37405	1.3814	-0.501965	-0.594578	-0.385163	-0.45513	-0.453594	-0.433133	-0.445418	-0.373823	-0.309302
YCL042W	C	-0.422615	-0.894184	-0.437196	1.40404	1.39108	1.03333	-0.542674	-0.173764	-0.853065	0.572418	0.101507	0.162407	0.622196	0.681178	0.78453	-0.64331	-0.676224	-0.312927	-0.424776	-0.156631	-0.195936	-0.386843	-0.407979	-0.224566
YDR261W-B	C	-0.113981	-0.00611687	-0.0126369	-0.168908	-0.199784	-0.357489	0.980481	0.923298	0.948697	0.68752	0.65838	0.758721	0.734355	0.647604	0.770115	-0.601118	-0.308803	-0.582258	-0.82238	-0.773158	-0.622808	-0.741907	-0.868296	-0.929528
YPL057C	C	-1.44553	-1.33511	-1.32587	0.671371	0.754606	0.810282	-0.29457	-0.447693	-0.326511	0.53547	0.602791	0.632738	0.583582	0.521197	0.567737	-0.480982	-0.541271	-0.428879	0.15524	0.0257012	0.180811	0.237086	0.159515	0.188298
YMR196W	C	-0.10343	0.0209718	-0.124206	0.977983	1.05091	1.04627	-0.875279	-0.855202	-0.712793	0.224376	0.215195	0.208269	1.0869	1.04964	0.959086	-0.482366	-0.462569	-0.515936	-0.46185	-0.490386	-0.400122	-0.446975	-0.468561	-0.439923
YJL066C	C	-1.08833	-0.771796	-0.651488	0.790788	0.860166	0.851505	-0.561831	-0.606386	-0.473128	0.456654	0.410698	0.295508	1.11223	1.13465	1.0946	-0.534901	-0.461553	-0.403498	-0.380138	-0.241486	-0.183565	-0.137701	-0.287358	-0.223638
YML131W	C	-0.41196	-0.304142	-0.26727	0.982157	1.16005	1.08919	-0.607864	-0.742736	-0.467001	0.185399	0.249924	0.11011	1.11107	1.09832	0.886668	-0.418413	-0.731174	-0.456004	-0.428386	-0.359165	-0.200758	-0.335846	-0.588542	-0.553624
YIL055C	C	-0.366019	-0.58651	-0.466011	1.08957	0.948958	1.07432	-0.311772	-0.186461	-0.107839	0.293568	0.318979	0.22024	1.05209	1.01225	1.0218	-0.60474	-0.646411	-0.497238	-0.498883	-0.543268	-0.579783	-0.567236	-0.505296	-0.5643
YOL083W	C	-0.638843	-0.5387	-0.461795	0.751989	0.749732	0.795609	-0.441166	-0.593182	-0.167522	0.514434	0.408923	0.301708	1.03819	1.29467	1.22161	-0.341649	-0.51887	-0.602156	-0.330315	-0.582226	-0.428896	-0.126605	-0.674382	-0.630558
YGR097W	C	-0.343761	-0.329314	-0.295451	0.717513	0.738324	0.779824	-0.479062	-0.535687	-0.38973	0.621769	0.643982	0.644499	1.06785	1.06892	1.12161	-0.5716	-0.648139	-0.570252	-0.521711	-0.590965	-0.614141	-0.565975	-0.467993	-0.480513
YGL259W	C	-0.36972	0.10523	-0.703189	0.885595	0.433865	0.690826	-0.190183	-0.185285	0.268676	0.642091	0.37055	0.108376	0.75554	1.15981	1.06661	-0.410888	-0.945693	-0.225219	0.0882016	-0.915248	-0.140302	-0.514291	-1.29552	-0.679836
YJL163C	C	-0.645651	-0.796275	-0.590874	0.873473	1.11522	0.945211	-0.62744	-0.524378	-0.422129	0.376813	0.419977	0.235156	1.04216	1.05774	1.00099	-0.639624	-0.473324	-0.376448	-0.327506	-0.437569	-0.264576	-0.267891	-0.458231	-0.214816
YOL158C	C	-0.499171	-0.501834	-0.520169	0.672416	0.815093	0.997852	-0.0474599	0.018116	0.034248	0.577687	0.512633	0.48717	0.99896	0.934893	0.993268	-0.914349	-0.917947	-0.544119	-0.612378	-0.581548	-0.562619	-0.50789	-0.430605	-0.402248
YKL065C	C	-0.600202	-0.700791	-0.836512	0.629465	0.627767	0.740015	-0.440866	-0.394193	-0.381493	0.647721	0.485646	0.610064	1.14548	1.12026	1.1881	-0.571006	-0.512122	-0.49303	-0.381443	-0.447549	-0.491638	-0.368168	-0.230391	-0.345114
YHL046C	C	0.590106	-0.685135	-0.78088	-0.0582549	-0.804563	-0.638904	-0.283329	0.120422	0.247435	0.00719157	0.343036	0.118006	1.31657	1.62737	1.23005	-0.594683	-0.294407	-0.337034	-0.452705	0.0101668	0.270246	-0.362554	-0.627293	0.0391492
YGL183C	C	-0.573622	-0.0986719	-1.01489	1.23267	0.78333	1.43492	-0.212711	0.350977	-0.524753	-0.469983	-0.36032	0.079905	0.00463931	0.803382	0.773653	-0.0879554	-0.0692484	0.418035	-0.405914	-1.11915	-0.581996	0.211762	0.0495465	-0.62361
YDR406W	C	-0.380318	-0.408375	-0.434421	1.0866	1.17756	1.12643	-0.637858	-0.703836	-0.618521	0.0458725	0.0259475	0.0608735	1.0365	0.987295	0.979421	-0.507062	-0.515517	-0.505912	-0.218696	-0.350484	-0.269913	-0.321143	-0.317768	-0.336676
YCR104W	C	-1.10597	-0.127326	-0.454794	-0.305924	0.892589	0.268072	0.236589	-0.538517	-0.270228	0.118601	0.678661	0.609471	0.861262	1.09835	0.740487	-0.501553	0.00732332	-0.102485	-1.47519	-0.714466	0.0461148	0.475672	-0.723012	0.286276
YHR139C-A	C	-0.280937	0.162804	0.484276	1.03382	1.24534	1.42073	-1.00844	-0.872174	-0.398265	-0.17004	-0.706155	-0.236465	0.39148	0.258425	0.239284	0.0988764	-0.366296	-0.0986423	0.268097	-1.14133	-0.482887	-0.461153	0.338878	0.280768
YPL014W	C	-0.525663	-0.458221	-0.493308	0.531008	0.579993	0.663798	-0.805089	-0.825891	-0.914592	-0.424722	-0.312193	0.133249	0.287118	0.475662	0.5256	-0.6756	-0.562129	-0.550645	-0.447944	0.242034	0.249873	1.01385	1.19079	1.10303
YPL067C	C	-0.776285	-0.668275	-0.60242	0.509579	0.751666	0.796212	-0.629666	-0.562401	-0.627649	0.638039	0.449676	0.422191	1.10739	1.07127	1.01066	-0.621306	-0.820859	-0.559644	-0.411038	-0.0837631	-0.321527	-0.0731944	-0.0121649	0.0135077
YER079W	C	-0.493327	-0.350364	-0.123595	1.02504	0.799489	0.824101	-0.585842	-0.512158	-0.519867	0.224386	0.211055	0.422463	0.926011	1.20557	1.11654	-0.595077	-0.381872	-0.805122	-0.459877	-0.615082	-0.669267	-0.0731775	-0.292781	-0.277255
YPL222W	C	-0.887979	-0.759115	-0.734288	0.744354	0.874694	0.913824	-0.453237	-0.453257	-0.287759	0.469577	0.488157	0.304477	1.03576	1.09128	1.0227	-0.524836	-0.566873	-0.496549	-0.316937	-0.33371	-0.255506	-0.276537	-0.308685	-0.289558
YFR017C	C	-0.579906	-0.514973	-0.770169	0.890329	0.977353	0.955594	-0.284327	-0.587072	-0.517413	0.21649	0.388655	0.151754	0.911943	1.04445	1.0279	-0.576428	-0.63781	-0.82636	-0.433698	-0.474267	-0.320641	-0.246754	0.174713	0.0306391
YHR016C	C	-0.501778	-0.416288	-0.537508	0.989662	1.16373	0.98814	-0.586504	-0.635369	-0.531997	0.356577	0.226313	0.185342	1.07958	1.0178	0.871231	-0.421455	-0.57058	-0.390832	-0.426372	-0.422422	-0.428451	-0.280598	-0.380551	-0.347671
YER096W	C	1.27584	0.809621	0.916753	1.00847	0.805881	0.903009	-0.673505	-0.507034	-0.350623	-0.0171787	0.0510248	0.0225024	0.316763	0.0087848	0.234476	-0.690898	-0.505507	-0.0478819	-0.382508	-0.370095	-0.531842	-0.578488	-0.979123	-0.718439
YOR035C	C	-0.505446	-0.556549	-0.595686	0.766294	0.812578	0.791665	-0.380194	-0.388289	-0.432208	0.523355	0.507826	0.586852	1.03019	1.02499	1.11245	-0.43653	-0.553545	-0.611368	-0.461732	-0.576711	-0.455695	-0.470214	-0.38407	-0.347968
YER066C-A	C	-0.813554	-1.34067	-0.626064	0.26572	0.869732	0.876443	-1.265	-0.0892277	-0.572047	0.111207	0.134799	0.148467	0.10819	0.510398	0.686816	-0.676998	-0.705142	-0.222565	0.211365	0.281924	0.462928	0.666568	0.650469	0.326239
YJL067W	C	0.202877	-0.773656	-0.215231	1.12969	0.612738	0.760363	-0.28615	-1.06976	-0.434182	0.674826	0.412248	-0.12144	0.890738	0.732325	1.00747	-0.905848	-0.44387	-0.417784	0.00457998	-0.408831	0.155325	-0.473566	-0.501481	-0.531377
YHL046W-A	C	-0.415501	-0.337589	-0.365026	-0.378742	-0.940998	-0.490338	0.348383	0.546222	-0.719288	0.615087	1.06212	1.08274	0.773969	1.08051	1.00988	-0.331145	-0.0800275	-0.838179	-0.168008	-0.231651	-0.474428	-0.376504	-0.0753241	-0.296152
YPR167C	C	-0.162658	-0.184314	-0.216147	0.211784	0.00931565	0.13063	0.919042	0.98654	0.810734	0.645037	0.669288	0.578263	0.673306	0.516577	0.64445	-0.599202	-0.592881	-0.597445	-0.734673	-0.547969	-0.873382	-0.745658	-0.763202	-0.777435
YBR139W	C	-0.351566	-0.416826	-0.399017	0.972501	1.06368	1.06984	-0.804348	-0.90186	-0.722283	0.146631	0.162393	0.163522	0.92508	0.927292	0.938501	-0.524415	-0.481706	-0.531678	-0.173859	-0.196159	-0.249496	-0.219283	-0.128476	-0.268471
YMR102C	C	-0.17139	-0.184676	-0.228524	1.18296	1.20371	1.2088	-0.706033	-0.885398	-0.804821	0.137416	0.083718	0.23996	0.656908	0.660105	0.738134	-0.551484	-0.644577	-0.602122	-0.453895	-0.362439	-0.280584	-0.12612	-0.105837	-0.00380985
YJL082W	C	-0.698094	-0.695068	-0.733941	0.692134	0.892416	0.860061	-0.447023	-0.483046	-0.331229	0.435923	0.462079	0.366483	1.06148	1.08298	0.977235	-0.47533	-0.586153	-0.553834	-0.349384	-0.349211	-0.332782	-0.305563	-0.205997	-0.284136
YDR533C	C	-0.0381796	-0.00131635	-0.0945357	1.21081	1.17344	1.16138	-0.941381	-0.915515	-0.937389	0.0448245	-0.0398167	-0.110375	0.736306	0.795182	0.654816	-0.344335	-0.401096	-0.292335	-0.307449	-0.413663	-0.284955	-0.191981	-0.308611	-0.153821
YNL160W	C	0.439962	0.390361	0.350619	1.06475	1.1598	1.22913	-1.07794	-1.09884	-0.880982	-0.602204	-0.569906	-0.612444	0.379789	0.402729	0.378389	-0.0200755	-0.0279661	0.0290981	-0.108478	-0.130714	-0.189498	-0.230542	-0.115287	-0.159747
YBR053C	C	-0.348772	-0.358165	-0.415352	0.842259	0.884821	0.853844	-0.856381	-0.866721	-0.75677	0.30042	0.262332	0.248551	1.01461	1.05251	1.09437	-0.342304	-0.337861	-0.390579	-0.288753	-0.463239	-0.299471	-0.287833	-0.322358	-0.219157
YML120C	C	-0.621326	-0.655614	-0.688228	0.89268	1.09379	1.0459	-0.646289	-0.720298	-0.577178	0.358725	0.260635	0.166619	0.873275	0.792918	0.834096	-0.738329	-0.571223	-0.512826	-0.201893	-0.139859	-0.173461	-0.0601484	0.00810658	-0.0200731
YPR198W	C	-0.791586	-0.743918	-0.802963	0.267699	0.334555	0.336189	-0.234983	-0.221411	-0.129211	0.673891	0.648004	0.709214	1.20431	1.11487	1.15292	-0.550101	-0.554086	-0.48704	-0.325836	-0.349979	-0.289242	-0.380834	-0.274404	-0.306053
YOR121C	C	0.137186	-0.368561	0.146498	1.32561	1.13408	0.897556	-0.109142	-0.278263	-0.398181	0.203321	-0.210173	0.39123	0.452133	0.944668	0.127081	-0.154894	-0.363	-0.306406	-0.0678521	-1.0713	-0.450453	-0.994365	-0.0525852	-0.934181
YHL048W	C	-0.144277	-0.223118	-0.211826	0.651598	0.731316	0.736039	-0.0350826	-0.0875709	-0.0712102	0.541245	0.452397	0.488668	0.922974	0.944622	1.0668	-0.850623	-0.772629	-0.679406	-0.64211	-0.584098	-0.721452	-0.495737	-0.490085	-0.526432
YBR287W	C	-0.869644	-0.869964	-0.885849	0.81379	0.85367	0.896937	-0.360452	-0.414596	-0.354983	0.412519	0.383793	0.414658	0.917661	0.899321	0.973358	-0.545207	-0.503762	-0.416568	-0.297299	-0.278814	-0.306465	-0.152804	-0.14072	-0.168579
YFL019C	C	-1.27236	-0.578024	0.21298	0.0488557	0.167816	-0.26786	-0.176218	0.105979	0.354546	0.414815	1.56227	-0.124626	0.921111	0.470079	0.943317	0.017874	-0.980411	-0.229923	-0.0387702	-0.326912	-0.9307	-0.409316	0.104363	0.0111197
YPL221W	C	-0.895	-0.884256	-0.884808	0.482347	0.544113	0.59536	-0.308167	-0.339375	-0.187877	0.659561	0.628942	0.600224	1.02181	1.00222	0.976639	-0.59744	-0.644197	-0.517684	-0.286752	-0.283987	-0.228592	-0.169847	-0.149628	-0.133604
YGR268C	C	-0.790871	-0.619643	-0.669405	0.934992	1.01384	0.724141	-0.393207	-0.438265	-0.463508	0.455249	0.394981	0.405786	0.977148	0.885539	0.961191	-0.26704	-0.575084	-0.477422	-0.346417	-0.359992	-0.362561	-0.37442	-0.296025	-0.319011
YLR111W	C	-0.0332024	-0.0460953	0.0332456	0.627003	1.06741	0.285195	-0.474518	-0.240187	-0.607165	0.478076	0.295524	0.141151	1.14924	0.803925	0.789272	-1.03362	-1.22936	-0.224003	-0.485515	0.0915829	-0.809697	-0.0536713	-0.47193	-0.0526685
YOL163W	C	-1.02274	-0.768851	-0.477139	0.394835	-0.168159	0.456602	0.240715	-0.300647	0.634153	0.548492	0.456657	0.153448	0.905055	0.793085	0.974021	0.178186	0.0858937	0.264766	-0.271818	-0.726877	0.118758	-1.22357	-0.951346	-0.293524
YBR284W	C	-0.616481	-0.816293	-0.543374	0.899546	0.844858	0.825004	-0.73144	-0.824819	-0.801144	0.365216	0.10795	0.306192	1.01029	0.954859	0.899213	-0.188944	-0.284681	-0.113685	-0.450415	-0.161368	-0.39673	-0.199752	-0.0116655	-0.0723347
YPL203W	C	-0.777481	-0.638824	-0.650387	0.736828	0.869961	0.80281	-0.499481	-0.752266	-0.306563	0.322562	0.386671	0.312701	1.01081	0.983827	1.03612	-0.505236	-0.67845	-0.471818	-0.294753	-0.296397	-0.194037	-0.178992	-0.0893213	-0.128287
YBR295W	C	-0.520107	-0.599312	-0.597929	0.408952	0.439161	0.551513	-0.488776	-0.369226	-0.406224	0.516209	0.556285	0.581781	1.16812	1.21646	1.18823	-0.436585	-0.504015	-0.325409	-0.415704	-0.452654	-0.401585	-0.397139	-0.331877	-0.380172
YDL072C	C	-0.495784	-0.427808	-0.539989	0.74147	0.742982	0.850148	-0.482436	-0.485128	-0.487571	0.411728	0.408659	0.405777	1.04299	1.06977	1.0664	-0.532449	-0.537039	-0.448243	-0.428085	-0.475679	-0.32294	-0.410009	-0.354205	-0.312563
YPR026W	C	-0.576352	-0.62858	-0.697492	0.838743	0.891086	0.9608	-0.377939	-0.533993	-0.400075	0.327916	0.291499	0.267242	0.996956	0.880411	1.07986	-0.452308	-0.541662	-0.506938	-0.373767	-0.333131	-0.411496	-0.211211	-0.154414	-0.335151
YMR007W	C	-1.12984	-0.990281	-0.624641	0.176844	-0.30595	-0.889632	-0.0486783	-0.151237	-0.255742	0.585835	0.42327	0.649372	0.843581	1.33099	1.17457	-0.109723	-0.0678959	0.0450051	-0.482145	-0.0525104	-0.00151735	0.0706233	-0.0985523	-0.0917513
YDR001C	C	-0.573606	-0.569755	-0.618119	0.730959	0.803866	0.778046	-0.405626	-0.449846	-0.401389	0.385725	0.371192	0.448111	1.04515	1.06202	1.06354	-0.362229	-0.469504	-0.434478	-0.387759	-0.417528	-0.366913	-0.397653	-0.406882	-0.427325
YOR055W	C	-0.0905822	-0.449797	-1.37777	0.627657	1.06269	0.417963	-0.648669	0.446143	-0.352375	0.218929	0.252414	0.323446	1.00294	0.617929	1.09851	-0.263827	-0.293997	-0.627705	-0.40236	-0.312119	-0.138134	-0.202581	-0.576857	-0.331834
YGL062W	C	-0.562965	-0.577378	-0.569787	0.781022	0.853994	0.82223	-0.375146	-0.406796	-0.260283	0.398375	0.373533	0.285555	1.0879	1.06467	0.959548	-0.40234	-0.434398	-0.394643	-0.358918	-0.433274	-0.39504	-0.498106	-0.475667	-0.482087
YPL111W	C	-0.767863	-0.705102	-0.592902	0.944145	1.17401	1.15661	-0.389008	-0.420559	-0.326486	0.278175	0.218121	0.162011	0.791617	0.750755	0.616793	-0.670995	-0.691556	-0.608463	-0.250747	-0.160594	-0.195192	-0.130836	-0.0635707	-0.118365
YBL100W-B	C	-0.236938	-0.294012	-0.384391	-0.317353	-0.439959	-0.588558	1.10856	0.960385	0.944732	0.558058	0.791092	0.638971	0.587024	0.495567	0.662116	-0.396716	-0.370722	-0.371524	-0.470856	-0.573877	-0.581228	-0.585669	-0.585534	-0.549165
YAL028W	C	-0.402093	-0.582245	-0.659739	0.728546	0.847458	0.981644	-0.387291	-0.459194	-0.649667	0.272698	0.238397	0.308559	1.02305	1.01636	0.997155	-0.533803	-0.655472	-0.423718	-0.448938	-0.249769	-0.337908	-0.30522	-0.205724	-0.113092
YPL165C	C	-0.25276	-0.287926	-0.210921	0.645035	0.730381	0.78066	-0.533451	-0.465914	-0.457078	0.271842	0.414015	0.384876	0.967766	1.05162	1.18738	-0.699121	-0.572921	-0.714749	-0.672609	-0.256281	-0.5306	-0.294707	-0.170121	-0.314421
YOR020W-A	C	-0.633041	-0.413654	-0.765501	0.485154	0.683656	0.633377	-0.432894	-0.417164	-0.547921	0.531049	0.321598	0.390372	1.05146	1.13094	1.16544	-0.392901	-0.443331	-0.322226	-0.76557	-0.277387	-0.158944	-0.195151	-0.253474	-0.373887
YJL048C	C	-0.388573	-0.161432	-0.32041	1.15546	1.06181	1.19633	-0.400559	-0.688731	-0.512237	0.0998144	0.194431	0.207583	0.865333	0.687548	0.728806	-0.3957	-0.524677	-0.414277	-0.382279	-0.56571	-0.506697	-0.417077	-0.285147	-0.233612
YJL165C	C	-0.46057	-0.485219	-0.414028	1.08548	1.14057	1.11426	-0.424467	-0.392496	-0.310614	0.237161	0.245672	0.301665	0.724795	0.777085	0.809765	-0.48047	-0.534666	-0.461216	-0.488283	-0.439298	-0.439764	-0.390504	-0.327865	-0.386995
YHL035C	C	-0.802576	-0.839035	-0.776632	-0.147023	-0.169744	-0.189223	0.203105	0.142147	0.0911604	0.66048	0.716775	0.795692	1.0781	1.07838	1.19556	-0.443177	-0.444565	-0.395943	-0.300283	-0.375653	-0.303248	-0.246202	-0.28567	-0.24242
YNL019C	C	-0.657832	-0.511684	-0.639081	0.582829	0.672905	0.766073	-0.638402	-0.197492	-0.237476	0.675535	0.218881	0.508578	0.891245	1.05623	0.956703	-0.851117	-0.74841	-0.429979	-0.283719	-0.329994	-0.418139	-0.250008	-0.136666	0.00101998
YKR039W	C	-0.0200583	-0.0881164	-0.171129	0.79359	1.04886	1.06799	-0.510113	-0.429038	-0.136809	0.0828664	0.00754298	-0.0228745	1.10216	0.868869	0.884721	-0.391803	-0.459203	-0.330936	-0.412044	-0.480595	-0.514898	-0.576992	-0.719357	-0.592626
YJL057C	C	-0.68166	-0.591354	-0.880264	0.712163	0.780365	0.797024	-0.475036	-0.432179	-0.344505	0.382853	0.324333	0.340069	0.942943	1.0317	1.07548	-0.454159	-0.418343	-0.310489	-0.462572	-0.460792	-0.191198	-0.318946	-0.188155	-0.177277
YDR516C	C	-0.657409	-0.755139	-0.838721	0.869461	0.912879	0.981199	-0.354645	-0.395888	-0.236201	0.320856	0.401355	0.330566	0.89185	0.897851	0.827097	-0.482185	-0.432891	-0.329621	-0.314138	-0.401502	-0.326007	-0.287617	-0.299328	-0.321821
YCR010C	C	-0.403482	-0.278642	-0.0755015	1.11625	1.29905	1.49928	-0.119833	-0.803609	-0.422503	-0.32949	0.0625957	0.117334	0.387267	0.27558	0.478808	-0.617463	-0.215752	-0.445056	0.110661	-0.0384084	-0.213246	-0.81463	-0.393303	-0.175905
YOR120W	C	-0.581995	-0.278924	-0.593758	1.02518	1.07247	1.17025	-0.391287	-0.416868	-0.213839	-0.0567457	0.153682	0.0648574	0.864366	0.889714	0.810804	-0.457747	-0.449985	-0.2152	-0.427932	-0.494543	-0.320321	-0.39129	-0.366134	-0.394762
YDR391C	C	-0.558405	-0.582285	-0.530313	0.80637	0.762538	0.796813	-0.594872	-0.531164	-0.499036	0.367017	0.324595	0.393748	1.00146	1.0007	1.01951	-0.405429	-0.56357	-0.481179	-0.39654	-0.337536	-0.318686	-0.240531	-0.278001	-0.1552
YGR254W	C	-0.639348	-0.609145	-0.634366	0.248359	0.467461	0.4604	-0.439005	-0.42313	-0.276799	0.547707	0.553725	0.446554	1.22832	1.1781	0.948181	-0.647241	-0.716551	-0.592628	-0.388655	-0.324615	-0.232584	-0.067335	-0.0444279	-0.042974
YLR257W	C	-0.636512	-0.71007	-0.779338	0.915031	0.981943	0.92956	-0.292443	-0.345758	-0.313246	0.404001	0.452344	0.457695	0.765895	0.73259	0.773102	-0.474502	-0.592937	-0.573606	-0.462209	-0.300196	-0.438742	-0.10568	-0.150381	-0.236542
YNR059W	C	-0.527572	-0.603664	-0.501286	0.738205	0.771949	0.72816	-0.356049	-0.594634	-0.449889	0.500798	0.489003	0.502923	0.911703	0.997482	0.951834	-0.620424	-0.58035	-0.402573	-0.216733	-0.381447	-0.359113	-0.358273	-0.284884	-0.355165
YCR021C	C	0.087599	-0.0562706	0.118798	0.779455	1.14341	1.26936	-0.741058	-0.491106	-0.662509	-0.509487	-0.582825	-0.522897	0.18041	-0.212881	0.0572882	-0.641686	-0.277814	-0.513236	-0.53793	0.0178274	0.0365792	0.577044	0.833289	0.648638
YPR151C	C	0.200527	-0.909657	0.071183	0.167797	-0.180017	-0.0418966	0.358852	0.312357	0.349203	0.454814	0.181699	0.372347	1.25439	1.19405	0.767707	-0.723687	-0.504138	-0.343301	-0.69518	-0.212319	-0.193818	-0.862548	-0.847313	-0.171051
YNL293W	C	-0.604224	-0.557494	-0.62445	0.144596	0.302451	0.184973	-0.413234	-0.446196	-0.410791	0.615006	0.532149	0.673716	1.18101	1.22334	1.16969	-0.442519	-0.539604	-0.377107	-0.305794	-0.237564	-0.339958	-0.264525	-0.182079	-0.281387
YPL186C	C	-0.0324093	-0.315846	-0.52467	1.10881	1.0537	1.17875	-0.0873834	-0.564917	-0.730425	0.148722	0.381783	-0.0328521	0.627327	0.745008	0.333294	-0.862886	-0.863098	-0.38267	0.00400874	-0.25405	-0.103762	-0.30311	-0.40468	-0.118639
YGR194C	C	-0.239244	-0.433325	-0.355538	0.938022	1.05769	1.08221	-0.696579	-0.624547	-0.778023	0.0645411	0.0476007	0.153569	0.787872	0.771522	0.895234	-0.469673	-0.540667	-0.502796	-0.426988	-0.2993	-0.155903	-0.139109	-0.121343	-0.0152259
YNL173C	C	0.374512	0.343899	0.425142	1.49037	1.40333	1.31526	-0.452603	-0.173358	-0.245967	-0.190081	-0.290117	-0.283524	-0.0709232	-0.288227	-0.356133	-0.199785	-0.426862	-0.3704	-0.307397	-0.257439	-0.273148	-0.284522	-0.350689	-0.531328
YLR350W	C	-0.709342	-0.725148	-0.71639	1.00003	0.964668	0.810028	-0.639707	-0.57996	-0.565465	0.339619	0.3409	0.264228	0.731534	0.691318	0.775974	-0.560442	-0.489461	-0.537959	-0.259625	-0.0852545	-0.231411	0.0505309	0.0150642	0.116269
YIL113W	C	-0.487305	-0.944043	-0.533999	0.881716	0.832187	0.456434	-0.612201	-0.606611	-0.0688347	0.14791	-0.0252847	0.0805643	0.936578	0.941424	1.12856	-0.457159	-0.295775	-0.465466	-0.355677	-0.617102	0.179976	-0.296249	-0.018521	0.198877
YGR161W-C	C	-0.117103	-0.603035	-0.134095	1.42072	1.07992	0.840797	-0.135126	-0.00306313	0.253426	0.487935	-0.0349452	0.0729984	0.463378	0.415008	0.630057	-0.347916	-0.462478	-0.91377	-0.593422	-0.355533	-0.323784	-0.603616	-0.594285	-0.442066
YPL062W	C	0.132226	-0.65818	-0.258324	-0.146017	1.17667	0.724429	-0.230098	0.683654	0.139279	0.543038	0.276361	0.479967	0.430054	0.836616	0.364686	-1.03725	-0.51963	-0.387692	-0.371103	-0.0929339	-0.755379	-0.205389	-1.06246	-0.0625148
YOR192C-C	C	0.171188	0.341358	0.481338	0.0860934	-0.538935	-0.275593	0.957211	0.762929	0.631582	0.57681	0.831115	0.3483	0.42269	-0.415889	0.382272	-0.145536	-0.606424	0.13505	-0.369364	-0.949794	-0.472263	-1.09624	-0.503636	-0.754258
YBR169C	C	-0.471855	-0.492876	-0.50415	0.932462	1.08451	0.962571	-0.589471	-0.673004	-0.492924	0.101379	0.0970086	0.122398	0.89433	0.900396	0.849756	-0.210763	-0.273762	-0.337183	-0.334925	-0.374527	-0.286237	-0.317859	-0.246418	-0.338855
YOR386W	C	-0.383392	-0.470668	-0.820282	0.897007	0.975729	0.946437	-0.634933	-0.63888	-0.415643	0.105234	0.214244	0.25617	0.786997	0.897895	0.862383	-0.498017	-0.463566	-0.411053	-0.222469	-0.216026	-0.452594	-0.140365	-0.118309	-0.0558981
YPL230W	C	0.0173131	-0.409605	-0.589666	1.04606	1.18191	1.08892	-0.77873	-0.476022	-0.360422	0.00494007	-0.179762	0.00586153	0.651259	0.880577	0.613849	-0.473727	-0.440267	-0.354611	-0.329956	-0.630387	-0.0505335	-0.145503	-0.203123	-0.0683725
YDL085W	C	-0.482233	-0.383686	-0.376585	0.793214	0.932537	0.891289	-0.186598	-0.407935	-0.777241	0.318168	0.156433	0.0532604	0.904246	0.936682	0.970655	-0.495873	-0.440569	-0.223315	-0.440727	-0.68245	-0.308517	-0.280052	-0.126483	-0.344219
YER158W-A	C	-1.00419	-0.623782	-0.729684	0.0108798	-0.308064	-0.664484	0.467605	0.504978	-0.982912	0.395625	0.822144	0.74363	0.514687	0.747879	0.695158	-0.732817	0.510167	-0.359218	-0.226656	0.374453	-0.191728	0.154603	0.00376853	-0.122041
YBL039W-B	C	0.158593	0.0355458	-0.489789	0.540977	0.195798	-0.0951369	-0.390103	0.044743	-0.602387	0.587354	0.171182	0.721518	0.483962	0.407056	0.387916	-1.12825	-0.217665	0.0499893	0.811212	-0.184502	-1.76022	0.0616833	0.115281	0.0952399
YPR195C	C	-0.705002	-0.386052	-0.372482	0.346581	0.423268	0.298271	0.248738	0.239342	0.0574963	1.00729	0.703432	0.423427	0.849808	0.699657	0.802276	-0.655185	-0.974386	-0.655757	-0.309738	-0.34105	-0.269016	-0.701398	-0.360532	-0.368983
YBR018C	C	-0.279787	0.276915	-0.183839	1.07718	1.28276	1.1641	-0.379485	-0.120218	-0.792271	-0.347432	-0.313947	-0.242915	0.061814	0.433938	0.576462	-0.347226	-0.565492	-0.22585	0.0477306	-0.482377	-0.704494	-0.552465	0.378121	0.238766
YDR034C-D	C	-0.0998513	-0.010259	-0.151636	-0.367139	-0.208703	-0.185565	0.935608	0.829776	0.771584	0.460219	0.521055	0.65138	0.467034	0.639815	0.733056	-0.355016	-0.171772	-0.287148	-0.548382	-0.725121	-0.776269	-0.730462	-0.764101	-0.628102
YDR435C	C	-0.638695	-0.653217	-0.667447	0.581354	0.839256	0.821685	-0.508809	-0.16274	-0.246009	0.500982	0.4365	0.450577	0.776062	0.97467	0.832984	-0.602378	-0.535694	-0.414292	-0.345264	-0.225713	-0.463281	-0.24841	-0.302152	-0.199968
YBR083W	C	-0.167982	-0.171749	-0.211243	1.02766	1.22662	1.00539	-0.680451	-0.714661	-0.797705	-0.483956	-0.530865	-0.496409	-0.323971	-0.292212	-0.251987	-0.250968	-0.179205	-0.119646	0.143179	0.279351	0.201803	0.570015	0.640249	0.578734
YKL218C	C	-0.529302	-0.809818	-0.698458	0.866453	0.83125	0.822798	-0.346061	-0.0404525	-0.0846319	0.504826	0.439882	0.422678	0.849102	0.819177	0.60778	-0.440931	-0.614134	-0.427505	-0.31504	-0.345984	-0.340245	-0.312059	-0.39975	-0.459573
YIL029C	C	-0.269374	-0.550497	-0.671659	0.635408	0.753135	1.13161	-0.268918	-0.305158	-0.387295	0.191572	0.444442	0.0467962	0.931947	0.878158	0.828015	-0.320246	-0.816622	-0.57014	-0.413037	-0.245531	-0.390082	-0.283412	-0.0479234	-0.30119
YPR193C	C	-0.258188	-0.185965	0.437785	-0.00460528	0.12976	0.824259	-0.25424	0.150134	-0.33755	0.299447	-0.510023	0.437012	1.20066	1.01007	1.04024	-0.230137	-0.468381	-0.436008	-0.177927	-0.658732	-0.308879	-0.685279	-0.119553	-0.893899
YOR054C	C	-0.366722	-0.653212	-0.694923	0.804492	0.918705	0.884857	-0.419484	-0.464357	-0.419907	0.223581	0.321973	0.284778	0.786952	0.966896	0.768027	-0.493618	-0.431157	-0.482123	-0.19764	-0.418171	-0.489288	-0.210905	-0.0592405	-0.159512
YIL097W	C	-0.319162	-0.539672	-0.248362	0.733307	0.861672	0.816653	-0.559482	-0.491944	-0.769835	0.0873938	0.425936	0.212406	0.619922	0.979235	1.03362	-0.306665	-0.436448	-0.55414	-0.274103	-0.44413	-0.56402	-0.0150936	-0.266447	0.0193623
YKL091C	C	-0.522943	-0.440377	-0.668014	0.563745	0.783744	0.533807	-0.589932	-0.501565	-0.569811	0.279161	0.393488	0.347242	0.914453	1.0417	0.959945	-0.571244	-0.550579	-0.581242	-0.284823	-0.253699	-0.221951	0.10902	-0.0895464	-0.0805814
YJL094C	C	-0.604014	-0.665843	-0.693884	0.779276	0.714061	0.785774	-0.312164	-0.42495	-0.32309	0.388129	0.423992	0.491012	0.812652	0.810523	0.92743	-0.624283	-0.524178	-0.506046	-0.22655	-0.297566	-0.267715	-0.277381	-0.180102	-0.205083
YIL155C	C	-0.713754	-0.670455	-0.683388	0.791334	0.878409	0.934241	-0.305478	-0.385463	-0.26742	0.287232	0.331103	0.152757	0.881646	0.850418	0.718835	-0.544661	-0.641387	-0.432409	-0.182085	-0.152854	-0.139243	-0.250695	-0.137816	-0.318869
YGR236C	C	-0.395829	0.00192696	-0.912679	0.188348	1.04843	0.998635	-0.415129	-0.265676	-0.306308	0.175905	-0.406903	0.0861867	0.682201	1.18339	0.266937	0.356788	-0.281213	0.247602	-0.145709	0.217508	-0.661956	-0.355322	-0.575852	-0.731274
YMR280C	C	-0.943462	-0.64262	-0.665774	0.681633	0.857052	0.833955	-0.554521	-0.505763	-0.465079	0.398113	0.384785	0.311037	0.784217	0.825953	0.721033	-0.464977	-0.426107	-0.431995	-0.0856965	-0.223542	-0.138992	-0.114136	-0.0853687	-0.0497446
YLR415C	C	-0.54761	-0.222799	-0.292287	0.83602	0.926973	0.0271243	0.208396	0.0295127	-0.206743	0.329756	0.332779	0.146632	0.946456	0.892353	0.416078	-0.176731	0.232764	-1.20425	-0.586953	-0.00494768	-0.393184	-0.621394	-0.302235	-0.765706
YDR281C	C	-0.0161457	-0.0479835	-0.236293	-0.639875	-0.908634	-0.627373	0.598246	1.03444	0.737508	0.761695	0.861238	0.685484	0.448064	0.330336	0.0065449	-0.675608	-0.502884	-0.579884	-0.115616	-0.0439141	-0.325214	0.0687345	-0.400141	-0.412723
YBR006W	C	-0.646885	-0.418878	-0.567769	0.619585	0.671226	0.672803	-0.562176	-0.680603	-0.583306	0.169698	0.217439	0.168389	1.03761	1.04729	1.02476	-0.352265	-0.374679	-0.225972	-0.379546	-0.153144	-0.213615	-0.203632	-0.0828288	-0.183508
YKL037W	C	0.0883407	-0.339895	-0.6316	1.06457	0.760824	0.599095	-0.0295831	-0.069581	-0.215093	0.393059	-0.00145789	-0.173252	0.383532	0.872138	0.373503	-0.632088	-0.861931	-0.383363	-0.57402	0.199055	-0.838954	0.255758	0.552662	-0.791716
YLL062C	C	-1.5227	-0.782498	-0.835185	0.0491852	0.315059	0.295309	0.893862	0.626774	0.548738	0.608108	0.771908	0.557054	0.123751	0.0855892	0.120927	-0.0710494	-0.255737	-0.321499	0.0350217	-0.265563	-0.404724	-0.00779286	-0.425665	-0.138874
YMR184W	C	-0.703103	-0.931758	-0.927116	-0.107456	0.0402269	-0.0599906	0.036418	-0.00369203	0.077142	0.723963	0.587173	0.57742	0.988325	0.999353	1.05658	-0.398444	-0.3961	-0.320877	-0.251095	-0.145865	-0.215887	-0.220847	-0.177548	-0.226821
YOR306C	C	-0.281312	-0.278056	-0.354787	-0.230796	-0.249931	-0.206194	0.19489	0.259486	0.298263	0.79	0.848978	0.744468	0.974659	0.9188	0.882519	-0.472181	-0.454515	-0.301	-0.445866	-0.489239	-0.529881	-0.545005	-0.552665	-0.520635
YDL241W	C	0.420537	0.121017	0.508687	1.20531	1.25393	1.04173	-0.375435	-0.429933	-0.249127	0.136	0.279667	-0.097679	-0.181236	0.174976	-0.17247	-0.112946	0.0275254	-0.381608	-0.409061	-0.541416	-0.36994	-0.728269	-0.831239	-0.289017
YOR153W	C	-0.49386	-0.518906	-0.49855	0.587398	0.692627	0.717887	-0.215711	-0.212294	-0.113899	0.445569	0.440337	0.418916	0.939843	0.926283	0.927743	-0.463261	-0.546252	-0.444428	-0.406386	-0.448262	-0.40778	-0.441134	-0.45633	-0.42955
YHR104W	C	-0.679041	-0.562143	-0.562561	0.772853	0.88431	0.868971	-0.492828	-0.508988	-0.465657	0.23665	0.233857	0.293626	0.890861	0.8487	0.858421	-0.393634	-0.346089	-0.36536	-0.186912	-0.267516	-0.347776	-0.181614	-0.250519	-0.277611
YJR036C	C	-0.642537	-0.620006	-0.604747	0.338496	0.61422	0.725076	-0.361756	-0.379414	-0.335722	0.395888	0.517315	0.363907	0.865197	0.964342	1.12023	-0.289891	-0.164957	-0.283433	-0.453384	-0.57162	-0.230367	-0.3652	-0.271815	-0.329826
YDL113C	C	-0.451788	-0.482833	-0.557063	0.683982	0.703434	0.707375	-0.358351	-0.469773	-0.437183	0.356045	0.38643	0.405525	0.870707	0.97141	0.9701	-0.407096	-0.460743	-0.556714	-0.39555	-0.389836	-0.370245	-0.233861	-0.26084	-0.223134
YLR218C	C	-0.0419554	-0.171613	-0.215637	1.03814	0.229292	0.319776	-0.694411	-0.308754	-0.910323	0.373748	0.226252	0.223919	0.788131	1.13389	0.970174	-0.322439	-0.0206505	-0.342722	-0.263252	-0.784693	-0.216607	-0.316807	-0.230071	-0.463385
YBR224W	C	-1.10989	-0.355236	-0.531412	0.982209	0.280928	0.929665	0.266754	0.271595	0.0303498	0.25676	-0.675681	0.135224	0.176719	0.677908	0.649094	0.189327	-0.654952	-0.37548	0.501859	-0.907569	-0.249125	-0.065891	0.0514225	-0.474574
YMR140W	C	-0.502612	-0.458644	-0.610685	0.558041	0.59087	0.699866	-0.351938	-0.442797	-0.293747	0.348624	0.408443	0.328282	0.980445	1.01509	0.968837	-0.544316	-0.467599	-0.561097	-0.457301	-0.25616	-0.316185	-0.202991	-0.249431	-0.182997
YBR108W	C	-0.32525	-0.326418	-0.32508	0.921235	0.991253	0.7601	-0.702357	-0.652144	-0.538668	0.206234	0.0361435	0.115359	0.776347	0.90819	0.858041	-0.436447	-0.372439	-0.439667	-0.215753	-0.282779	-0.321868	-0.270636	-0.210332	-0.153064
YER181C	C	-0.416349	-1.03806	-0.0315008	0.136656	0.67477	0.496308	-0.889967	-0.0316177	-0.533677	-0.375998	-0.66342	-0.049017	1.19427	0.620914	0.825396	0.0301124	-0.18784	-0.0715508	-0.331586	-0.082993	0.0133657	-0.360624	0.706226	0.366185
YMR315W	C	-0.579955	-0.568318	-0.533638	0.577778	0.685686	0.671811	-0.501884	-0.549433	-0.455171	0.363195	0.309419	0.313507	0.985916	1.00303	0.967054	-0.331785	-0.430963	-0.353966	-0.304126	-0.206972	-0.301959	-0.314104	-0.225957	-0.219161
YPR184W	C	-0.334784	-0.230009	-0.281882	0.982343	1.08512	1.08365	-0.470114	-0.511469	-0.416505	0.0316194	0.0500745	-0.0100979	0.805853	0.793747	0.58569	-0.271367	-0.30454	-0.233346	-0.28121	-0.433894	-0.400754	-0.388671	-0.395687	-0.453769
YNL144C	C	-1.1725	-1.23456	-1.12959	0.131638	0.265281	0.508253	-0.224726	-0.256965	-0.258161	-0.0534152	0.150728	0.083697	0.294909	0.211462	0.14888	-0.185172	-0.23953	-0.202485	0.27951	0.270499	0.363512	0.684055	0.825306	0.739374
YOR052C	C	-0.980733	-0.874607	-0.857134	0.699348	0.520951	0.410004	-0.513157	-0.537343	-0.439429	0.288954	0.508251	0.360424	0.772174	0.812193	0.855884	-0.285056	-0.414129	-0.312999	-0.183288	-0.0074499	0.0344959	0.000395465	0.082877	0.0593768
YJR010W	C	-0.436522	-0.453942	-0.550425	0.131158	0.277231	0.116473	0.828178	0.732923	0.736006	0.524637	0.392859	0.611174	0.633719	0.532588	0.624426	-0.398377	-0.490527	-0.5093	-0.398683	-0.614929	-0.5116	-0.624677	-0.640912	-0.511481
YEL035C	C	-0.801918	-0.619829	-0.702432	-0.539727	-0.654158	0.205771	-0.396924	-0.46866	0.098368	0.398652	0.29579	0.440955	0.982701	-0.32181	-0.112842	0.00191652	-0.654619	0.116177	0.1406	0.571819	-0.139545	1.02799	0.205924	0.925803
YNL332W	C	-0.216296	-1.00695	-0.256002	0.0518645	-0.136775	0.676775	-0.533191	-0.407167	0.337735	0.696727	0.269244	0.533838	0.772383	1.06384	0.707501	-0.548095	0.0549263	-0.140935	-0.632346	-0.894762	0.078002	0.0400422	-0.409487	-0.100869
YOL162W	C	-0.760536	-0.506648	-0.715193	0.165227	0.0940433	-0.0186731	0.535054	0.335942	0.838444	0.34795	0.621372	0.768381	0.192729	0.977055	0.800973	-0.484344	-0.501087	-0.305496	-0.372979	-0.401445	-0.230355	-0.127229	-0.616572	-0.636612
YER020W	C	-0.597076	-0.591213	-0.566921	0.963083	1.05922	0.982884	-0.387451	-0.343256	-0.29729	0.385558	0.341077	0.234846	0.672036	0.631205	0.497659	-0.49937	-0.476437	-0.438145	-0.357639	-0.333816	-0.276216	-0.205955	-0.219505	-0.177276
YFR030W	C	-0.223166	-0.156444	-0.16484	0.122156	0.097456	0.0959958	0.974658	0.895433	0.991747	0.524771	0.524078	0.471487	0.349479	0.279271	0.332521	-0.397101	-0.594622	-0.574055	-0.501823	-0.602379	-0.586744	-0.672478	-0.609266	-0.576134
YLR437C-A	C	-0.922089	-0.819289	-1.02654	0.655662	0.544997	0.68196	-0.325864	-0.571545	-0.772476	0.0652327	0.102479	0.150223	0.719434	0.644522	0.722234	-0.239278	-0.29245	-0.388761	0.113415	0.435497	0.20003	0.220225	0.16315	-0.0607656
YDR014W-A	C	-0.423664	-0.93654	-0.862657	0.639528	0.340948	0.787483	0.101842	-0.504714	-0.851482	-0.108173	0.500122	0.201607	0.91536	0.4873	0.255104	-0.333349	0.383882	0.0856594	0.454528	-0.77387	0.362141	-0.275578	0.0189568	-0.464433
YGR019W	C	-0.706448	-0.642016	-0.634516	0.434587	0.497263	0.586156	-0.488088	-0.553822	-0.647878	0.38093	0.402009	0.331686	1.02823	1.01837	0.895267	-0.360163	-0.394576	-0.293991	-0.162979	-0.117266	-0.162155	-0.112105	-0.154187	-0.144312
YLR337C	C	-0.532334	-0.470408	-0.4867	0.6844	0.663126	0.623914	-0.33351	-0.319793	-0.431926	0.452361	0.371567	0.38046	0.903286	0.943755	0.914374	-0.492157	-0.46232	-0.437925	-0.384151	-0.249503	-0.408218	-0.342096	-0.29976	-0.286443
YML057C-A	C	-0.378568	-0.397422	-0.616293	0.343423	0.327236	0.616481	-0.384887	-0.30515	-0.497908	0.404491	0.416031	0.319661	1.0562	1.22413	0.880675	-0.0451312	-0.49295	-0.501065	-0.361825	-0.351739	-0.453633	-0.314391	-0.280969	-0.206398
YDR534C	C	-0.553842	-0.209619	-0.347438	-0.11213	-0.0204136	0.0787481	0.268264	0.0516242	0.00108687	0.619035	0.64652	0.601332	1.0385	0.980121	1.00636	-0.416318	-0.467646	-0.734595	-0.623937	-0.400561	-0.453743	-0.330599	-0.30999	-0.310757
YDL238C	C	-0.418461	-0.288553	-0.297249	0.464202	0.698143	0.584603	-0.496466	-0.404886	-0.354662	0.364546	0.332689	0.259492	1.03671	1.09428	0.908965	-0.449324	-0.433979	-0.47806	-0.477223	-0.435979	-0.389033	-0.252494	-0.3421	-0.225161
YGR070W	C	-0.611479	-0.489723	-0.591272	0.71881	0.917088	0.864452	-0.436301	-0.513507	-0.319035	0.213791	0.327481	0.26688	0.775096	0.712096	0.884298	-0.468123	-0.431924	-0.514807	-0.281996	-0.340816	-0.210381	-0.124361	-0.259652	-0.0866149
YCL001W-B	C	-0.0701139	0.183774	0.591477	-0.443694	-0.0790188	-0.0209172	0.646767	-0.643419	-0.19035	0.716078	0.129752	0.798942	0.552728	0.227041	0.576746	-1.16968	0.0547738	0.317101	-0.441752	-0.518967	-0.0706644	0.0847138	-1.20789	-0.0234268
YBR090C	C	-1.09745	-1.04364	-0.438297	0.486513	-0.410482	-0.134495	-0.0260546	0.285182	-0.603876	0.0391512	0.738447	0.945631	0.139202	0.583943	-0.00593916	-0.350759	0.943648	0.0361799	-0.353938	0.300958	-0.48419	0.279398	0.137969	0.0328994
YHR136C	C	-0.194107	-0.149621	-0.25855	-0.0923045	-0.208401	-0.277892	0.807517	0.766202	0.644952	0.738667	0.626538	0.577644	0.589347	0.583292	0.495499	-0.718913	-0.747618	-0.68107	-0.380644	-0.422736	-0.475504	-0.365929	-0.435693	-0.420676
YGR225W	C	0.326821	0.155687	0.127378	0.819777	0.731736	0.912616	-0.27983	-0.671897	-0.615455	0.228161	0.135747	-0.150612	0.295013	0.81726	0.475558	-0.0246714	0.159872	-0.389252	-0.0134377	-0.876063	-0.3307	-0.963185	-0.201585	-0.668936
YDL010W	C	-0.446163	-0.525432	-0.471813	0.751081	0.757356	0.738985	-0.293656	-0.367054	-0.604101	0.355001	0.257951	0.510177	0.753059	0.909062	0.738061	-0.182097	-0.489105	-0.692379	-0.427235	-0.324291	-0.305288	-0.253212	-0.208585	-0.180323
YDR271C	C	-0.59033	-0.420689	-0.902344	0.554994	-0.0473525	0.0891112	0.446695	0.274043	0.147564	0.424984	0.15791	0.378884	1.09929	0.757975	0.912734	-0.185831	-0.249672	-0.091671	-0.43486	-0.149977	-0.396366	-0.255319	-0.678982	-0.840789
YDL026W	C	-0.799542	-0.725701	-0.229008	0.590666	0.29011	0.379754	0.0442962	0.135654	-0.708426	0.34722	0.308108	0.517142	0.976726	1.00142	0.694574	-0.314889	-0.294581	-0.606618	-0.182899	-0.0478118	-0.0618001	-0.235318	-0.300093	-0.778986
YEL059C-A	C	-0.456865	-0.203173	-0.295697	0.665359	0.246706	0.746757	-0.586404	0.0358583	-0.635434	0.654612	0.0331104	0.180183	0.945243	1.09052	0.721488	-0.358853	-0.296748	-0.305301	-0.626689	-0.131236	-0.636496	-0.316881	-0.170732	-0.299326
YKR009C	C	-0.453952	-0.342179	-0.402321	0.747325	0.848203	0.889653	-0.227367	-0.302037	-0.352147	0.165578	0.108509	0.0954947	0.932331	0.924683	0.769817	-0.372222	-0.465621	-0.186249	-0.353579	-0.407602	-0.448676	-0.304328	-0.433979	-0.429337
YDL246C	C	0.435593	0.168519	-0.581512	0.180138	-0.281128	0.748209	-0.167378	-1.13018	-0.32288	0.37689	0.206212	0.326783	0.575141	0.792325	0.851723	-0.403045	-0.836796	0.085019	0.204959	-0.338074	0.00579528	-0.667548	-0.568658	0.339892
YIL028W	C	-0.473052	0.224945	-0.31342	-0.0619669	0.683294	0.668866	-0.960208	-0.0799841	-0.393276	0.448302	0.118216	0.423425	0.691281	1.13497	0.873226	-0.276314	-0.23168	-0.444787	-0.65492	-0.358905	-0.32856	-0.300545	-0.0113162	-0.377586
YER035W	C	-0.617953	-0.744489	-0.599605	0.398239	0.45798	0.147915	-0.129251	-0.173191	-0.290144	0.5713	0.454756	0.529763	0.86623	0.895085	1.06156	-0.444773	-0.565372	-0.517498	-0.388945	-0.158485	-0.374429	-0.128527	-0.1292	-0.120963
YNL057W	C	0.235227	0.0607849	0.243131	0.993631	0.994376	1.08927	-0.6292	-0.326001	-0.503462	0.0706841	-0.0150073	0.191433	0.428951	0.0616531	0.428194	-0.729835	-0.542307	-0.57357	-0.237588	0.0816811	-0.562157	-0.137653	0.0272123	-0.64945
YBR109W-A	C	-0.737093	0.275056	0.292755	-0.0597806	-0.203775	0.68517	-0.401876	-0.144059	-0.28422	0.852345	-0.0995934	0.572339	0.390795	0.489833	0.571725	0.224106	-0.901617	0.324761	-0.0459337	0.0848262	0.00576466	-0.627035	0.0702333	-1.33473
YMR096W	C	-0.497668	-0.500253	-0.501751	0.812519	0.874135	0.792687	-0.240136	-0.307768	-0.225956	0.355623	0.386391	0.32041	0.800025	0.849519	0.520169	-0.478676	-0.396757	-0.351407	-0.394496	-0.43699	-0.537155	-0.37624	-0.196945	-0.269278
YDR096W	C	-0.469676	-0.550961	-0.506473	1.16352	1.27743	1.14759	-0.350595	-0.449598	-0.410624	-0.0748752	0.0110774	-0.00494141	0.30888	0.334432	0.387275	-0.287724	-0.279214	-0.334141	-0.160404	-0.135064	-0.0561736	-0.215504	-0.146806	-0.197432
YAL054C	C	-0.421411	-0.47787	-0.472361	0.676387	0.822985	0.751668	-0.476903	-0.32843	-0.28223	0.306656	0.0730868	-0.0306827	0.996575	0.868461	0.882798	-0.278705	-0.385468	-0.328927	-0.290507	-0.211929	-0.390135	-0.395388	-0.305346	-0.302324
YGL108C	C	-1.2324	0.434428	-0.583178	0.604278	0.0188059	0.221209	0.317563	0.0736328	-0.904509	0.0729096	-0.8188	0.5595	0.0577063	-0.149093	0.54143	0.476815	0.606311	0.0425519	0.0205729	0.281346	0.169936	0.234516	-0.915718	-0.129815
YGL104C	C	-0.504526	-0.321349	-0.357153	0.657261	0.662577	0.621957	-0.308885	-0.242232	-0.359712	0.237762	0.114525	0.181024	0.900996	1.06703	0.968733	-0.337457	-0.335489	-0.541517	-0.32054	-0.423875	-0.351154	-0.296017	-0.350366	-0.361587
YNL058C	C	0.205793	0.197729	0.0463168	0.972441	1.0595	1.0507	-0.650091	-0.543046	-0.618291	0.0984229	0.148034	0.238815	0.363489	0.44963	0.390415	-0.488818	-0.397381	-0.333637	-0.408255	-0.325191	-0.246914	-0.51563	-0.303141	-0.390886
YIR038C	C	-0.577426	-0.659078	-0.656919	0.304584	0.284688	0.424123	-0.607507	-0.526839	-0.460744	0.470043	0.426445	0.335811	0.978663	1.03887	0.899192	-0.378352	-0.363222	-0.350503	-0.124582	-0.123034	-0.126284	-0.0780734	-0.0204515	-0.109407
YBR051W	C	0.0539917	-0.552803	-1.21108	-0.293611	-0.901132	-0.30288	0.321301	0.639955	-0.135497	0.34298	0.802232	0.428956	-0.0638417	0.963176	0.43871	-0.767974	-0.0972403	-0.0678138	0.308001	-0.0162941	0.0816693	-0.0180113	0.292284	-0.245075
YJL103C	C	-0.719499	-0.444754	-0.547943	0.741763	0.904551	0.69946	-0.377812	-0.51878	-0.876511	0.238321	0.0919104	0.0892033	0.527959	0.886448	0.775328	-0.240724	-0.150346	-0.196636	0.120339	-0.411653	-0.239207	-0.205409	-0.0302671	-0.115743
YCL041C	C	-0.15466	-0.879452	0.094509	0.872872	0.845997	0.834291	-0.00838083	-0.101431	-1.05449	0.24878	-0.64461	0.217917	-0.10242	-0.502734	0.412862	-0.0365977	0.272221	-0.930856	0.157146	0.0125223	-0.073479	-0.047402	0.293692	0.2737
YDL149W	C	-0.367992	-0.491595	-0.442979	0.557212	0.738736	0.557669	-0.269109	-0.481434	-0.252575	0.256854	0.417931	0.41696	0.793708	0.855987	1.00776	-0.423857	-0.422421	-0.313345	-0.307327	-0.511658	-0.184227	-0.304847	-0.34992	-0.479535
YKL097C	C	0.306444	0.24451	0.567052	1.30547	0.42579	0.0394705	-0.617722	-0.17315	-0.0519943	-0.868445	-0.210417	-0.695151	-0.135791	-0.0534067	1.05803	-0.577852	-0.321432	0.511708	-0.46317	-0.161852	0.0982273	-0.152185	0.058739	-0.132869
YCL038C	C	-0.408786	-0.585194	-0.613347	-0.550363	-0.509797	-0.518963	0.391845	0.317118	0.510282	0.682039	0.634762	0.617102	0.832965	0.879153	0.744071	-0.244926	-0.324758	-0.223173	-0.226054	-0.273511	-0.29929	-0.375592	-0.223065	-0.232517
YCL035C	C	-0.692409	-0.547317	-0.835885	0.452752	0.392323	0.601149	-0.491976	-0.340553	-0.454819	0.346477	0.38128	0.374454	0.854342	0.906356	0.919838	-0.139522	-0.466361	-0.495755	-0.165815	-0.0541821	-0.126118	-0.0858099	-0.144301	-0.188147
YLR284C	C	-0.847675	-0.375542	-0.719169	0.805907	0.920034	0.838137	-0.0536613	-0.264535	-0.292942	0.139418	0.0284429	0.21071	0.610998	0.852569	0.652126	-0.318873	-0.32831	-0.360253	-0.0063943	-0.356101	-0.217643	-0.366971	-0.199884	-0.350388
YER033C	C	-0.505121	-0.388019	-0.52243	0.681201	0.771016	0.706303	-0.452632	-0.609998	-0.566986	0.188335	0.120404	0.191048	0.801605	0.764905	1.0103	-0.398219	-0.198748	-0.45489	-0.311823	-0.245657	-0.262794	-0.10961	-0.094285	-0.113906
YBR208C	C	-0.683901	-0.66503	-0.708252	0.246136	0.525187	0.458734	-0.666618	-0.674432	-0.585214	0.26722	0.253435	0.250471	0.922533	0.852742	0.83568	-0.338812	-0.375798	-0.324912	-0.0694358	-0.0155345	-0.00120591	0.123385	0.129123	0.244501
YBL101C	C	-0.382199	-0.373816	-0.38503	0.803395	0.867557	0.872858	-0.417034	-0.518192	-0.408059	0.212549	0.247991	0.206982	0.76929	0.71823	0.798719	-0.416763	-0.379186	-0.402708	-0.285261	-0.294719	-0.288441	-0.323736	-0.290386	-0.332043
YIL017C	C	-0.22384	-0.487035	-0.405039	0.604275	0.621754	0.666064	-0.447103	-0.41553	-0.355192	0.350861	0.41747	0.281931	0.8379	0.843124	0.960965	-0.535174	-0.388068	-0.404343	-0.361219	-0.381713	-0.455683	-0.265959	-0.230989	-0.227457
YML057W	C	-0.53117	-0.459131	-0.492395	0.421609	0.573366	0.576179	-0.330384	-0.377933	-0.360739	0.394659	0.399025	0.428111	0.915507	0.948076	0.914859	-0.44076	-0.454165	-0.388118	-0.307591	-0.277005	-0.305884	-0.37395	-0.223166	-0.248997
YGR249W	C	-0.473025	-0.635967	-0.530452	0.908941	0.970155	0.98289	-0.469782	-0.36796	-0.732231	0.0557004	0.0548643	0.118252	0.420539	0.3327	0.708704	-0.443561	-0.250382	-0.536491	-0.271237	-0.201807	-0.0392105	0.111555	0.225066	0.0627385
YOL107W	C	-0.333827	-0.0158479	-0.224931	1.00168	0.83418	0.995942	-0.320293	-0.327816	-0.574898	0.0206599	0.0499676	0.0479194	0.424005	0.850847	0.720249	-0.0897148	-0.438357	-0.29591	-0.299357	-0.447562	-0.273424	-0.516261	-0.303473	-0.483776
YJR059W	C	-0.314369	-0.252867	-0.253616	0.757566	0.803045	0.796647	-0.237682	-0.259316	-0.253585	0.254591	0.284952	0.23206	0.802257	0.73464	0.800259	-0.625894	-0.548126	-0.474552	-0.446096	-0.392444	-0.367728	-0.370647	-0.350132	-0.318961
YNL042W-B	C	0.366748	-1.01211	0.412092	0.877524	0.853246	0.174561	-0.098549	0.00956279	-0.0795437	-0.319788	0.4474	-0.850112	0.328297	-0.348052	0.349785	0.0630947	-0.34465	0.445422	-0.618131	0.296725	-0.857136	0.318852	0.00773528	-0.42297
YKL147C	C	0.422052	-0.762569	-0.195065	-0.602454	0.444109	0.746867	-0.549075	0.430639	-0.424175	0.408846	0.100221	0.292621	0.824465	0.585269	0.292008	-0.497875	-0.0394522	-0.706668	0.348142	0.445391	-0.543334	-0.222387	-0.825684	0.0281082
YPR177C	C	0.310095	0.477946	0.897625	0.731875	0.708297	-0.238821	-0.163523	0.15355	-0.159987	0.0276933	-0.115123	-0.269433	0.288834	0.636244	0.396753	-0.685845	0.224736	0.0993905	-0.571163	-0.898758	-1.04178	-0.15234	-0.415406	-0.240862
YJL132W	C	-0.345653	-0.419365	-0.284621	0.68142	0.576297	0.413569	-0.463164	-0.447557	-0.342062	0.297635	0.270859	0.379219	0.960706	0.928587	0.931357	-0.306735	-0.285961	-0.321151	-0.449058	-0.363985	-0.239422	-0.299119	-0.304565	-0.56723
YGL165C	C	-0.427829	-0.86912	-0.698811	0.778409	0.732215	0.57435	-0.203436	-0.176836	-0.535545	0.24527	-0.0151263	0.223264	0.740046	0.71171	0.818152	-0.707724	-0.354443	-0.156894	-0.207315	-0.148843	-0.346363	0.0222149	-0.128892	0.131546
YMR173W	C	-0.515642	-0.738927	-0.605106	0.336787	0.212279	0.110897	-0.112381	-0.242681	-0.36579	0.544249	0.617091	0.582563	0.880139	0.81976	0.972052	-0.548312	-0.320936	-0.646274	-0.138041	-0.199409	-0.206379	-0.0974611	-0.12764	-0.210837
YLL058W	C	-0.760926	-0.829718	-0.893676	-0.0667065	-0.0261832	0.178172	-0.183193	-0.264012	-0.195095	0.499994	0.440391	0.469921	1.01746	0.996618	0.866851	-0.184478	-0.305713	-0.240994	-0.0847671	-0.19516	-0.168852	0.0240554	-0.048678	-0.0453114
YNL009W	C	-0.467579	-0.93367	-0.534979	0.7593	0.623228	0.667967	-0.440732	-0.0482116	-0.180604	0.292262	0.155045	0.243459	0.813401	0.741417	0.877593	-0.365205	-0.450227	-0.236006	-0.249089	-0.309946	-0.280865	-0.192142	-0.240799	-0.243617
YBR241C	C	-0.221212	-0.345186	-0.369139	0.614108	0.805714	0.613923	-0.514211	-0.717754	-0.594897	0.184386	0.0867656	-0.0641948	0.785015	0.938462	0.941825	-0.466636	-0.407215	-0.149049	-0.157091	-0.381731	-0.21953	-0.112901	-0.125936	-0.123514
YBR147W	C	0.204302	0.0803566	0.141449	0.937235	0.945931	1.02322	-0.0550302	-0.177994	-0.257696	0.16031	-0.17409	-0.299331	0.443383	0.264685	0.687324	-0.263464	-0.378419	-0.560459	-0.424154	-0.859815	-0.548779	-0.121451	-0.406933	-0.360581
YBR076W	C	-0.465947	-1.00352	0.00742856	0.815356	1.02958	1.07944	-0.536833	-0.389143	-0.487084	0.328426	0.238007	0.0975639	0.0392715	0.371768	-0.0564543	-0.535761	-0.18142	0.119471	-0.408892	-0.37176	0.117596	0.154118	0.284002	-0.245209
YJL149W	C	-0.35607	-0.494761	-0.488274	0.570331	0.534801	0.598749	-0.219033	-0.275989	-0.186861	0.306853	0.403345	0.407561	0.8958	0.781121	0.981952	-0.392368	-0.3361	-0.497671	-0.31259	-0.264334	-0.387411	-0.491688	-0.410679	-0.366681
YGL184C	C	0.0156569	-0.138951	0.0101359	1.24765	1.27866	1.18941	-0.134117	-0.15258	0.0563958	-0.219832	-0.392336	-0.473883	-0.169263	-0.0105936	-0.467018	-0.179655	-0.174224	-0.370984	0.156279	-0.189873	-0.0539241	-0.241435	-0.461901	-0.123614
YOR028C	C	0.0591742	-0.0619862	0.0199124	1.22113	1.40935	1.13079	-0.220812	-0.18312	-0.4672	-0.379685	-0.46514	-0.319822	-0.108002	-0.285476	-0.022947	0.00536067	-0.171139	-0.0529217	-0.247423	-0.130191	-0.152758	-0.289889	-0.0583541	-0.22885
YLR338W	C	-0.364469	-0.25779	-0.141059	0.632592	0.483362	0.184045	-0.564986	-0.365566	-0.420354	0.441147	0.246173	0.496468	0.949689	0.963652	0.854514	-0.203525	-0.517737	-0.591151	-0.30745	-0.484987	-0.448817	-0.254285	-0.215491	-0.113974
YDR255C	C	-0.464497	-0.469321	-0.676596	0.541679	0.661064	0.704309	-0.374086	-0.378491	-0.234574	0.261719	0.351406	0.445938	0.778578	0.741568	0.911869	-0.420696	-0.494008	-0.469273	-0.197758	-0.296646	-0.368986	-0.164699	-0.156129	-0.23237
YJL020C	C	-0.513542	-0.491991	-0.488462	0.66778	0.720384	0.645247	-0.292319	-0.386317	-0.303824	0.337464	0.334071	0.31108	0.793418	0.85267	0.803799	-0.384393	-0.449992	-0.471799	-0.298282	-0.264055	-0.340126	-0.295159	-0.259219	-0.226434
YFR023W	C	0.824476	0.14524	0.424239	0.157933	0.631145	0.582053	-0.415519	0.232145	-0.0025164	-0.689097	-0.817971	-0.0510551	0.487028	0.398476	0.755544	0.0106551	-0.129907	-0.309784	-0.725127	0.0635737	-0.160519	-0.909665	-0.554434	0.0530853
YKL104C	C	-0.24914	-0.286334	-0.308734	0.377069	0.500011	0.534237	-0.379055	-0.38229	-0.299212	0.451672	0.404608	0.422857	0.914113	0.925863	0.919403	-0.416495	-0.45378	-0.358398	-0.407203	-0.401648	-0.381076	-0.397513	-0.373156	-0.355799
YOR219C	C	-0.386508	-0.455905	-0.448013	0.832742	0.904009	0.831947	-0.276787	-0.41605	-0.361107	0.165679	0.217477	0.24395	0.680443	0.667911	0.729279	-0.435047	-0.51603	-0.419322	-0.305529	-0.344944	-0.291307	-0.257873	-0.243467	-0.115548
YMR141C	C	-0.469514	-0.5049	-0.37932	0.591779	0.522432	0.440412	-0.482226	-0.0844816	-0.194331	0.266698	0.250414	0.248699	0.926567	0.76784	1.0098	-0.169355	-0.41718	-0.828596	-0.360397	-0.332477	-0.471375	-0.0661452	-0.209242	-0.0551032
YPR154W	C	-0.67841	-0.850524	-0.673917	0.464099	0.486945	0.336566	-0.161182	-0.193191	-0.235049	0.459075	0.466307	0.339054	0.789176	0.89683	0.882623	-0.373298	-0.358371	-0.389662	-0.241561	-0.217347	-0.174363	-0.211442	-0.224231	-0.138127
YDR072C	C	-0.73669	-0.731188	-0.781762	0.439211	0.521473	0.43979	-0.235715	-0.2453	-0.191149	0.46245	0.45474	0.495189	0.745293	0.773387	0.833714	-0.505636	-0.459818	-0.321508	-0.184765	-0.186267	-0.144735	-0.173939	-0.127272	-0.139503
YOR018W	C	-0.52037	-0.415187	-0.429282	0.535647	0.558563	0.552681	-0.322709	-0.384395	-0.429649	0.398599	0.285187	0.350833	0.880693	0.898122	0.921095	-0.368867	-0.402355	-0.361808	-0.287042	-0.345035	-0.315365	-0.335563	-0.193583	-0.27021
YER158C	C	-0.60827	-0.547456	-0.712443	-0.0180316	0.191009	0.252821	-0.606188	-0.563574	-0.49336	0.145408	0.205818	0.355527	0.886235	0.942733	0.900723	-0.443035	-0.381808	-0.398868	-0.154201	0.0551613	0.0440791	0.27375	0.335093	0.338877
YGL126W	C	-0.508167	-0.520788	-0.530144	0.282495	0.442513	0.461499	-0.149813	-0.172316	0.0106098	0.657856	0.536416	0.37652	0.92712	0.813423	0.760196	-0.546095	-0.489307	-0.331388	-0.45063	-0.266966	-0.348431	-0.269494	-0.381889	-0.303221
YCR061W	C	-0.0810353	-0.126181	-0.0206657	0.852562	0.887541	0.851524	-0.288801	-0.511743	-0.384578	0.0535126	0.00682118	-0.0472044	0.769047	0.736595	0.675825	-0.498792	-0.420081	-0.355667	-0.418861	-0.381809	-0.426554	-0.286891	-0.338106	-0.246458
YIL154C	C	-0.526752	-0.561298	-0.429785	0.385414	0.352656	0.455828	-0.333968	-0.390323	-0.403219	0.508044	0.514315	0.250631	0.956603	0.917365	0.851137	-0.521399	-0.446602	-0.420757	-0.290312	-0.12272	-0.283862	-0.120718	-0.179392	-0.160884
YGR059W	C	-0.405947	-0.606774	-0.389014	-0.225317	-0.560095	0.454271	-0.296462	0.559257	-0.169726	0.183948	-0.00051056	0.399361	0.538704	0.855328	0.783142	-0.637727	0.509429	-0.0169497	0.00882665	-1.09433	-0.094072	-0.223224	0.454436	-0.0265561
YKL086W	C	0.000774211	-0.428582	0.202884	0.764212	1.0883	0.0936039	-0.107415	-0.447101	-0.375199	0.223158	0.0215986	-0.885527	0.802449	0.28977	0.726141	-0.627155	-0.797722	-0.189103	0.114342	-0.110741	0.000104305	-0.173414	-0.266543	0.081165
YPL247C	C	-0.368204	-0.370701	-0.294836	0.864998	0.922024	0.852782	-0.421647	-0.420529	-0.340916	0.0865774	0.152838	-0.0467032	0.691912	0.685312	0.6733	-0.580725	-0.462294	-0.330563	-0.34088	-0.306549	-0.397637	-0.0626328	-0.0784238	-0.106503
YLR460C	C	-0.083758	-0.0994143	0.0355336	0.563502	0.579986	0.615307	0.0867375	0.340856	0.322536	0.356155	0.456933	0.301112	0.566278	0.586469	0.497839	-0.534562	-0.577741	-0.719207	-0.696999	-0.499332	-0.599453	-0.423148	-0.481359	-0.594272
YJR106W	C	-0.558119	-0.445899	-0.543201	0.564639	0.705935	0.578779	-0.262935	-0.294327	-0.214881	0.332551	0.270398	0.372154	0.796818	0.775534	0.890756	-0.532112	-0.36502	-0.446962	-0.269249	-0.409743	-0.24915	-0.282775	-0.240277	-0.172915
YDL009C	C	-0.185613	-0.58611	-0.325176	0.634481	0.775654	0.628364	-0.315255	-0.419228	-0.26825	0.271516	0.329719	-0.244129	0.76898	0.937954	0.716327	-0.133149	-0.422622	-0.683363	-0.308516	-0.436218	-0.332916	-0.26597	-0.0690803	-0.0674003
YGR137W	C	-0.51576	-0.641092	-0.599611	0.547139	0.706614	0.718916	-0.451083	-0.495259	-0.395694	0.287145	0.211199	0.142654	0.788385	0.800241	0.687545	-0.38368	-0.623958	-0.131779	-0.318397	-0.211267	-0.162868	-0.0286744	-0.0285589	0.0978432
YIL108W	C	-0.536789	-0.528178	-0.485007	0.321942	0.360572	0.192142	-0.194408	-0.248187	-0.158531	0.490355	0.442567	0.420326	0.970914	0.948368	0.958802	-0.369917	-0.427952	-0.329041	-0.304792	-0.274141	-0.254481	-0.367305	-0.309268	-0.31799
YMR262W	C	-0.0619764	-0.568365	-0.270288	0.644467	0.673971	0.644586	-0.25462	-0.0078445	-0.317836	0.283618	0.199375	0.395976	0.806214	0.599721	0.687129	-0.942539	-0.665892	-0.480354	-0.38801	-0.128546	-0.368111	-0.115591	-0.23858	-0.126504
YER054C	C	0.23073	-0.0794614	0.0562752	1.1563	1.23273	1.02021	0.0925166	-0.220826	-0.254299	-0.131065	-0.459227	-0.302389	0.049794	0.105649	0.220323	-0.223659	-0.377589	-0.0605622	-0.193377	-0.437605	-0.111508	-0.669451	-0.295593	-0.347923
YLR311C	C	-0.404285	-0.350477	0.490751	-0.542458	-0.423497	-0.443014	0.548762	0.206502	-0.119701	0.409838	0.519501	0.917827	0.403058	-0.0130057	0.802172	-0.43788	0.185996	-0.350445	-0.0655088	0.369954	-0.639588	-1.00063	0.038336	-0.102208
YLR177W	C	-0.555525	-0.459568	-0.301774	0.851705	0.928946	0.770332	-0.332438	-0.502812	-0.384068	0.161648	0.120014	0.0508097	0.586358	0.634004	0.660305	-0.356373	-0.502642	-0.571426	-0.36137	-0.240204	-0.30902	-0.0703648	0.165983	0.0174807
YOL108C	C	-0.349183	-0.233259	-0.276739	0.892407	0.996717	0.853046	-0.100935	-0.38024	-0.367193	0.154052	0.339982	0.159454	0.447774	0.736044	0.426631	-0.404904	-0.399811	-0.62858	-0.492622	-0.175949	-0.236675	-0.273457	-0.410507	-0.276053
YOR185C	C	-0.260268	-0.260845	-0.167833	0.495431	0.628014	0.720043	-0.502752	-0.50052	-0.404448	0.325575	0.176615	0.204523	0.829923	0.960936	0.771309	-0.391562	-0.515919	-0.42074	-0.318644	-0.340974	-0.349242	-0.301261	-0.12287	-0.254492
YER144C	C	-0.778998	-0.727456	-0.66813	0.523366	0.532601	0.524785	-0.328123	-0.344993	-0.34372	0.412654	0.399179	0.481561	0.703705	0.784494	0.773286	-0.286095	-0.268502	-0.304636	-0.212631	-0.171551	-0.200417	-0.22612	-0.140647	-0.133612
YCL049C	C	-0.791325	-0.625929	-0.850621	-0.276527	-0.398607	-0.208906	-0.0721166	-0.163884	-0.159233	0.535397	0.596903	0.604236	0.798699	0.845464	0.928488	-0.210833	-0.23797	-0.0461729	-0.109229	-0.0422384	-0.0988739	0.0687562	-0.00872138	-0.0767566
YHL050C	C	0.123334	0.065182	-0.107283	-0.00364605	0.019652	-0.0328016	0.378089	0.394268	0.530533	0.583341	0.665643	0.531688	0.502143	0.566287	0.636921	-0.619678	-0.618424	-0.516747	-0.353989	-0.455381	-0.391726	-0.612428	-0.479202	-0.805776
YER053C	C	-0.18167	-0.294787	-0.217308	0.36096	0.487236	0.412491	-0.961126	-0.933543	-0.64404	-0.166896	-0.0704198	0.0299818	0.496052	0.511529	0.50769	-0.242323	-0.416684	-0.416452	-0.194571	-0.0488156	0.0537139	0.549939	0.755039	0.624004
YGR130C	C	-0.418207	-0.336475	-0.377876	0.831289	0.847213	0.849738	-0.385077	-0.364556	-0.397107	0.228706	0.192253	0.133737	0.652181	0.728953	0.661805	-0.326638	-0.376167	-0.414522	-0.278677	-0.323661	-0.321176	-0.279344	-0.274233	-0.252158
YOL024W	C	0.234555	0.0854387	0.483723	-0.162255	-0.431966	0.0130979	0.121538	-0.596214	0.166112	-0.551687	-1.06817	0.414154	0.338889	0.854092	0.50933	0.190042	0.265001	-0.767973	0.218549	-0.406071	-0.532621	0.38503	-0.341071	0.578481
YER103W	C	-0.130194	-0.0758637	-0.0993855	0.847314	0.898558	0.943965	-0.35558	-0.525943	-0.430138	-0.0828668	0.0385367	-0.0742022	0.677892	0.741677	0.550548	-0.313386	-0.197164	-0.433892	-0.240769	-0.49951	-0.307956	-0.188748	-0.459453	-0.28344
YLR438W	C	-0.607444	-0.620077	-0.609707	0.550891	0.789873	0.751513	-0.677716	-0.76867	-0.601275	0.0133371	0.0376822	-0.168724	0.652945	0.608214	0.508194	-0.185861	-0.328939	-0.1662	0.0598787	0.163031	0.131801	0.107378	0.162084	0.197792
YGL255W	C	0.666156	0.574992	0.59851	0.384479	0.346788	0.323325	0.313819	0.424641	0.407412	0.291238	0.286936	0.258874	0.175949	0.197152	0.0461316	-0.64392	-0.614921	-0.628746	-0.535288	-0.599556	-0.49645	-0.617785	-0.584782	-0.574956
YMR030W	C	-0.266835	-0.0740218	-0.0471678	0.80041	0.844684	0.760612	-0.316063	-0.26745	-0.494075	0.0449427	0.128945	0.157277	0.487989	0.876925	0.598894	-0.412699	-0.00165375	-0.56442	-0.275941	-0.162116	-0.552285	-0.692301	-0.264041	-0.309612
YPR202W	C	0.394593	0.541348	0.57283	0.534302	0.129578	0.164976	0.265949	0.0408161	0.100254	0.502487	0.433932	0.870434	-0.0565788	0.0585891	0.321155	-0.40318	-0.440971	-0.510029	-0.435748	-0.795982	-0.694465	-0.704615	-0.575651	-0.314022
YNL223W	C	-0.463447	-0.404794	-0.491835	0.465415	0.541396	0.438289	-0.354734	-0.339946	-0.220603	0.352524	0.432746	0.299679	0.868608	0.943791	0.767429	-0.601269	-0.215928	-0.556375	-0.349782	-0.21878	-0.257618	-0.250171	-0.162595	-0.222
YIL107C	C	-0.689192	-0.64044	-0.587188	0.340689	0.392933	0.437906	-0.391169	-0.32367	-0.373378	0.397135	0.441343	0.497289	0.81293	0.796209	0.906139	-0.27964	-0.352744	-0.360035	-0.0876789	-0.244393	-0.229166	-0.206993	-0.0787157	-0.17817
YJL106W	C	-0.489247	-0.657701	-0.333389	0.648598	0.820808	0.472603	-0.42121	-0.432883	-0.44882	0.595185	0.592504	0.531581	0.617183	0.440124	0.578896	-0.209615	-0.248872	-0.187121	-0.289657	-0.307681	-0.335703	-0.413949	-0.209519	-0.312115
YBR230W-A	C	-0.512925	-0.39484	-0.439831	0.84445	0.239279	0.556054	-0.461616	0.0350859	-0.186424	0.462189	0.297712	-0.518468	0.611323	1.02803	0.572104	-0.524145	0.163273	-0.295922	-0.263849	-0.472531	-0.318756	0.196712	-0.219408	-0.397498
YDL027C	C	-0.456568	-0.512735	-0.441282	0.310405	0.336166	0.350615	-0.206821	-0.361528	-0.226493	0.323063	0.340207	0.366949	0.945925	0.946534	1.01106	-0.350828	-0.451726	-0.25223	-0.232618	-0.310035	-0.237977	-0.382637	-0.240292	-0.267155
YDL022C-A	C	0.27568	0.336755	-0.561857	0.586749	0.715427	0.00870677	0.55966	-0.0823601	-0.082758	-0.728365	0.298801	0.108702	0.0705448	0.926685	-0.148761	-0.608616	-0.6584	-0.365252	0.119307	-0.326038	-0.732939	-0.182948	0.63491	-0.163633
YMR170C	C	-0.330848	-0.365878	-0.390596	0.376691	0.659584	0.554929	-0.454133	-0.563649	-0.233547	0.270171	0.177174	0.223886	0.973066	0.954733	0.746124	-0.483807	-0.390061	-0.303081	-0.279657	-0.209114	-0.256773	-0.242655	-0.277609	-0.154951
YPL278C	C	-0.292521	-0.637257	0.406652	0.372128	0.823004	0.0790041	-0.654495	-0.772115	0.0682883	0.293288	0.12261	0.243182	0.696544	-0.0166689	0.515392	0.390299	-0.266237	-0.391582	0.368157	-0.14728	-0.926368	0.198447	0.135804	-0.608276
YMR173W-A	C	-0.323089	-0.591336	-0.400888	0.316331	0.046325	0.373066	-0.284321	-0.349965	-0.443129	0.333386	0.444235	0.518414	0.923324	1.03161	0.79729	-0.419942	-0.443221	-0.411828	-0.212805	-0.357475	-0.169212	0.0231436	-0.210034	-0.189882
YOL106W	C	0.125913	-0.487541	0.59048	0.381921	0.602715	0.46929	-0.074784	-0.982728	-0.24077	-0.605965	0.0933315	0.0474306	0.226867	0.344923	1.02602	-0.119705	0.210101	0.0425732	0.18494	-0.130482	-0.598574	-0.172478	-0.0717175	-0.861756
YMR035W	C	-0.483391	-0.456439	-0.730434	0.775067	0.661311	0.703479	-0.379498	-0.157624	-0.386704	-0.0354603	0.273852	0.307805	0.799612	0.60902	0.57292	-0.347325	-0.504837	-0.406901	-0.13719	0.0515572	-0.464073	0.0940932	-0.253991	-0.10485
YNR007C	C	-0.344098	-0.712938	-0.385019	0.456825	0.430853	0.39056	-0.275786	-0.477702	-0.601568	0.207465	0.47756	0.4077	0.752687	0.888388	0.915391	-0.226343	-0.360829	-0.267609	-0.308438	-0.292827	-0.106882	-0.137842	-0.276881	-0.152664
YPR192W	C	-0.257179	-0.436265	-0.21993	0.212619	0.493178	0.389439	-0.351791	-0.11946	-0.13127	0.471342	0.342173	0.251936	0.896512	0.89724	0.941102	-0.329756	-0.323426	-0.330807	-0.417046	-0.404466	-0.262469	-0.237897	-0.577436	-0.496344
YDR293C	C	-0.45421	-0.443683	-0.447771	0.618434	0.670183	0.658287	-0.324068	-0.374085	-0.276603	0.322006	0.369879	0.390827	0.711118	0.703401	0.772154	-0.320894	-0.393035	-0.3818	-0.359245	-0.322897	-0.305889	-0.315314	-0.261721	-0.235079
YOR034C-A	C	-0.00218427	-0.0842091	-0.484866	0.595681	-0.0859275	0.226355	0.499299	-0.172493	-0.242602	0.563865	0.191622	0.291762	0.875697	0.475037	0.880286	-0.687625	-0.153416	-0.510646	-0.326178	-0.870036	-0.378683	-0.352606	-0.132196	-0.115937
YHR171W	C	-0.54739	-0.608355	-0.410977	0.593746	0.715895	0.584468	-0.273543	-0.389405	-0.301523	0.180792	0.173996	0.169326	0.782884	0.861439	0.807206	-0.199558	-0.203664	-0.289643	-0.264969	-0.193276	-0.182644	-0.409418	-0.267512	-0.327878
YGR157W	C	0.0250342	0.0343333	0.057319	0.091817	0.19158	0.25746	0.61914	0.585898	0.701261	0.410983	0.432365	0.412926	0.39449	0.350464	0.408482	-0.44578	-0.471327	-0.475707	-0.512556	-0.710915	-0.584917	-0.597407	-0.572868	-0.602076
YNL015W	C	-0.213685	-0.126261	-0.260462	0.752297	0.785094	0.756968	-0.567182	-0.579831	-0.794735	0.111474	0.115017	0.0377526	0.547897	0.755196	0.712738	-0.133804	-0.207257	-0.234827	-0.226297	-0.389411	-0.301809	-0.0868834	-0.19748	-0.25451
YMR261C	C	-0.414123	-0.425256	-0.458881	0.625039	0.754602	0.783811	-0.36081	-0.302066	-0.223147	0.275962	0.275356	0.221711	0.73043	0.683604	0.719752	-0.390432	-0.448189	-0.357762	-0.345691	-0.304162	-0.278046	-0.290294	-0.24038	-0.231029
YGR142W	C	-0.575791	-0.779975	-0.453757	0.841801	0.972016	0.804271	-0.235172	-0.186406	-0.467588	-0.190145	-0.224367	-0.145108	0.49532	0.548491	0.558867	-0.0106392	0.186082	0.128125	-0.149871	-0.139402	-0.164421	-0.133108	-0.314131	-0.365092
YBR046C	C	-0.286768	-0.583276	-0.442264	0.635271	0.640334	0.399664	-0.260475	-0.114071	-0.443381	0.208722	0.232307	0.250139	0.784745	0.804539	0.928983	-0.390495	-0.2153	-0.417697	-0.20579	-0.156732	-0.371185	-0.398112	-0.269516	-0.32964
YLR356W	C	-0.213457	-0.361194	-0.510607	0.573736	0.635094	0.468831	-0.211233	-0.418742	-0.534888	0.330971	0.242992	0.194928	0.789195	0.867923	0.83266	-0.227233	-0.38628	-0.185291	-0.309537	-0.295154	-0.487744	-0.36879	-0.294986	-0.131195
YGR287C	C	-1.02557	-0.799004	-1.10012	0.0160876	0.188151	0.0986736	-0.13186	-0.476793	-0.0655531	0.295882	0.376636	0.316089	0.603511	0.679353	0.274569	-0.208972	-0.30265	-0.228578	0.276623	0.00765443	0.290652	0.371959	0.319639	0.223618
YCL026C-B	C	-0.503655	-0.801856	-0.392826	0.471289	0.422749	0.321181	0.179624	0.0946107	0.242583	0.221562	-0.121704	0.155564	0.928445	0.795969	0.847087	-0.411273	-0.558506	-0.15501	-0.360601	-0.172114	-0.495559	-0.107736	-0.311604	-0.28822
YNL037C	C	-0.398661	-0.478296	-0.449569	0.243197	0.42829	0.426955	-0.373443	-0.499123	-0.342153	0.275892	0.362359	0.357141	0.920499	0.919752	0.793627	-0.501596	-0.531469	-0.458099	-0.17562	-0.247842	-0.188005	-0.0513413	-0.0476436	0.0151465
YMR020W	C	-0.406775	-0.381938	-0.400096	0.510985	0.45945	0.447587	-0.415905	-0.395463	-0.299657	0.373763	0.348016	0.277685	0.856157	0.943838	0.813829	-0.280255	-0.197523	-0.231733	-0.334292	-0.438959	-0.318118	-0.281866	-0.314679	-0.334052
YJL113W	C	-0.793187	-0.504826	-0.673701	-0.370956	-0.394613	-0.465732	0.0623846	-0.0729503	-0.214958	0.411737	0.37817	0.619816	0.859415	0.816389	0.948088	-0.106079	0.00524759	-0.268195	0.151639	-0.127877	-0.0390246	-0.10925	-0.0403436	-0.0711943
YPL149W	C	-0.50513	-0.633636	-0.636805	0.615362	0.654842	0.58368	-0.323763	-0.396524	-0.233886	0.372925	0.326946	0.34441	0.768789	0.638131	0.664363	-0.466772	-0.434231	-0.290635	-0.17541	-0.316169	-0.0587375	-0.19136	-0.166443	-0.139945
YMR110C	C	-0.535923	-0.52801	-0.528462	0.485075	0.502804	0.694113	-0.278606	-0.450305	-0.402503	0.211913	0.194367	0.284285	0.763672	0.794705	0.924243	-0.275518	-0.335488	-0.240458	-0.138027	-0.244359	-0.320139	-0.201001	-0.12658	-0.2498
YBR045C	C	-0.771803	-0.379516	-0.425013	0.408992	0.444401	0.398986	-0.0715099	-0.151425	-0.11684	0.337177	0.323399	0.352653	0.810829	0.88176	0.740872	-0.176918	-0.366415	-0.208058	-0.0783451	-0.242127	-0.557859	-0.161205	-0.253878	-0.738157
YLL061W	C	-0.439566	-0.58183	-0.539081	-0.276292	-0.0692142	-0.132004	0.775536	0.958098	1.0941	0.529006	0.409093	0.416835	0.00340119	-0.0759152	-0.0545107	-0.469977	-0.49376	-0.305325	-0.0309669	-0.0255692	0.0168802	-0.266101	-0.176488	-0.266351
YNL237W	C	-0.230339	-0.447201	-0.416249	0.434621	0.398363	0.290515	-0.199758	-0.338656	-0.269544	0.355975	0.410397	0.27702	0.967782	0.99825	0.741345	-0.421526	-0.474872	-0.263213	-0.397966	-0.370664	-0.270756	-0.149385	-0.292759	-0.331382
YKL133C	C	-0.381293	-0.223914	-0.627734	0.523858	0.472159	0.482975	-0.197855	-0.233835	-0.413345	0.221218	0.227383	0.411494	0.829193	0.794417	0.859325	-0.578383	-0.222267	-0.36266	-0.250543	-0.247069	-0.057995	-0.30789	-0.570631	-0.146607
YIR014W	C	-0.402551	-0.206824	-0.41147	0.798713	0.724952	0.775935	-0.423394	-0.465293	0.127085	0.0729182	0.00580227	0.240347	0.491378	0.724962	0.73713	-0.191394	-0.424996	-0.348581	-0.228046	-0.0430215	-0.411196	-0.230655	-0.429468	-0.482333
YNL270C	C	0.252597	0.601291	0.625914	0.737742	1.00213	0.484483	-0.486175	0.351704	-0.355183	-0.433311	-0.397119	-0.565887	0.208872	0.229211	0.235878	-0.409996	-0.667516	-0.231975	-0.264418	-0.413313	-0.245576	-0.288677	0.0105813	0.0187411
YHR006W	C	-0.308362	-0.248451	-0.197235	0.556558	0.543046	0.602578	-0.179843	-0.278964	-0.234527	0.416279	0.335842	0.389171	0.749938	0.732808	0.753121	-0.411719	-0.454509	-0.447573	-0.425777	-0.427937	-0.364989	-0.458701	-0.270078	-0.370677
YER160C	C	-0.439477	-0.764468	-0.393349	-0.359453	-0.410519	-0.736542	0.645595	0.273112	0.565597	0.259627	0.406783	0.556785	0.574652	0.353701	0.465858	-0.11059	0.247289	-0.000366099	0.0594142	-0.393117	0.294708	0.079194	-0.824818	-0.349615
YGL166W	C	-0.419798	-0.431245	-0.598632	0.716846	0.311942	0.242001	-0.25578	-0.124384	-0.383462	0.381137	0.350377	0.27964	0.689046	0.94702	0.775004	-0.497336	-0.393941	-0.385413	-0.52664	-0.0574315	-0.344703	-0.13933	-0.139456	0.00453711
YNL020C	C	-0.463209	-0.505987	-0.574495	0.593652	0.692973	0.613114	-0.267516	-0.286967	-0.157404	0.429114	0.348425	0.383603	0.643594	0.681184	0.652003	-0.435043	-0.37205	-0.290104	-0.321522	-0.355072	-0.278351	-0.330144	-0.197763	-0.202033
YNR064C	C	-0.596457	-0.0668007	-0.39897	0.427908	0.610007	0.640493	-0.255452	-0.174337	-0.0600519	0.317004	0.0165907	0.27272	0.909589	0.766702	0.644308	-0.48513	-0.120878	-0.515361	-0.334002	-0.193348	-0.350319	-0.434886	-0.140789	-0.478543
YOR376W-A	C	0.0447803	-0.0306218	-0.671743	-0.107967	0.285141	0.314607	-0.0842378	0.120893	-0.660567	0.243615	-0.871084	0.585721	0.774391	0.441647	0.733856	-0.142435	0.101646	-0.17891	0.28176	-0.931415	-0.0424221	0.258723	-0.315416	-0.14996
YKR097W	C	-0.222344	-0.525421	-0.432905	0.0555798	-0.0251717	-0.0734396	0.09427	-0.0260079	0.0953362	0.517428	0.403213	0.56229	0.95059	0.796649	0.891632	-0.276757	-0.284612	-0.198842	-0.358221	-0.501539	-0.27559	-0.459441	-0.439267	-0.26743
YNL278W	C	-0.707977	-0.647688	-0.614026	0.27645	0.264813	0.247616	-0.0383515	-0.10216	-0.0213518	0.594229	0.593902	0.568752	0.711536	0.655471	0.646313	-0.457102	-0.453857	-0.474577	-0.211895	-0.170703	-0.17703	-0.212831	-0.165801	-0.103731
YDL118W	C	-0.0614669	0.437121	-0.341341	0.624353	0.348394	0.112418	-0.484589	0.260472	-0.615257	0.248044	0.461286	0.145792	0.352053	0.612965	0.935347	-0.12432	-0.0617677	-0.519625	-0.259764	-0.464939	-0.168539	-0.73791	-0.616837	-0.0818894
YLL020C	C	-0.538573	-0.426542	-0.607979	0.625378	0.744576	0.585183	-0.430237	-0.231063	-0.062115	0.174285	0.232389	-0.0586363	0.577343	0.597716	0.955411	-0.513857	-0.219279	-0.186178	-0.225876	-0.0312553	-0.233276	-0.165851	-0.354841	-0.206721
YKL221W	C	0.371073	-0.782739	-0.0672347	0.501435	0.577717	0.474647	-1.03276	-0.127021	-0.378792	-0.0920818	-0.325719	0.37994	0.728142	0.64316	0.375404	-0.0272818	-0.151484	-0.583865	0.0259098	-0.110387	-0.11901	-0.39618	-0.0408399	0.157962
YDR209C	C	-0.528661	-0.471484	-0.480224	0.334865	0.506797	0.572559	-0.452753	-0.356384	-0.230093	0.304242	0.31896	0.311836	0.854768	0.813381	0.70743	-0.485437	-0.428702	-0.344589	-0.0891867	-0.187385	-0.270117	-0.101465	-0.120983	-0.177374
YBR149W	C	-0.614057	-0.65313	-0.66686	0.407338	0.477752	0.4226	-0.380533	-0.530867	-0.325217	0.302391	0.247055	0.13052	0.810999	0.83216	0.769615	-0.176712	-0.271832	-0.274958	-0.145944	-0.0652256	-0.093537	-0.057526	-0.10429	-0.0397423
YLR035C-A	C	-0.393126	0.139485	0.032544	-0.413772	-0.557766	-0.577283	-0.0130481	0.537879	0.639262	-0.504003	0.672644	0.650027	0.0368037	0.912153	0.361295	-0.228399	-0.204159	0.237467	0.0563963	-0.171784	-0.773857	-0.296661	-0.0959331	-0.0461654
YKL035W	C	0.0846528	0.103972	0.0399342	0.931567	1.03265	1.02918	-0.595387	-0.693796	-0.619115	-0.233878	-0.27714	-0.30947	0.126239	0.0797484	0.116837	-0.165652	-0.195052	-0.251947	-0.0410961	-0.0812531	-0.0202736	-0.00621295	-0.0293251	-0.0251865
YAR019W-A	C	-0.689838	-0.515423	-0.122574	0.773089	0.948084	0.267291	-0.482232	0.46736	-0.412297	0.0955952	0.0332271	-0.269911	0.435875	0.549731	0.545281	-0.0680278	-0.215123	0.278686	-0.493431	0.00322532	-0.386272	0.0161767	-0.330608	-0.427885
YCR091W	C	-0.346967	-0.66107	-0.353916	0.673638	0.826593	0.986308	-0.289542	-0.309517	-0.293852	0.0351738	-0.0257371	0.209637	0.545106	0.587691	0.507162	-0.392587	-0.455665	-0.308312	-0.264859	-0.135353	-0.126601	-0.128448	-0.066858	-0.212027
YJL060W	C	-0.300987	-0.314008	-0.363661	0.494798	0.620643	0.574526	-0.0941583	-0.136121	-0.0346082	0.306354	0.255626	0.317015	0.719113	0.733302	0.767531	-0.389804	-0.467501	-0.468956	-0.326872	-0.386532	-0.394375	-0.3265	-0.383037	-0.401789
YBL086C	C	0.176129	0.179272	0.198793	0.918033	0.960666	1.05795	-0.319936	-0.16104	-0.398731	0.016222	-0.170669	-0.0134492	0.172906	0.205392	0.239724	-0.319574	-0.387427	-0.555795	-0.472537	-0.35284	-0.377492	-0.22661	-0.102785	-0.266196
YDR122W	C	-0.34498	-0.334535	-0.295894	0.420548	0.579544	0.553329	-0.253842	-0.393068	-0.22091	0.373771	0.328937	0.329353	0.76761	0.770874	0.766278	-0.376409	-0.423079	-0.415332	-0.307228	-0.353221	-0.314618	-0.327801	-0.27239	-0.256936
YDR436W	C	-0.544665	-0.413892	-0.444442	0.517197	0.676631	0.600887	-0.214017	-0.411598	-0.18506	0.384737	0.250373	0.29811	0.722986	0.678909	0.621166	-0.415409	-0.570947	-0.458797	-0.222933	-0.21105	-0.18223	-0.186106	-0.115431	-0.174419
YKL217W	C	-0.328008	-0.260378	-0.318797	0.947673	1.04645	1.18006	-0.0721165	-0.31059	-0.0938987	-0.0438839	0.00736426	-0.0366913	0.162349	0.172086	0.243212	-0.320586	-0.395623	-0.182131	-0.338416	-0.119923	-0.277155	-0.325617	-0.0408302	-0.294549
YFR026C	C	-0.364804	-0.194634	-0.0101837	0.413997	0.270742	0.330941	-0.631549	0.322752	0.0955896	0.325931	0.421515	0.045986	0.710796	0.609111	0.42272	-0.386982	-0.0701192	-0.73196	-0.705769	0.293075	-0.360189	0.0264812	-0.889148	0.0556995
YGR289C	C	-0.332461	-0.847909	-0.828197	0.290632	0.465642	0.539202	-0.205042	-0.58625	-0.410461	-0.0986559	-0.323633	-0.0041283	-0.0321385	0.0685272	-0.238522	-0.21394	-0.15003	0.105352	0.180318	0.430698	0.18437	0.770128	0.522894	0.713606
YMR159C	C	-0.374196	0.142813	-0.522216	-0.0196833	0.767816	0.301275	-0.891746	-0.398823	-0.741168	0.594816	0.361178	0.103151	0.309412	0.386697	0.670807	-0.166961	0.3748	-0.283623	-0.476159	0.154552	-0.15166	0.323223	-0.233579	-0.230724
YNL018C	C	-0.620527	-0.459664	-0.314285	0.167018	0.363819	0.0960563	-0.214971	-0.276748	-0.0377043	0.475042	0.534931	0.443604	0.800647	0.929671	0.702615	-0.369357	-0.350485	-0.175544	-0.439685	-0.382847	-0.13845	-0.350393	-0.183429	-0.199313
YMR081C	C	-0.57641	-0.697136	-0.633719	0.425048	0.524881	0.621344	-0.356932	-0.503374	-0.516471	-0.125099	0.168928	-0.0443249	0.233234	0.252429	0.370225	-0.448798	-0.45796	-0.0763796	-0.117869	0.253357	-0.00751447	0.581213	0.727373	0.403956
YBR230C	C	-0.199979	-0.278626	-0.383129	0.761754	0.789069	0.762094	-0.336494	-0.29489	-0.256489	0.196988	-0.0609733	-0.0523276	0.783248	0.599171	0.625583	-0.198492	-0.311404	-0.296446	-0.349016	-0.276688	-0.33536	-0.352877	-0.238805	-0.29591
YJL172W	C	-0.455196	-0.418865	-0.387709	0.590734	0.675006	0.548952	-0.385547	-0.413598	-0.397865	0.253617	0.248546	0.273433	0.75944	0.683442	0.70295	-0.453604	-0.339326	-0.366757	-0.204369	-0.189495	-0.147407	-0.189766	-0.176746	-0.209869
YBR269C	C	-0.561832	-0.601193	-0.506998	0.266589	0.256265	0.192036	-0.360653	-0.320291	-0.321188	0.410245	0.340199	0.331551	0.856229	0.912857	0.762666	-0.411293	-0.365162	-0.348812	-0.269026	-0.0335168	-0.0662844	-0.105892	-0.0693344	0.0128408
YOL015W	C	-0.579172	0.00506642	-0.419355	0.726321	0.643601	0.789343	0.0414311	-0.171439	-0.0816824	0.272843	0.384006	0.394031	0.19591	0.50347	0.608922	-0.375083	-0.272999	-0.310898	-0.220311	-0.538171	-0.242341	-0.506467	-0.309622	-0.537407
YDR535C	C	0.0493132	-0.274452	-0.0825203	0.738704	1.09768	0.784894	-0.381308	-0.658289	0.155852	-0.0225435	-0.250287	-0.150147	0.433788	0.0642643	0.346914	-0.383487	-0.164242	-0.222565	-0.768087	-0.186912	-0.136896	-0.313919	0.285337	0.0389034
YOL032W	C	-0.532582	-0.413453	-0.565047	0.574292	0.654136	0.567088	-0.429198	-0.245989	-0.44642	0.183171	0.35521	0.310888	0.718731	0.603031	0.634461	-0.421586	-0.371193	-0.389482	-0.174304	-0.301199	-0.16486	0.0114626	0.00889051	-0.16605
YDR540C	C	-0.363639	-0.0592648	-0.439179	-0.11618	0.355388	0.171181	0.0195408	0.152573	-0.258512	0.493439	0.53921	0.170921	0.888076	0.853772	0.731237	-0.455089	-0.29422	-0.324905	-0.348823	-0.0441644	-0.545198	-0.320026	-0.285869	-0.520269
YPR035W	C	-0.406722	-0.366844	-0.340817	0.590057	0.740775	0.733604	-0.340723	-0.334705	-0.244346	0.315633	0.321452	0.288015	0.538262	0.470224	0.420719	-0.688655	-0.651975	-0.586597	-0.252602	-0.161463	-0.15185	0.0380501	0.0303177	0.0401898
YLR312C	C	-1.13643	-0.195588	-0.591854	0.0972071	-0.33266	-0.0244666	-0.0192915	-0.311886	0.234676	0.0715573	0.0418581	0.484006	0.922483	0.666502	0.739629	-0.0747313	0.0952789	-0.0158458	0.191805	-0.158836	-0.212107	-0.51049	0.153413	-0.114227
YOL126C	C	-0.752343	-0.703728	-0.664598	0.213355	0.438409	0.476238	-0.331816	-0.430421	-0.325496	0.239962	0.263428	0.250116	0.697917	0.689082	0.689573	-0.396724	-0.349297	-0.26417	-0.172294	-0.0247356	-0.016962	0.113364	0.184665	0.176474
YOR019W	C	-0.181991	-0.364938	-0.320989	0.417484	0.284042	0.405273	-0.209395	-0.386398	-0.210015	0.294725	-0.0165124	0.258068	0.862056	0.815523	0.963531	0.0535337	-0.145191	-0.182107	-0.307796	-0.262657	-0.303271	-0.546807	-0.427159	-0.489008
YKL007W	C	-0.478083	-0.437691	-0.500769	0.41772	0.46689	0.318541	-0.268554	-0.160459	-0.347447	0.37585	0.342962	0.346066	0.781446	0.781097	0.85058	-0.430191	-0.296232	-0.341251	-0.23695	-0.221865	-0.292586	-0.18488	-0.240753	-0.24344
YCR102C	C	0.0628256	-0.246387	-0.114368	0.396244	0.535197	0.366946	0.136059	0.119454	0.0410088	0.372972	0.230955	0.186451	0.732117	0.490384	0.815818	-0.352872	-0.54408	-0.253906	-0.795448	-0.431327	-0.489629	-0.473608	-0.364352	-0.420453
YNL296W	C	-1.07734	-0.500048	-0.253992	-0.447155	-0.142781	1.06334	0.695352	0.165435	0.180345	-0.175799	0.0977975	0.414967	0.206237	-0.088163	0.111215	-0.472924	0.347223	0.312311	-0.212971	-0.190346	0.321066	0.160914	-0.202485	-0.312201
YHR161C	C	-0.391511	-0.367336	-0.34592	0.70312	0.657734	0.551403	-0.124984	-0.172073	-0.163689	0.337779	0.223962	0.274055	0.680229	0.696608	0.60669	-0.356353	-0.359219	-0.423064	-0.361171	-0.270305	-0.370562	-0.355375	-0.320868	-0.349151
YDL233W	C	-0.536033	-0.537428	-0.347254	0.68666	0.743857	0.722624	-0.359453	-0.269988	-0.305957	0.248003	0.251163	0.250923	0.640924	0.58086	0.490232	-0.200837	-0.397813	-0.320686	-0.183557	-0.309193	-0.278942	-0.333696	-0.152737	-0.081674
YDR230W	C	-0.401735	-0.690249	-0.400778	-0.181111	0.653339	0.369097	-0.530379	-0.299747	-0.289192	0.373122	-0.15053	-0.136641	0.699896	0.740404	0.806495	-0.28258	0.230084	0.267452	0.28809	-0.363308	-0.34984	0.0881364	-0.226063	-0.21396
YML116W-A	C	-0.37278	-0.136713	-0.213028	0.647712	0.702003	0.665608	-0.458213	-0.456021	-0.273782	0.181571	0.373069	0.0549223	0.614608	0.653194	0.650402	-0.372889	-0.408001	-0.464444	-0.250075	-0.11317	-0.357042	-0.331938	-0.261851	-0.0731424
YKR067W	C	-0.576212	-0.422161	-0.516123	0.682072	0.776555	0.819481	-0.429493	-0.434196	-0.411814	0.187456	0.264657	0.0720889	0.500589	0.492907	0.472247	-0.309299	-0.460197	-0.377554	-0.0925802	-0.0284977	-0.0561144	-0.0473654	-0.019389	-0.0870585
YLR092W	C	-0.292233	-0.458607	-0.462158	-0.132343	-0.114021	0.100593	0.693965	0.75224	0.714432	0.476219	0.398845	0.230458	0.560531	0.406056	0.323295	-0.400864	-0.281394	-0.433959	-0.48608	-0.397372	-0.35464	-0.207765	-0.399406	-0.235792
YDR476C	C	-0.62615	-0.756283	-0.631204	-0.225847	-0.099922	-0.185873	0.0336046	0.119244	0.0287415	0.546565	0.521725	0.390462	0.776563	0.790742	0.730841	-0.343289	-0.331217	-0.236038	-0.22547	-0.014795	-0.066772	-0.0781833	-0.136567	0.0191226
YEL071W	C	-0.46603	-0.464088	-0.416116	0.282725	0.303227	0.341175	0.157083	0.218909	0.313862	0.443422	0.459697	0.350917	0.690731	0.700994	0.600121	-0.472821	-0.451804	-0.368978	-0.386573	-0.408245	-0.416485	-0.369827	-0.313522	-0.328374
YDR247W	C	-0.278122	-0.21569	-0.234514	0.812823	0.888387	0.825312	-0.324543	-0.388328	-0.314287	0.107381	0.130333	0.14504	0.400552	0.432647	0.449424	-0.478314	-0.524141	-0.532174	-0.294172	-0.201811	-0.359503	-0.0870938	0.0478215	-0.0070287
YGR110W	C	-0.217905	-0.154989	-0.264892	0.448193	0.554518	0.673252	-0.21298	-0.251625	-0.283075	0.246223	0.163726	0.193747	0.753427	0.780508	0.72076	-0.458194	-0.51263	-0.409639	-0.227596	-0.225468	-0.271735	-0.398364	-0.303106	-0.342157
YGR107W	C	-0.0394771	-0.347537	-0.172649	0.311925	0.0552394	0.998813	-0.401153	-0.105119	-0.265081	-0.864324	0.0148365	0.00499502	0.0256928	-0.266614	0.480744	0.197025	0.257881	-0.250182	0.121477	-1.06361	0.236141	0.396688	0.343141	0.331144
YGR237C	C	-0.210668	-0.139041	-0.25799	0.688655	0.764415	0.736719	-0.400833	-0.441322	-0.324722	0.179007	0.159055	0.12019	0.598778	0.618672	0.629093	-0.189058	-0.270461	-0.396919	-0.329376	-0.374589	-0.331235	-0.34374	-0.126632	-0.357997
YOR317W	C	0.0383525	0.0447826	0.088595	0.894423	1.04072	1.04474	-0.457397	-0.446788	-0.312755	-0.0966906	-0.156602	-0.151213	0.234932	0.258337	0.201618	-0.32165	-0.290717	-0.303681	-0.255972	-0.21872	-0.278554	-0.20974	-0.148862	-0.197159
YDR059C	C	-0.159123	-0.360075	-0.41289	0.127747	0.25491	0.128287	-0.442442	-0.502244	-0.25536	0.341333	0.222486	0.250851	0.921956	0.977567	0.887793	-0.314599	-0.201061	-0.13423	-0.125173	-0.210941	-0.192189	-0.40456	-0.319721	-0.0783184
YDL196W	C	0.0290929	-0.248106	0.074436	0.202885	0.253575	-0.623445	0.0978072	-0.0546563	-0.54461	-0.550165	0.228959	-0.0300564	0.895414	0.25162	-0.265898	0.611434	-0.561592	0.670349	-0.155399	-0.126726	-0.394389	-0.536964	0.700655	0.0757801
YPL026C	C	-0.599658	-0.809985	-0.718132	0.257851	0.367805	0.427103	-0.204425	-0.351477	-0.300823	0.277215	0.323647	0.341771	0.395376	0.385728	0.346192	-0.540063	-0.507504	-0.539291	0.127022	-0.0660238	0.200954	0.454597	0.360574	0.371549
YPR201W	C	0.25925	0.574211	0.325391	0.0325765	0.145493	0.0864898	0.164799	0.471059	0.550656	0.238625	0.13386	0.325039	0.24222	0.363462	0.602867	-0.323389	-0.538249	-0.590429	-0.303444	-0.815457	-0.450596	-0.480426	-0.524599	-0.489409
YGL045W	C	-0.208215	-0.225331	-0.13245	0.826158	0.938246	0.748267	-0.267385	-0.410328	-0.23157	-0.0590233	0.120822	0.0380261	0.510312	0.602035	0.488034	-0.291667	-0.280262	-0.225283	-0.3138	-0.360547	-0.30159	-0.382532	-0.353154	-0.228762
YJL205C	C	-0.105028	0.129181	-0.163974	0.491455	0.252882	0.449558	-0.466028	0.331526	-0.318401	0.181501	0.469123	0.082713	0.037453	0.208036	0.185396	-0.939709	0.257136	-0.130093	-0.0279222	-0.448123	-1.14142	0.551161	-0.220912	0.334487
YDL244W	C	-0.0168666	-0.308149	0.215812	0.48614	0.185539	0.0172143	0.306333	-0.118733	0.128381	0.359617	0.241901	-0.431703	0.477603	0.624136	0.272993	-0.672452	0.19885	0.184234	-1.0103	-0.310067	0.429525	-0.257948	-0.86101	-0.141045
YFR003C	C	-0.264927	-0.43498	-0.329645	0.634803	0.620896	0.716008	-0.462537	-0.513192	-0.394459	0.257082	0.117752	0.133167	0.597114	0.770064	0.541008	-0.418563	-0.251014	-0.389803	-0.213723	0.00477894	-0.293865	-0.0682699	-0.268501	-0.0891926
YDR319C	C	-0.262017	-0.341958	-0.1949	0.57556	0.653849	0.611817	-0.432658	-0.359322	-0.205298	0.353536	0.257139	0.116081	0.481511	0.71503	0.683623	-0.47738	-0.659857	-0.372968	-0.315717	-0.144332	-0.376651	-0.0571875	-0.217517	-0.0303814
YLR151C	C	-0.183045	-0.433417	-0.586307	0.723235	0.44252	0.818419	-0.0757062	-0.0697329	-0.296548	0.139639	0.408173	0.0909392	0.35587	0.619503	0.378913	-0.5793	-0.42848	-0.209777	-0.229276	-0.0580982	-0.799875	-0.231566	0.0429803	0.160935
YML083C	C	-0.41538	-0.50747	-0.735722	-0.273711	-0.485147	-0.465671	-0.119365	0.520356	-0.151258	0.321038	0.860701	0.375847	0.374815	0.689034	0.606787	0.10659	-0.345961	-0.0291357	0.0696103	-0.230431	0.0243438	-0.0195796	-0.430336	0.260044
YGL242C	C	-0.561384	-0.633497	-0.620451	0.199689	0.250519	-0.00177246	-0.213059	0.139489	-0.355792	0.381279	0.500982	0.451269	0.717728	0.715685	0.808068	-0.220848	-0.137515	-0.444628	-0.0754643	-0.254579	-0.393393	-0.101027	-0.134569	-0.0167285
YOR388C	C	-0.63126	0.103447	0.00780651	0.31809	-0.249421	0.193494	-0.321	-0.683306	0.289842	0.0810272	0.741687	-0.237945	0.598519	0.288126	0.209257	-0.503106	0.403747	0.134296	0.342911	0.0742737	-0.880065	-0.13954	-0.552178	0.411298
YER142C	C	-0.580473	-0.385307	-0.538886	0.333179	0.4291	0.66603	-0.356145	-0.511472	-0.221764	0.341195	0.170821	0.467641	0.723266	0.692367	0.618914	-0.10708	-0.401865	-0.288756	-0.0676824	-0.212792	-0.192201	-0.321009	-0.138661	-0.11842
YPL154C	C	-0.344377	-0.38133	-0.375539	0.406596	0.437939	0.403588	-0.438973	-0.457569	-0.363884	0.34669	0.340446	0.280249	0.830184	0.751157	0.749455	-0.374453	-0.372357	-0.272522	-0.199894	-0.263894	-0.194483	-0.170267	-0.195425	-0.141338
YCR036W	C	-0.419616	-0.444295	-0.480283	0.419074	0.46782	0.247827	-0.29901	-0.27129	-0.218962	0.353101	0.366884	0.376918	0.786808	0.790292	0.755122	-0.264273	-0.319845	-0.302081	-0.254952	-0.284822	-0.343387	-0.206893	-0.207927	-0.24621
YNR010W	C	-0.0993571	0.0555081	-0.229811	0.571854	0.425268	0.57081	-0.45138	-0.534261	-0.36563	0.117315	0.289969	0.0967256	0.705612	0.668891	0.742379	-0.26933	-0.648381	-0.267076	-0.370589	-0.314947	-0.175122	-0.307463	-0.30734	0.0963567
YLR133W	C	-0.0895023	-0.171367	-0.126567	0.766263	0.791642	0.77152	-0.174805	-0.195571	-0.267865	-0.00177168	0.118551	0.0727114	0.561407	0.527418	0.52247	-0.16789	-0.081104	-0.194938	-0.36684	-0.485447	-0.435082	-0.464415	-0.404731	-0.504088
YGR051C	C	-0.333157	-0.19078	-0.717061	-0.029265	0.307355	0.835642	-0.770064	-0.357785	0.125581	0.175973	0.459683	-0.097253	0.103917	0.678733	0.618966	-0.29485	0.114645	0.282567	-0.316992	-0.601975	0.379092	-0.0845448	-0.0425613	-0.245865
YJL016W	C	-0.460685	-0.51991	-0.535996	0.134407	0.320074	0.0962638	-0.319225	-0.418015	-0.358608	0.193126	0.113185	0.310557	0.923514	0.82752	0.960441	-0.280313	-0.244664	-0.174441	-0.127097	-0.131119	-0.131288	-0.0916256	-0.0182192	-0.0678819
YGL179C	C	-0.723271	-0.68166	-0.783039	-0.413537	-0.292173	-0.270104	-0.089554	-0.222067	-0.160689	0.398008	0.365263	0.538923	0.676254	0.711496	0.729358	0.0481335	-0.0890553	0.0707639	-0.0727573	0.0421454	0.0470421	0.0477949	0.104515	0.0182094
YOR299W	C	-0.470843	-0.404544	-0.326595	0.561535	0.59896	0.597194	-0.153584	-0.234358	-0.227193	0.248198	0.216783	0.237733	0.66898	0.715857	0.711937	-0.325187	-0.338579	-0.277405	-0.309176	-0.322771	-0.272991	-0.310865	-0.283766	-0.299321
YMR090W	C	-0.152565	-0.295811	-0.204941	0.45003	0.632087	0.771356	-0.506074	-0.643131	-0.282218	0.240531	0.162677	0.0673247	0.744791	0.698968	0.519217	-0.361954	-0.425986	-0.285896	-0.269234	-0.192667	-0.177012	-0.131197	-0.191365	-0.166929
YOR177C	C	-0.108826	-0.52098	0.0163011	0.572605	0.619941	0.418046	-0.0236365	-0.179417	-0.160591	0.422136	0.20393	0.092843	0.354847	0.403955	0.806093	-0.591329	-0.171216	0.304283	-0.342752	-0.79643	-0.128687	-0.346565	-0.443631	-0.400921
YDL239C	C	-0.304058	-0.312806	-0.289864	0.196373	0.279801	0.204637	-0.244343	-0.28259	-0.194976	0.362495	0.386461	0.363933	0.866521	0.756512	0.929974	-0.292148	-0.369798	-0.361206	-0.174272	-0.403491	-0.35761	-0.40506	-0.171432	-0.183052
YKL061W	C	-0.403776	-0.223244	-0.517172	0.537143	-0.0507724	0.385776	0.121611	0.148294	-0.367171	0.446857	0.421968	0.570396	0.357104	0.490668	0.710451	-0.0985775	0.0444375	-0.773735	-0.415033	-0.146601	-0.660009	-0.000122397	-0.407421	-0.171071
YGR127W	C	-0.078546	-0.118099	-0.155496	0.539572	0.615509	0.654294	-0.487559	-0.542424	-0.275412	-0.0124677	0.0324104	0.0982483	0.692654	0.675657	0.786496	-0.44787	-0.351218	-0.275053	-0.380417	-0.382658	-0.181675	-0.19623	-0.0680392	-0.141676
YML117W	C	-0.226432	-0.192907	-0.282328	0.658899	0.731567	0.730934	-0.325889	-0.398829	-0.363601	0.147838	0.194027	0.238555	0.565095	0.610653	0.623643	-0.343562	-0.350213	-0.360256	-0.283189	-0.324163	-0.262218	-0.264434	-0.265352	-0.257841
YLL019C	C	-0.443442	-0.429618	-0.41491	0.594665	0.722481	0.494747	-0.243602	-0.272401	-0.171814	0.185051	0.213575	0.190732	0.666862	0.659528	0.728207	-0.330734	-0.36808	-0.333211	-0.29225	-0.193369	-0.158031	-0.330242	-0.245431	-0.228711
YOL131W	C	-0.325791	-0.417411	-0.445268	0.316383	-0.0459291	0.29885	-0.218829	-0.430715	-0.303702	-0.0730499	0.739979	0.221368	1.05304	0.510701	0.55919	-0.0625498	0.267478	-0.171736	-0.132443	-0.20183	-0.550272	-0.141247	-0.553885	0.107671
YOL019W	C	-0.035363	0.0410364	-0.0026085	0.581701	0.568746	0.637905	-0.152573	-0.243964	-0.206941	0.38025	0.396766	0.318035	0.459406	0.534351	0.558813	-0.381247	-0.42677	-0.502797	-0.420629	-0.466948	-0.319217	-0.445651	-0.482127	-0.390173
YOR285W	C	-0.481848	-0.720676	-0.523159	0.458678	0.542455	0.655901	-0.532332	-0.346629	-0.438772	0.265205	0.124024	0.0229336	0.716353	0.661402	0.488993	-0.289468	-0.226149	-0.174145	-0.0382544	0.0957377	-0.229038	0.060932	-0.0643625	-0.0277794
YLR122C	C	-0.358439	-1.17467	0.212095	-0.201648	-0.227649	-0.232127	-0.209614	-0.478873	0.0389075	0.547183	0.439677	0.351433	0.456013	0.318026	0.505858	-0.369433	-0.301353	0.0581742	0.124375	0.319694	0.263226	-0.49338	0.488629	-0.0761023
YKR098C	C	-0.865772	-0.809456	-0.941827	-0.362721	-0.206847	-0.406673	0.196233	0.207297	0.177948	0.3583	0.424459	0.47742	0.487943	0.395333	0.462134	-0.107069	-0.20824	-0.0276179	0.186519	0.0789601	0.175375	0.112231	0.0659178	0.130154
YGL180W	C	-0.567408	-0.685526	-0.541347	0.311604	0.360139	0.303517	-0.300297	-0.389737	-0.186767	0.306218	0.294559	0.30307	0.724335	0.735157	0.850462	-0.190827	-0.238955	-0.197252	-0.0597453	-0.176252	-0.225951	-0.155084	-0.11164	-0.162273
YNL146W	C	-0.727836	-0.0497974	0.237971	0.51221	-0.0408691	0.141897	0.285598	0.101122	0.255867	0.0862864	0.0858391	0.594276	0.706775	-0.0534402	0.0284516	-0.637522	0.208272	0.467788	0.213257	-0.184051	-0.3106	-0.579751	-0.810502	-0.531241
YIL122W	C	-0.702868	-0.834624	-0.79431	0.389608	0.430543	0.2701	-0.199022	-0.258416	-0.442739	0.206571	0.280549	0.513321	0.5033	0.368417	0.513783	-0.387902	-0.32642	-0.205892	-0.00155785	0.00139355	0.109126	0.15633	0.303563	0.107146
YNL003C	C	-0.545922	-0.410973	-0.614536	0.246661	0.207347	0.344245	-0.195109	-0.243257	-0.216713	0.391003	0.367846	0.505571	0.730433	0.6703	0.819192	-0.415762	-0.337057	-0.405885	-0.19031	-0.165216	-0.139882	-0.128047	-0.0644265	-0.209499
YNL159C	C	-0.445258	-0.399953	-0.403556	0.613273	0.512912	0.487847	-0.161332	-0.215045	-0.254264	0.288893	0.333504	0.26448	0.662885	0.614852	0.663956	-0.414891	-0.266907	-0.59293	-0.32666	-0.307194	-0.336869	-0.0923359	-0.0634802	-0.161927
YOL071W	C	-0.421987	-0.608169	-0.523584	0.540455	0.278596	0.44102	-0.23514	-0.299931	-0.515711	0.300764	0.199582	0.225488	0.732687	0.779792	0.682109	-0.0863789	-0.0664338	-0.440905	-0.279558	-0.0927076	-0.248325	-0.0921717	-0.104302	-0.16519
YJL034W	C	-0.392734	-0.374881	-0.389253	-0.0472837	0.0263483	0.0434326	0.186939	0.193875	0.233505	0.512186	0.539843	0.500419	0.71993	0.716954	0.678591	-0.323991	-0.373926	-0.305976	-0.305446	-0.367174	-0.333644	-0.38056	-0.409812	-0.347343
YHL002C-A	C	-0.40122	0.378503	-0.545413	0.110016	0.0344178	-0.0764051	0.74368	-0.155358	-0.528199	0.434742	0.656833	0.620435	0.439111	0.259898	0.261508	-0.618236	0.160818	0.0246004	-0.286186	0.015657	-0.34765	-0.3412	-0.213294	-0.627056
YNL336W	C	-0.22601	-0.304518	-0.402985	0.153831	0.339676	0.297472	-0.00623605	-0.137829	-0.0329408	0.351818	0.533692	0.488187	0.716815	0.709803	0.715107	-0.440682	-0.255518	-0.133934	-0.363277	-0.520621	-0.357874	-0.345074	-0.317299	-0.461604
YDR502C	C	-0.825311	-0.794258	-0.77903	-0.383911	-0.300322	-0.178012	0.491429	0.415924	0.547967	0.402069	0.350026	0.315302	0.482834	0.486025	0.377281	0.0170202	-0.0824552	-0.0432757	0.00856934	-0.116661	-0.0405441	-0.132125	-0.158661	-0.0598824
YGL158W	C	-0.480376	-0.450032	-0.2776	0.487507	0.132237	0.125752	0.191615	0.0627613	-0.431612	0.538663	0.416548	0.163689	0.780014	0.493922	0.732468	-0.348445	-0.42841	-0.182621	-0.631938	0.19157	-0.261841	-0.265961	-0.319366	-0.238545
YBL062W	C	-0.427004	0.440694	-0.274299	-0.427716	0.337609	-0.295433	-0.644317	0.0175426	-0.14242	0.049361	0.784195	0.714172	0.229898	-0.143953	-0.214195	-0.596159	-0.40388	-0.373164	0.0023132	0.116782	0.275107	0.626723	-0.172208	0.520352
YDR058C	C	-0.461407	-0.270783	-0.298425	0.481219	0.12337	0.406443	-0.233247	-0.119118	-0.0471715	0.23182	0.325225	0.246234	0.824648	0.740732	0.819489	-0.407376	-0.370691	-0.395195	-0.290492	-0.356869	-0.152551	-0.0737503	-0.336611	-0.385493
YGR136W	C	-0.571279	-0.47459	-0.371666	0.440667	0.479464	0.512934	-0.342634	-0.204248	-0.396387	0.280893	0.209407	0.260246	0.620749	0.685456	0.850788	-0.273708	-0.267255	-0.332864	-0.180664	-0.235915	-0.22885	-0.18629	-0.191486	-0.0827684
YMR304W	C	-0.32134	-0.322846	-0.321376	0.401974	0.493959	0.505806	-0.138924	-0.210869	-0.137835	0.254091	0.359912	0.291038	0.709723	0.742643	0.715988	-0.290671	-0.378388	-0.370223	-0.30858	-0.373087	-0.284483	-0.366334	-0.37755	-0.272627
YER119C	C	-0.367932	-0.217381	-0.348387	0.434402	0.645871	0.639576	-0.417663	-0.270662	-0.188499	0.291179	-0.0119509	0.104282	0.74782	0.728089	0.642889	-0.350412	-0.443413	-0.269949	-0.31283	-0.254647	-0.282426	-0.1399	-0.152081	-0.205976
YPR001W	C	-0.371515	-0.359469	-0.126427	0.313505	0.538441	0.584595	-0.211173	-0.214777	-0.410426	0.177779	0.185949	0.255911	0.879846	0.606724	0.751587	-0.291977	-0.231752	-0.358393	-0.304373	-0.172827	-0.30361	-0.198931	-0.435442	-0.303245
YLR402W	C	0.435308	-0.199797	-0.500821	-0.0162466	-0.657746	-0.916565	-0.43775	0.308044	-0.0397587	0.600263	0.417712	0.310745	0.509773	0.521952	0.0220131	-0.469167	0.435007	0.255793	-0.0654137	-0.103597	-0.0129258	-0.241136	-0.349742	0.194056
YLR006C	C	-0.442759	-0.571014	-0.437208	0.380438	0.3939	0.317117	-0.242924	-0.308586	-0.293294	0.327525	0.383475	0.304229	0.694024	0.713386	0.797267	-0.38829	-0.361119	-0.327642	-0.31383	-0.159107	-0.204181	-0.14569	-0.0985553	-0.017163
YAL031W-A	C	-0.324463	0.000256402	0.198895	0.286901	0.720414	0.507416	-0.246508	-0.120277	0.0627194	0.0321775	-0.515407	0.186872	0.652647	0.788688	0.427424	-0.631379	-0.339812	-0.338859	-0.746293	-0.15331	-0.26182	-0.0859747	-0.0582011	-0.0421046
YKL188C	C	-0.283991	0.0065505	-0.347978	0.796815	0.739921	0.75814	-0.444448	-0.367618	-0.361513	0.037972	-0.040235	-0.0208193	0.567096	0.47622	0.615726	-0.18308	-0.162757	-0.329839	-0.291102	-0.275996	-0.17577	-0.207775	-0.1959	-0.309619
YNL294C	C	-0.533587	-0.327103	-0.387196	-0.183336	-0.243709	-0.215243	-0.111587	-0.0397361	-0.0998162	0.462371	0.416209	0.485188	0.811871	0.854882	0.883238	-0.189976	-0.141809	-0.334796	-0.286247	-0.210758	-0.150206	-0.195782	-0.108754	-0.154119
YPL277C	C	-0.00367576	-0.124191	0.273395	0.611029	0.714705	0.591142	-0.670604	-0.480379	-0.47943	0.132588	0.167819	0.00726227	0.681363	0.390474	0.532506	-0.363772	-0.0792023	-0.273673	-0.29903	-0.1966	-0.35129	-0.207531	-0.155344	-0.417561
YIR034C	C	0.218368	0.347843	0.239209	0.368613	0.116423	0.214016	0.337573	0.21002	0.35102	0.247725	0.262336	0.114085	0.517224	0.476113	0.483982	-0.435132	-0.450416	-0.375334	-0.478273	-0.469954	-0.653092	-0.547104	-0.505632	-0.589613
YOR065W	C	0.307144	0.256976	0.272648	0.745612	0.889947	0.805488	-0.574015	-0.717607	-0.51289	-0.300697	-0.302865	-0.505059	0.0561393	0.00995377	-0.0854832	-0.180474	-0.068317	0.0861499	0.0069859	-0.0367013	-0.0024914	-0.181276	0.0219167	0.00891495
YDR270W	C	-0.322397	-0.22311	-0.242228	0.189306	0.165323	0.214106	0.164911	0.078033	-0.0114044	0.403017	0.420953	0.395608	0.752096	0.724499	0.752094	-0.294395	-0.418408	-0.341939	-0.398242	-0.436043	-0.420363	-0.396105	-0.358324	-0.396987
YOR079C	C	-0.424897	-0.417965	-0.371139	-0.390272	-0.241222	-0.188972	-0.06839	-0.113973	-0.0102381	0.541816	0.4718	0.467989	0.760495	0.764974	0.907841	-0.275808	-0.184011	-0.147369	-0.229518	-0.299706	-0.132348	-0.145844	-0.214978	-0.0582676
YJL089W	C	0.00619345	-0.230326	-0.110387	0.289356	0.382095	-0.0439812	0.28943	-0.0377188	-0.193071	0.0330539	0.124058	0.237408	0.473615	0.81375	0.972417	-0.18619	0.096185	-0.112473	-0.779205	-0.299347	-0.468423	-0.512584	-0.334104	-0.40975
YIL045W	C	-0.510448	-0.451296	-0.48372	0.601404	0.449697	0.645302	-0.247109	-0.187649	-0.423125	-0.0641364	0.198692	0.246909	0.660833	0.532944	0.774783	-0.146196	-0.243138	-0.408721	-0.353593	-0.141244	-0.198036	-0.0171573	-0.111328	-0.123667
YIL077C	C	-0.197303	-0.485045	-0.347344	0.530819	0.66381	0.608859	-0.418814	-0.389072	-0.232826	0.173008	0.280972	0.173343	0.668427	0.610478	0.518066	-0.326087	-0.351134	-0.52616	-0.255929	-0.199839	-0.327586	-0.0572575	0.0231491	-0.136534
YCR030C	C	-0.432941	-0.508002	-0.468386	0.555514	0.558408	0.550419	-0.311553	-0.285093	-0.240068	0.252606	0.256959	0.26754	0.636171	0.628216	0.658929	-0.302004	-0.384207	-0.395445	-0.207716	-0.199271	-0.166	-0.160196	-0.158762	-0.145118
YFL041W-A	C	0.509828	-0.348538	-0.350398	0.0775754	0.348169	0.434176	0.310995	-0.0925379	-0.88139	0.395935	-0.107821	0.312982	0.558634	-0.0105324	0.583327	0.0988576	-0.0482377	-0.145475	0.137726	-0.75654	0.157621	-0.591525	-0.163723	-0.429108
YLR282C	C	0.0925749	-0.748354	-0.208342	0.174103	0.319183	0.260666	0.00256543	0.43215	-0.274398	-0.63499	-0.687365	-0.132011	0.117549	-0.559202	0.910757	0.451014	-0.525654	0.245143	0.0508846	0.250803	0.0607065	-0.004129	0.284936	0.121411
YGR080W	C	-0.361284	-0.444607	-0.302989	0.256741	0.342518	0.51127	-0.194869	-0.274054	-0.258863	0.289608	0.200545	0.26562	0.774145	0.878264	0.691003	-0.399784	-0.445549	-0.348913	-0.296768	-0.176985	-0.190477	-0.0876863	-0.174954	-0.251931
YLR307W	C	0.544993	-0.739852	0.0912904	0.121213	0.327686	0.269168	-0.259456	-0.0470602	0.29514	0.332324	0.433258	0.540886	0.346766	0.55791	0.0884298	-0.121855	-0.517151	-0.0869933	0.172867	-0.67259	-0.239869	-0.305279	-0.590216	-0.541611
YFL054C	C	-0.940051	-0.720055	-0.993868	0.22134	0.299712	0.281176	-0.262471	0.0250146	0.114409	0.226738	0.46355	0.0661467	0.449546	0.395536	0.357891	-0.150485	-0.341225	-0.269643	0.226363	0.055664	0.205304	0.0276461	0.169032	0.0927309
YDR518W	C	-0.725419	-0.672487	-0.725865	-0.532255	-0.470617	-0.381384	0.198516	0.168143	0.163881	0.377237	0.466096	0.402058	0.557746	0.569942	0.585025	-0.0292198	-0.0966951	-0.059694	0.0486729	-0.0426898	-0.0395657	0.0982675	0.0607105	0.0795967
YML130C	C	-0.207411	-0.265481	-0.264042	-0.27257	-0.234438	-0.146648	0.291514	0.353932	0.361573	0.494886	0.497817	0.495209	0.632073	0.65083	0.644624	-0.146237	-0.272884	-0.160809	-0.382457	-0.461261	-0.341938	-0.437585	-0.4071	-0.421596
YMR294W-A	C	-0.303918	-0.425311	-0.281362	0.332676	0.134418	0.331084	-0.0898248	-0.184769	-0.198042	0.357927	0.305513	0.31705	0.79557	0.696637	0.799396	-0.718611	-0.377542	-0.294806	-0.286033	-0.0414627	-0.278443	-0.222816	-0.220433	-0.146898
YDR129C	C	-0.389895	-0.381469	-0.376338	0.633649	0.763728	0.721557	-0.342739	-0.405679	-0.313168	0.171059	0.183475	0.156994	0.566765	0.544074	0.484384	-0.337774	-0.344653	-0.293419	-0.236614	-0.164135	-0.171303	-0.193843	-0.161593	-0.113066
YDL243C	C	-0.350783	-0.235779	-0.157729	-0.160725	0.0880394	-0.00999575	-0.0787501	-0.19031	-0.256536	0.26853	0.18744	0.426715	0.99937	0.967348	0.692939	0.00774388	-0.457326	-0.263913	-0.397223	-0.365527	-0.23054	-0.186456	-0.204602	-0.0919306
YOL159C	C	-0.198299	-0.617852	-0.244591	-0.083247	0.37855	0.353955	-0.246045	-0.329716	-0.108553	0.0376768	0.227924	0.380356	0.593556	0.840454	0.991342	0.0157035	-0.254173	-0.13378	-0.356739	-0.253485	-0.108273	-0.177578	-0.280387	-0.426799
YNL133C	C	-0.179907	0.0340822	-0.175568	0.550596	0.16703	0.472947	0.268047	-0.605337	-0.530256	0.278417	0.0966037	0.330241	0.234288	0.692611	0.524227	0.0156488	0.0771881	0.0402464	-0.780879	-0.258173	-0.763434	-0.241027	0.00667693	-0.254268
YBR116C	C	0.33738	0.0230715	0.343518	-0.0654112	0.250533	0.0457115	0.234122	0.522705	0.189952	-0.0594639	0.130702	-0.0264666	0.600411	0.541338	0.347455	-1.00585	-0.390249	-0.442218	-0.0349982	-0.518754	-0.166259	0.169641	-0.677132	-0.349732
YGL177W	C	-0.373459	-0.040712	-0.505293	0.0529092	0.0475345	0.313197	0.170159	-0.306722	-0.155526	0.567867	0.190909	0.250981	0.535167	0.628554	0.733701	-0.402433	-0.331548	-0.988671	-0.043209	-0.316162	-0.0715711	0.23337	-0.114492	-0.0745495
YGR028W	C	-0.409447	-0.43821	-0.478427	0.203052	0.270834	0.239906	-0.0795433	-0.0364963	0.0506969	0.478441	0.362392	0.511844	0.702617	0.684528	0.671034	-0.388518	-0.449802	-0.326136	-0.308728	-0.213448	-0.304574	-0.128328	-0.325181	-0.288507
YLR251W	C	-0.140862	-0.403112	-0.350769	0.82795	0.961115	0.84696	-0.336906	-0.433047	-0.180823	-0.163219	0.000896975	-0.32187	0.243678	0.387181	0.224943	-0.139972	-0.0349196	-0.11551	-0.390245	-0.21239	-0.0495867	-0.321732	0.0864794	0.015759
YKL213C	C	-0.639859	-0.581411	-0.643398	0.557918	0.539423	0.519288	-0.297832	-0.242598	-0.18893	0.241059	0.224186	0.231809	0.594861	0.614086	0.520376	-0.311965	-0.270514	-0.260752	-0.130839	-0.110368	-0.166747	-0.0892461	-0.0210091	-0.0875356
YCR068W	C	-0.488071	-0.546524	-0.40142	0.24014	0.360514	0.205446	-0.164835	-0.202606	-0.0936569	0.407235	0.30225	0.272101	0.827513	0.809887	0.66473	-0.212503	-0.335681	-0.320137	-0.272021	-0.163359	-0.232773	-0.235133	-0.257347	-0.163749
YFL030W	C	-0.298869	-0.291517	-0.220384	0.430084	0.390252	0.297066	-0.149903	-0.0580188	-0.0851677	0.402084	0.152937	0.159986	0.745216	0.743792	0.760898	-0.450405	-0.384702	-0.451502	-0.303655	-0.392258	-0.200895	-0.447884	-0.180043	-0.167111
YKL123W	C	0.0985757	-0.729633	-0.300806	0.833218	-0.040538	0.4898	-0.401136	-0.0484788	-0.0881458	0.101531	-0.561953	0.224425	0.723105	0.233342	0.491757	0.363028	0.00277303	-0.316494	-0.463514	-0.0714792	-0.0585429	0.209287	-0.398191	-0.291931
YDL119C	C	0.0339526	0.0194874	-0.195777	0.72269	0.714121	0.652383	-0.29688	-0.296316	-0.0696165	0.109106	-0.195852	0.278818	0.510321	0.558749	0.434267	-0.438023	-0.355826	-0.223446	-0.119021	-0.283748	-0.459071	-0.24069	-0.441641	-0.417987
YHR214C-B	C	-0.489703	-0.447007	-0.319678	-0.668025	-0.553659	-0.604548	0.674914	0.50907	0.553242	0.343436	0.371547	0.554841	0.187133	0.265586	0.397774	-0.029458	0.0865622	-0.00980006	-0.0601324	-0.22401	-0.0885237	-0.22166	-0.137181	-0.0907188
YGR053C	C	0.188851	0.203247	0.0925398	0.482709	0.337168	0.333835	-0.642931	-0.753899	-0.208968	-0.5219	-0.182185	-0.17644	0.35935	0.732346	0.62394	-0.0911895	-0.378822	0.22251	-0.120566	-0.00796476	-0.448701	0.374331	-0.0878635	-0.329398
YKL178C	C	-0.219591	-0.789262	-0.480403	0.0730666	0.147602	0.19481	0.128841	0.0383557	0.0397982	0.517159	0.303146	0.592886	0.503224	0.51692	0.759053	-0.336488	-0.534112	-0.0235487	-0.298381	-0.00222442	-0.4054	-0.262188	-0.281172	-0.18209
YPL196W	C	-0.801339	-0.211097	-0.597856	0.429601	0.533984	0.5277	-0.479623	-0.325221	-0.338631	0.253729	0.254189	0.281128	0.543661	0.542037	0.599548	-0.206977	-0.191482	-0.255914	-0.117497	-0.228656	-0.0147513	-0.0854424	-0.0463905	-0.0647013
YOR387C	C	-0.424047	-0.67252	0.180726	0.795629	0.187553	-0.156227	-0.410935	-0.0930695	0.0043641	0.507004	0.405862	-0.0443819	0.575415	0.359606	0.697274	-0.0539463	0.0955372	-0.246334	-0.146225	-0.0756652	-0.368409	-0.194993	-0.536234	-0.385983
YDL173W	C	-0.495252	-0.465733	-0.433639	0.411207	0.399002	0.440474	-0.13563	-0.179412	-0.235037	0.269124	0.254675	0.288251	0.63834	0.776722	0.690206	-0.295757	-0.308272	-0.402847	-0.230022	-0.211214	-0.267737	-0.250375	-0.0797437	-0.177336
YHL016C	C	0.0546648	0.0152649	-0.0994952	0.313531	0.515306	0.454484	-0.173298	-0.24751	-0.150198	0.273736	0.177202	0.232406	0.633701	0.775872	0.583947	-0.179507	-0.564663	-0.326621	-0.163731	-0.393045	-0.422505	-0.498054	-0.396576	-0.41491
YJR096W	C	-0.303067	-0.277862	-0.233613	0.55233	0.59888	0.5559	-0.383355	-0.373693	-0.348561	0.0510725	0.0630124	0.165987	0.676099	0.706875	0.661125	-0.134476	-0.222907	-0.229801	-0.421659	-0.218189	-0.295061	-0.24376	-0.104711	-0.240567
YBL064C	C	-0.382542	-0.30194	-0.290187	0.458452	0.605108	0.39835	-0.635195	-0.569161	-0.478794	0.10529	0.0858611	-0.0492661	0.801583	0.648583	0.592745	-0.157769	-0.243065	-0.0362055	-0.0865371	-0.125392	-0.0883329	-0.0243574	-0.132386	-0.094843
YDR374W-A	C	-0.938326	-0.439703	-0.498688	-0.0110487	-0.120959	0.433628	-0.423251	-0.0356037	-0.537527	0.22506	0.0693946	0.516195	0.453984	0.550537	0.43903	0.0365308	0.114135	-0.518018	-0.171589	0.000221657	0.321231	0.298516	0.248425	-0.0121727
YDL011C	C	-0.222237	-0.317123	-0.142127	0.55808	-0.44082	0.0588992	-0.212384	-0.0163207	0.0817661	0.0223029	0.588661	0.28029	0.712922	0.418136	0.783758	0.122076	-0.0403484	0.0223481	-0.146077	-0.671183	-0.6188	-0.192703	-0.209351	-0.419766
YHL042W	C	-0.266675	0.404984	-0.378614	0.358669	-0.0032906	0.00919881	0.207533	0.213113	0.212549	0.129319	-0.613218	0.0547856	0.632837	0.595076	0.65944	-0.555932	0.0739834	-0.206624	-0.849544	-0.145954	-0.15346	-0.136501	0.182898	-0.424573
YGR288W	C	-0.576297	-0.585973	-0.345937	0.408163	0.641368	0.577509	-0.30262	-0.325715	-0.353899	0.205376	0.220684	0.259428	0.431753	0.578586	0.638865	-0.481108	-0.385857	-0.178704	-0.157082	-0.118326	-0.0660459	-0.026702	-0.0514866	-0.00597683
YPR200C	C	0.166245	0.244494	0.319832	0.0132047	0.275295	0.174696	0.132626	0.384898	0.693973	0.0372048	0.449295	0.50979	0.238777	-0.516953	0.151902	-0.145614	-0.489143	-0.536959	0.00237989	-0.882788	-0.160943	-0.477826	-0.107668	-0.476719
YBL029C-A	C	-1.03463	-0.305056	-0.720456	0.128622	0.0545822	0.0733169	-0.347118	-0.0361314	-0.237063	0.224684	-0.124027	0.0339323	0.479622	0.659154	0.76095	-0.358606	-0.0691255	-0.0538712	-0.011438	0.0829642	0.18535	0.373957	4.54362e-05	0.240338
YOR300W	C	-0.292856	-0.33707	-0.404588	0.213964	0.254858	0.211862	-0.0417273	-0.0169771	0.164714	0.479032	-0.0464804	0.423885	0.420432	0.407049	0.688352	0.0551022	-0.139965	-0.309944	0.157368	-0.956491	-0.145705	0.309163	-0.619761	-0.474218
YNL284C-B	C	-0.246885	-0.204656	-0.198189	-0.364824	-0.526418	-0.484761	0.611134	0.612839	0.47394	0.30932	0.417895	0.528683	0.389654	0.419665	0.483466	-0.0530835	-0.097627	-0.147783	-0.158347	-0.333446	-0.400478	-0.338504	-0.322906	-0.368688
YLR299W	C	-0.161252	-0.256415	-0.207568	0.212026	0.0980103	0.198938	-0.145329	-0.191559	-0.166554	0.462412	0.309474	0.344074	0.788912	0.803067	0.770004	-0.406762	-0.250954	-0.267171	-0.236197	-0.357946	-0.376503	-0.355784	-0.38847	-0.218454
YMR206W	C	-0.263708	-0.848904	-0.433371	0.270096	-0.258449	-0.128384	-0.210178	0.238339	-0.149179	0.283881	0.212611	-0.199138	0.488227	0.914763	0.200395	0.0369777	0.0250662	-0.0440379	0.0639024	-0.0180271	0.231627	-0.685508	0.608518	-0.335519
YHL019W-A	C	-0.0173732	-0.487471	-0.489332	0.433344	0.360785	0.603611	-0.236313	-0.706787	-0.384346	-0.0760768	-0.136644	0.383895	0.548227	0.487021	0.765286	-0.170429	-0.00628491	-0.130578	-0.0590635	-0.286191	0.145642	-0.291793	-0.375228	0.126098
YMR254C	C	0.141222	0.00369617	0.325774	0.429809	0.19535	0.563804	-0.654056	-0.783057	-0.075689	0.467645	-0.306145	-0.431194	0.0876394	-0.07731	0.580866	0.451091	0.169435	0.431762	-0.327092	-0.516892	-0.378935	-0.00334939	-0.217499	-0.0768737
YMR124W	C	-0.244485	-0.297026	-0.143626	0.407039	0.465612	0.505812	-0.16434	-0.271165	-0.270508	0.231088	0.322435	0.328521	0.661584	0.648957	0.702477	-0.319185	-0.315217	-0.264681	-0.339721	-0.300213	-0.322189	-0.390146	-0.324483	-0.306538
YGR055W	C	-0.136193	-0.172594	-0.110504	0.307809	0.453727	0.466657	0.505968	0.541948	0.682589	0.333056	0.212959	0.0720379	0.247798	0.215508	0.161553	-0.507711	-0.532443	-0.485204	-0.31859	-0.355937	-0.360253	-0.442615	-0.427176	-0.352387
YNR005C	C	-0.156473	-0.312681	-0.592844	0.0901449	0.521898	0.43533	-0.254994	-0.19101	0.273082	0.36672	0.313694	0.246245	0.540035	0.428159	0.584819	-0.593389	-0.00330668	-0.282846	-0.298478	0.110947	-0.236597	0.163217	-0.663073	-0.4886
YMR139W	C	-0.542381	-0.516079	-0.515663	0.396462	0.533874	0.476663	-0.110972	-0.219446	-0.28887	0.270182	0.151977	0.35725	0.648724	0.562059	0.694677	-0.228819	-0.258023	-0.232471	-0.21323	-0.151529	-0.309207	-0.0875095	-0.142656	-0.275012
YEL058W	C	-0.37464	-0.399161	-0.332233	0.285339	0.325229	0.274376	-0.383818	-0.234511	-0.200695	0.460664	0.417385	0.329497	0.768594	0.675757	0.655109	-0.349443	-0.403602	-0.270019	-0.254337	-0.208934	-0.217218	-0.165601	-0.233792	-0.163945
YOR292C	C	-0.440947	-0.557802	-0.611507	0.616437	0.558565	0.437349	-0.105898	-0.0998959	-0.337024	0.122	0.215808	-0.0746203	0.620329	0.461252	0.538284	-0.503079	-0.20011	-0.296976	-0.359301	0.135532	-0.253303	-0.0187769	0.233368	-0.0796847
YOL109W	C	0.397243	0.302921	0.329129	0.556971	-0.164341	0.0124539	-0.535185	0.0650602	-1.0774	-0.16575	0.421658	0.236738	0.0153018	0.266247	0.178897	0.0869947	0.564604	-0.443681	-0.534868	-0.0368648	-0.306703	0.160658	-0.212218	-0.11787
YER087C-A	C	-0.255586	-0.440739	-0.0129633	0.673805	0.260885	0.431006	-0.0351841	0.213969	-0.968408	0.133948	0.145923	0.0527948	0.247534	0.249268	0.671151	-0.390794	0.211053	-0.129232	-0.158821	-0.0946955	0.00835262	-0.371711	-0.693449	0.251895
YGR044C	C	-0.0273509	0.152399	0.0149473	0.846134	0.79445	0.871927	-0.168423	-0.24126	-0.326415	-0.0488118	-0.0740226	-0.152787	0.245157	0.376203	0.360849	-0.249915	-0.257599	-0.245311	-0.37314	-0.387168	-0.308691	-0.289698	-0.149476	-0.361996
YGR086C	C	0.0584409	0.0559168	0.04735	0.836425	0.908816	0.899483	-0.343578	-0.420354	-0.373363	0.0234086	0.0152312	-0.101203	0.264694	0.212396	0.147442	-0.216205	-0.280885	-0.217786	-0.236545	-0.256355	-0.2047	-0.267636	-0.274353	-0.276641
YPR005C	C	-0.0480575	-0.2095	-0.134866	0.593797	0.756588	0.735604	-0.454618	-0.58099	-0.158504	0.201648	-0.355383	0.154723	0.453784	0.402632	0.367687	-0.311955	-0.0312667	-0.518602	-0.0303841	-0.42372	-0.248776	0.157099	-0.206319	-0.110617
YOR136W	C	-0.103155	-0.102341	-0.135035	0.438298	0.535781	0.498629	-0.377663	-0.604655	-0.329439	0.129358	0.156462	0.18537	0.6884	0.628051	0.692626	-0.400876	-0.351477	-0.355274	-0.248852	-0.246789	-0.2587	-0.207496	-0.154602	-0.076621
YJL160C	C	0.281878	0.178817	0.203439	0.859575	0.478078	0.614663	-0.588741	0.179329	-0.0878792	-0.199376	-0.0286873	0.0124135	0.397609	0.0371725	0.264764	0.0862721	-0.216281	-0.321451	0.00651853	-0.650336	-0.309681	-0.125419	-0.375996	-0.696681
YGL229C	C	-0.524825	-0.24439	-0.253775	0.560678	0.542311	0.663904	-0.226379	-0.346684	-0.14568	0.0831167	0.157525	0.124179	0.627495	0.589359	0.638067	-0.196092	-0.373357	-0.349042	-0.127925	-0.350748	-0.20654	-0.203678	-0.147673	-0.289846
YLR093C	C	-0.362981	-0.471795	-0.51457	0.225484	0.346777	0.389965	-0.340384	-0.226039	-0.283072	0.295767	0.252555	0.312762	0.669747	0.749465	0.765004	-0.311694	-0.307837	-0.256862	-0.166981	-0.131178	-0.0329443	-0.188046	-0.241542	-0.1716
YDL174C	C	-0.36831	-0.345656	-0.361343	0.313862	0.48006	0.412783	-0.22989	-0.217314	-0.186351	0.259164	0.272392	0.186922	0.824245	0.723203	0.633123	-0.296137	-0.358109	-0.321864	-0.275851	-0.225822	-0.258308	-0.201313	-0.233934	-0.225552
YDR426C	C	-0.478613	-0.238023	-0.105458	0.179326	0.590929	0.111739	0.23644	-0.216973	-0.168726	-0.00678537	0.287529	0.164998	0.645955	0.602739	0.839681	-0.655906	-0.202755	0.0492577	-0.274401	-0.321687	-0.227038	-0.246244	-0.518404	-0.0475806
YNL078W	C	0.161752	0.165791	0.119019	0.867511	0.995472	0.754112	-0.541571	-0.33126	-0.363202	-0.028157	-0.310685	-0.148331	-0.0237112	0.0717665	0.0892547	-0.363408	-0.374822	-0.202957	-0.221501	-0.0263188	-0.16188	-0.0658389	-0.00310111	-0.0579358
YOL129W	C	-0.394448	-0.406727	-0.476475	0.404158	0.511953	0.514434	-0.325242	-0.39668	-0.296656	0.342369	0.256309	0.16262	0.586079	0.656539	0.631621	-0.377415	-0.3489	-0.256548	-0.16013	-0.206872	-0.130446	-0.0496772	-0.0856344	-0.154234
YIL054W	C	-0.812507	-0.0547417	-0.195001	0.493925	0.331178	0.780593	-0.200015	-0.195118	0.204045	0.26927	0.121161	-0.212517	0.146614	0.36067	0.11642	-0.343347	-0.282491	0.430248	0.130011	0.0574506	0.175555	0.0145213	-0.738274	-0.597648
YKL126W	C	-0.374929	-0.316602	-0.334497	0.403267	0.386555	0.335142	-0.222587	-0.297785	-0.208664	0.327335	0.324798	0.373282	0.675932	0.678214	0.70693	-0.294433	-0.329468	-0.346608	-0.246527	-0.295406	-0.217469	-0.264937	-0.242154	-0.219388
YGL199C	C	-0.194598	-0.135518	-0.738948	0.389462	0.503111	0.0752281	0.0533778	-0.553178	0.203956	0.280475	-0.387159	0.62003	-0.0751416	-0.189078	0.357726	-0.161973	-0.449004	-0.172645	-0.133352	0.371416	-0.410213	0.774989	-0.217332	0.188368
YGL047W	C	-0.222071	-0.587279	-0.579639	0.51223	0.675552	0.512136	-0.494032	-0.442279	-0.190899	0.394704	-0.0274716	-0.00901766	0.616702	0.473346	0.45741	-0.217269	-0.225078	-0.140002	-0.166726	0.0511162	-0.144764	0.119451	-0.197216	-0.168903
YGL250W	C	-0.531289	-0.176093	-0.399557	0.537433	0.537988	0.661842	-0.616553	-0.312045	-0.251783	0.229732	-0.0300292	0.253618	0.618217	0.656603	0.277599	-0.249405	-0.296249	0.0434735	-0.0750096	-0.239919	0.0276627	-0.205524	-0.248732	-0.21198
YER106W	C	-0.526092	0.583504	-0.194202	0.675429	0.303719	0.751325	0.281527	0.223399	-0.631414	0.142603	-0.249855	0.317307	-0.372734	0.00287638	-0.16153	0.0751702	0.438209	-0.067712	-0.332744	-0.402131	-0.058261	-0.180047	-0.143425	-0.474924
YHL019C	C	-0.222481	-0.403862	-0.355034	0.522647	0.656068	0.567503	-0.320414	-0.230692	-0.195685	0.293357	0.188603	0.258844	0.596027	0.421023	0.574379	-0.334645	-0.261776	-0.535984	-0.234367	-0.236223	-0.023646	-0.192719	-0.138107	-0.392816
YFL060C	C	0.0395692	0.398136	0.0822674	0.189286	0.4425	-0.692052	0.134695	0.203782	-0.289966	-0.30299	0.350637	0.107629	0.258436	0.438358	0.460702	-0.995879	-0.0562335	0.231305	-0.164913	-0.709094	0.169954	-0.209114	-0.148922	0.0619076
YGL253W	C	-0.864868	-0.850699	-0.856341	-0.380206	-0.198813	-0.262862	0.264064	0.208024	0.302141	0.310219	0.358648	0.322253	0.195674	0.143894	0.156926	-0.0528702	-0.0976379	-0.0270141	0.216124	0.15611	0.236291	0.218841	0.2475	0.254602
YPR197C	C	-0.229335	-0.413667	-0.464473	0.0709979	0.0671709	-0.187386	0.203314	0.169171	-0.216304	0.504444	0.331249	0.360695	0.265749	0.484022	0.922045	-0.152949	-0.170722	-0.290359	-0.242435	-0.49997	0.254079	-0.040807	0.0619392	-0.786471
YPL003W	C	-0.524756	-0.547734	-0.450603	0.639635	0.608822	0.435792	-0.321903	-0.230512	-0.109919	0.20826	0.189063	0.32503	0.508523	0.454264	0.617638	-0.399534	-0.146202	-0.317643	-0.0969072	-0.168622	-0.163129	-0.173765	-0.127551	-0.208246
YMR114C	C	-0.268786	-0.569482	-0.718478	0.436665	0.547347	0.341958	-0.196789	-0.195502	-0.109029	0.225638	0.248265	0.224813	0.514761	0.693619	0.587348	-0.228174	-0.194024	-0.463419	-0.206609	0.0413492	-0.0657385	-0.351827	-0.128915	-0.164988
YDL215C	C	-0.235796	-0.284686	-0.252871	0.21445	0.23357	0.298247	0.254459	0.199637	0.292285	0.35021	0.381714	0.370436	0.592032	0.576247	0.542382	-0.356223	-0.329857	-0.280905	-0.360365	-0.460559	-0.397592	-0.448712	-0.427655	-0.470447
YOL014W	C	0.107422	0.0935159	0.0758385	0.985297	1.0774	0.624505	-0.0898646	-0.176838	-0.0648582	-0.373974	-0.114554	-0.260618	-0.341312	-0.285706	-0.0608985	0.0318792	0.00279524	0.118193	-0.234581	-0.282233	-0.278294	-0.0274979	-0.239722	-0.285889
YFR008W	C	-0.349457	-0.297587	-0.18703	0.377651	0.5261	0.522257	-0.212231	-0.579111	-0.253557	0.173167	0.187252	0.266039	0.532014	0.527278	0.830231	-0.210612	-0.211856	-0.114032	-0.205834	-0.490612	-0.237287	-0.26046	-0.0501323	-0.282191
YBR004C	C	-0.4471	-0.517863	-0.557094	0.394358	0.427308	0.518712	-0.372856	-0.311974	-0.396511	0.160706	0.151689	0.256763	0.568301	0.576381	0.750846	-0.293127	-0.238891	-0.179299	-0.116264	-0.15236	-0.0892587	-0.035706	-0.0168505	-0.0799083
YNL157W	C	-0.438163	-0.489973	-0.414748	0.402808	0.357844	0.454143	-0.10031	-0.186565	-0.191644	0.228694	0.307705	0.412678	0.591383	0.617569	0.70514	-0.361681	-0.216072	-0.283105	-0.161271	-0.286571	-0.192316	-0.216427	-0.304636	-0.234481
YKL193C	C	-0.327434	-0.547357	-0.573581	0.442586	0.410164	0.44644	-0.180911	-0.286269	-0.345869	0.117187	0.255152	0.306585	0.570038	0.587756	0.74789	-0.191948	-0.250689	-0.3986	-0.149694	-0.0589828	-0.228949	-0.14245	-0.104738	-0.096326
YDR259C	C	-0.162011	-0.15906	0.100958	0.585044	0.638914	0.633074	-0.271136	0.16124	-0.286009	-0.193067	-0.0110975	-0.220225	0.363987	0.364845	0.692627	-0.204615	-0.38308	0.290639	-0.310958	-0.234993	-0.167755	-0.621302	-0.122671	-0.483349
YDR425W	C	-0.244266	-0.21622	-0.305312	0.607467	0.611593	0.614643	-0.116826	-0.235027	-0.206959	0.113309	0.162956	0.231304	0.470666	0.527586	0.647607	-0.272072	-0.258628	-0.42233	-0.267146	-0.441	-0.336923	-0.191975	-0.293876	-0.178573
YNR019W	C	-0.478167	-0.559002	-0.591323	0.497326	0.536971	0.521462	-0.509521	-0.445744	-0.364695	0.254338	0.218042	0.218865	0.536491	0.486119	0.463244	-0.0359616	-0.151477	-0.077017	-0.0491943	0.0246596	-0.024368	-0.151204	-0.169433	-0.150411
YDR218C	C	-0.0361949	-0.125323	-0.420099	-0.147284	0.389137	-0.0287352	0.153239	-0.0608223	-0.0279	0.360327	-0.51475	0.582236	-0.135684	0.15602	0.425572	0.17104	0.280197	-0.0782272	0.0891546	-0.377816	-0.888924	0.0253068	-0.551157	0.760688
YER024W	C	-0.258009	-0.293174	-0.242367	0.400788	0.616247	0.534966	-0.184915	-0.120336	-0.192903	0.160176	0.0986807	-0.0287559	0.726361	0.716247	0.585185	-0.275341	-0.287261	-0.221308	-0.281129	-0.271836	-0.253879	-0.221403	-0.258643	-0.447392
YGR250C	C	-0.0370407	0.0426952	0.017973	0.548587	0.68974	0.570319	-0.512662	-0.59198	-0.566044	-0.0775207	-0.0452077	0.140097	0.472242	0.390578	0.541111	-0.320429	-0.359334	-0.398029	-0.321646	-0.178339	-0.104744	-0.0313582	0.0701171	0.0608758
YDL199C	C	0.204245	0.276365	0.184476	0.533974	0.590301	0.649319	-0.15933	-0.250196	-0.0568264	-0.0765313	0.122045	-0.0550249	0.393293	0.379533	0.501861	-0.253312	-0.118002	-0.168367	-0.300613	-0.573024	-0.291388	-0.595916	-0.424796	-0.512085
YGR141W	C	-0.453516	-0.460729	-0.533274	0.185077	0.0970378	0.106734	-0.146485	-0.160083	-0.306955	0.236089	0.388721	0.388829	0.798427	0.751604	0.695836	-0.23952	-0.235064	-0.239285	-0.2693	-0.0388723	-0.224225	-0.0647573	-0.14412	-0.132168
YDL242W	C	-0.331497	-0.592624	-0.42954	0.192152	-0.0619166	-0.217912	-0.524175	0.111279	-0.252338	0.110555	0.523158	0.461658	0.165405	0.505834	0.841608	-0.0820805	0.277809	-0.136998	-0.645719	-0.133136	-0.0351725	0.377351	-0.111294	-0.0124056
YEL070W	C	0.0794324	-0.135485	0.262799	-0.238813	0.664451	0.49326	0.639978	-0.483545	-0.119429	-0.0831657	-1.08581	-0.181953	0.478294	0.176226	0.0356762	0.182053	-0.00753002	-0.169756	-0.358358	0.180813	-0.0916637	0.0763362	-0.214921	-0.0988882
YIL102C	C	-0.39589	-0.368051	0.0299099	0.38394	0.379315	0.385813	-0.465058	-0.0960568	-0.631045	-0.0194069	0.597651	-0.312429	0.15086	0.573151	0.276457	-0.354493	-0.446504	-0.612554	-0.0861324	0.347912	-0.0785623	0.204498	0.306444	0.23023
YGL208W	C	-0.585675	-0.663397	-0.71727	0.114703	0.330257	0.163792	-0.259174	-0.427843	-0.318336	0.35562	0.180233	0.11767	0.635223	0.5472	0.439571	-0.310808	-0.243374	-0.251304	0.060631	0.110951	0.125323	0.22539	0.174963	0.195653
YPL004C	C	0.23595	0.190799	0.12107	0.793186	0.829637	0.862246	-0.296938	-0.368462	-0.342813	-0.191826	-0.200015	-0.21376	0.184633	0.235639	0.178865	-0.136097	-0.19197	-0.224261	-0.2678	-0.26728	-0.285431	-0.26285	-0.164738	-0.217783
YJL032W	C	0.0445248	0.298413	-0.682305	0.362683	-0.143995	-0.147663	0.0368653	0.259674	0.0184285	0.567316	-0.306167	0.123303	0.00607325	0.105112	-0.0592944	-0.602879	0.427049	-0.387401	0.308907	0.46419	-0.648338	0.377068	0.188489	-0.610054
YGR201C	C	-0.246904	-0.196398	-0.471538	0.291049	0.0918603	0.0795411	-0.613049	-0.326245	-0.304775	0.171343	0.339058	0.0736801	0.976573	0.710048	0.645689	-0.217868	-0.199109	-0.0887096	-0.187069	-0.145319	-0.12276	-0.0201453	-0.133877	-0.105075
YCL033C	C	-0.531351	-0.411143	-0.406858	0.32609	0.249927	0.0308243	-0.659753	-0.33978	-0.175307	0.378097	0.162389	0.0678414	0.763098	0.730142	0.521294	-0.34661	-0.286016	-0.156901	-0.0601211	0.162103	-0.110612	0.130337	-0.00264999	-0.03504
YPR194C	C	-0.111695	-0.14133	-0.100542	0.510559	0.594613	0.523127	0.0733821	-0.0747196	0.172104	0.272277	0.220788	0.29759	0.445792	0.403563	0.472474	-0.513283	-0.414304	-0.384933	-0.351564	-0.461456	-0.367808	-0.396752	-0.322906	-0.344975
YNR037C	C	-0.290734	-0.0494083	-0.231812	0.696777	0.58954	0.59205	-0.684554	-0.536688	-0.409751	0.142766	0.194097	-0.0116144	0.468132	0.413376	0.28597	-0.31713	-0.350589	-0.166877	0.0754356	-0.114165	-0.313649	0.192087	-0.0802803	-0.092977
YDR481C	C	-0.239945	-0.258312	-0.261315	-0.267482	-0.273634	-0.34111	0.467024	0.471523	0.575743	0.496075	0.461881	0.39415	0.503639	0.440126	0.353482	-0.44119	-0.383618	-0.318207	-0.300623	-0.29212	-0.283091	-0.166682	-0.152322	-0.183992
YKL151C	C	-0.140734	-0.218974	-0.191319	0.285731	0.28904	0.387818	-0.384349	-0.368809	-0.435475	0.0846827	0.124872	0.079666	0.792013	0.852451	0.694166	-0.0625215	-0.155175	-0.111216	-0.261818	-0.20564	-0.343489	-0.268291	-0.237531	-0.205098
YPR158W	C	-0.479428	0.0809641	-0.187674	0.658442	0.56443	0.895088	-0.501842	-0.610268	-0.339776	-0.545402	-0.200747	-0.0299177	-0.0456465	0.170098	0.344463	0.149204	0.0746173	0.104123	0.00610157	-0.148906	0.226615	-0.135666	0.0308496	-0.079722
YER130C	C	-0.130792	-0.223423	-0.249164	0.29742	0.416989	0.328157	-0.580843	-0.616227	-0.550136	0.0580718	0.193806	0.312573	0.557195	0.528424	0.613083	-0.32244	-0.368312	-0.368972	-0.246454	-0.184041	0.0380437	0.0800928	0.214806	0.202144
YNL043C	C	-0.422026	-0.35402	-0.403389	0.589876	0.533138	0.629191	-0.353683	-0.367352	0.0305756	0.254066	-0.0252743	0.195807	0.522805	0.546845	0.435286	-0.197748	-0.335589	0.109922	-0.000964212	-0.31067	-0.349496	-0.252947	-0.283821	-0.190531
YPR007C	C	-0.135904	-0.250575	-0.103845	-0.339058	-0.199684	-0.102336	0.221798	0.114498	-0.0233608	0.387289	-0.0965645	0.60019	0.368466	0.383473	0.691684	-0.18956	-0.084993	0.313521	-0.0530826	-0.664345	0.252091	-0.944481	-0.0626232	-0.082597
YIR036W-A	C	-0.819089	-0.05906	-0.519814	0.362714	0.314479	0.0502515	-0.0333456	-0.595773	-0.387181	0.282593	0.540819	0.305243	0.16965	0.357391	0.734521	-0.322003	-0.154904	-0.263105	0.00158349	-0.140074	-0.12272	0.247935	-0.0550681	0.104956
YHR071W	C	0.364728	0.340008	0.35777	0.129133	-0.0901815	0.185325	0.426516	0.369833	0.346925	0.24486	0.247439	0.236508	0.193363	0.242177	0.274339	-0.175353	-0.231382	-0.192538	-0.467943	-0.524132	-0.491819	-0.55749	-0.577527	-0.650559
YIL062C	C	-0.406248	-0.302214	-0.268225	0.391823	0.455691	0.454243	-0.360446	-0.272585	-0.207377	0.300631	0.204717	0.162612	0.713823	0.685769	0.515254	-0.396891	-0.360584	-0.304666	-0.306794	-0.124522	-0.236652	-0.0418037	-0.20785	-0.0877048
YGR114C	C	-0.291567	0.142883	-0.647797	0.164833	-0.455219	0.332868	0.598394	0.45976	-0.908643	-0.175178	0.27279	0.404576	0.175913	-0.0910539	0.0296291	0.277794	0.192654	-0.446757	0.292137	0.150583	0.0737322	-0.108513	-0.234589	-0.209231
YDR022C	C	-0.150683	-0.216893	-0.228716	0.307983	0.451054	0.167669	-0.150476	-0.541932	-0.138095	0.0697273	-0.162238	0.265881	0.698938	0.724803	0.655891	-0.535558	-0.305793	-0.117531	-0.204995	-0.447934	0.0945631	-0.31817	0.164085	-0.0815799
YKL148C	C	-0.00448876	-0.0243506	-0.11147	0.691794	0.8991	0.90808	-0.402214	-0.543086	-0.420683	-0.0936207	-0.169871	-0.32732	0.227769	0.169675	0.0327142	-0.136929	-0.175575	-0.0824023	-0.0257462	0.0157333	0.0115796	-0.107442	-0.166723	-0.164524
YDL057W	C	-0.140653	0.104517	-0.0790515	0.35844	0.529372	0.287682	-0.202783	-0.452922	-0.253757	0.154191	0.01925	0.139517	0.759866	0.54548	0.758992	-0.367876	-0.295141	-0.366051	-0.267598	-0.195248	-0.337798	-0.34112	-0.0999337	-0.257374
YJR125C	C	-0.29651	-0.39796	-0.366915	0.404502	0.481123	0.598602	-0.156504	-0.241419	-0.258226	0.292987	0.202808	0.204145	0.619659	0.596237	0.538386	-0.362559	-0.32939	-0.369267	-0.267909	-0.220859	-0.152809	-0.212263	-0.144521	-0.161338
YBR226C	C	-0.534305	0.317042	-0.734584	0.175122	0.129488	0.237277	-0.335909	0.0355276	-0.0604488	0.0505402	0.574323	0.365248	0.576957	0.479181	0.565135	-0.355102	-0.450799	-0.0187101	-0.135282	-0.00206471	-0.191199	-0.0615529	-0.33269	-0.293194
YDR032C	C	-0.120393	-0.143554	0.0450611	0.706674	0.562011	0.482821	-0.559914	-0.400487	-0.566995	0.156798	0.0736247	-0.0246089	0.522498	0.569073	0.423619	-0.283131	-0.189784	-0.327938	-0.242431	-0.16052	-0.200556	-0.106804	-0.126977	-0.0880864
YLR408C	C	-0.779186	-0.670652	-0.434247	0.367286	0.239619	0.360998	-0.113482	-0.0625279	-0.231284	-0.147357	0.374887	0.327596	0.513194	0.327068	0.640852	0.138291	0.143684	0.0172798	-0.206003	0.0689405	-0.297883	-0.43641	-0.11018	-0.0304815
YJL152W	C	-0.463935	-0.504502	-0.607804	0.154556	0.0686973	0.0891858	-0.173956	-0.125054	-0.361078	0.37062	0.251751	0.250846	0.638362	0.687313	0.766793	-0.311166	-0.0965631	-0.255482	-0.177004	-0.0679982	-0.257551	-0.00665808	0.098596	0.0320301
YIL082W-A	C	0.409844	0.434617	0.39217	0.746899	0.735058	0.620503	-0.267292	-0.3617	-0.310052	-0.168215	-0.104716	-0.096767	0.103933	0.101706	0.120392	-0.409403	-0.300788	-0.320228	-0.295633	-0.221759	-0.339857	-0.210273	-0.118099	-0.14034
YIL014C-A	C	-0.556573	-0.0816235	-0.233788	0.179416	0.00260751	-0.397325	-0.0345666	0.44323	0.854257	0.0503735	-0.453382	-0.125882	0.0216877	0.497185	0.62885	0.227098	-0.459511	-0.266033	-0.523546	-0.0139105	0.21473	0.190217	-0.137055	-0.0264559
YLR332W	C	-0.414977	-0.432042	-0.406122	0.342206	0.477861	0.331004	-0.25953	-0.266996	-0.182942	0.314475	0.376046	0.403537	0.561191	0.497088	0.523727	-0.590759	-0.409209	-0.249608	-0.179819	-0.169906	-0.136881	-0.109554	-0.0439334	0.0251461
YPL219W	C	-0.204696	-0.337731	-0.286975	0.554941	0.381644	0.521036	-0.299923	-0.332072	-0.383326	0.240184	0.0162618	0.27972	0.484211	0.661221	0.639877	-0.340992	-0.373434	-0.339561	-0.194809	-0.199962	-0.255744	-0.0351235	-0.0742223	-0.120526
YOL156W	C	-0.198933	-0.444325	-0.632168	-0.208069	-0.597418	-0.207885	0.202435	0.181608	0.134879	0.363003	0.490849	0.384098	0.619353	0.699406	0.391641	-0.390243	0.0132589	-0.174756	-0.0108752	-0.0752715	-0.113339	0.0330469	-0.354839	-0.105457
YGR121C	C	-0.35866	-0.378987	-0.251468	0.585159	0.726381	0.665642	-0.103744	-0.0899941	-0.119471	0.155287	0.127221	-0.0516969	0.434918	0.558024	0.339459	-0.403865	-0.372773	-0.419493	-0.240867	-0.192456	-0.21915	-0.293918	-0.0116622	-0.0838845
YMR295C	C	-0.36337	-0.290853	-0.285021	0.298729	0.311945	0.425058	-0.33074	-0.276516	-0.34607	0.30616	0.283894	0.194804	0.659578	0.706681	0.671109	-0.299674	-0.35533	-0.316282	-0.230349	-0.163547	-0.168572	-0.127212	-0.151484	-0.152938
YMR101C	C	0.0473035	-0.0247911	0.439009	0.446854	0.331281	0.684581	-0.123674	-0.118679	0.100012	-0.586569	-0.213322	-0.259588	-0.129967	-0.0229581	0.123561	-0.247107	-0.263849	0.333891	0.479606	-0.227436	-0.618534	0.197778	-0.694487	0.347085
YBR089C-A	C	-0.528132	-0.40046	-0.600299	0.318027	-0.24246	0.117763	0.0922649	0.166197	-0.418562	0.385018	0.440936	0.319787	0.454965	0.6614	0.330709	-0.491459	-0.0660986	-0.520544	-0.103116	0.260915	-0.055627	0.153369	-0.175397	-0.0991974
YNR068C	C	-0.0349802	-0.213907	-0.0988168	-0.161815	-0.34729	-0.249276	0.427487	0.369031	0.356265	0.318549	0.475347	0.509612	0.571823	0.448631	0.498197	-0.168842	-0.374393	-0.330171	-0.271144	-0.269516	-0.309209	-0.398631	-0.366187	-0.380764
YNR006W	C	-0.340437	-0.3385	-0.247645	0.44412	0.414502	0.330539	-0.119916	-0.229611	-0.266088	0.233234	0.331476	0.311038	0.532043	0.620921	0.719718	-0.279315	-0.312389	-0.41238	-0.218554	-0.219576	-0.298225	-0.259033	-0.195714	-0.200206
YOL031C	C	-0.143514	-0.272749	-0.187587	-0.0679285	-0.123872	-0.0205668	0.298128	0.259219	0.261157	0.417216	0.340394	0.475578	0.562035	0.576153	0.651197	-0.241299	-0.302052	-0.414308	-0.371223	-0.302911	-0.252842	-0.466231	-0.356105	-0.317888
YIL087C	C	-0.510485	-0.672249	-0.299073	0.402174	0.560512	0.721584	-0.253646	-0.20333	-0.429626	-0.0239725	-0.0147719	-0.110849	0.381058	0.516878	0.515176	-0.320743	-0.197489	-0.250121	-0.0396686	0.0461558	-0.0772796	0.0748479	0.106835	0.0780812
YDL029W	C	-0.443624	-0.402239	-0.429187	0.269935	0.446455	0.359414	-0.329862	-0.28062	-0.143261	0.259296	0.251588	0.213409	0.680675	0.661603	0.618773	-0.337004	-0.289583	-0.297744	-0.140488	-0.168029	-0.162983	-0.156822	-0.110206	-0.0694969
YGL010W	C	0.0347694	0.0382147	-0.271219	0.619718	0.77911	0.739188	-0.418424	-0.27973	-0.597301	0.184049	-0.379053	-0.197311	0.438833	0.171812	0.180044	-0.175496	-0.422525	0.0371059	-0.060149	-0.210511	0.136861	-0.103665	-0.0937474	-0.150573
YIL023C	C	-0.245949	-0.162511	-0.225484	0.170651	0.228043	0.303923	-0.256332	-0.275068	-0.161763	0.394051	0.335114	0.335287	0.667621	0.658059	0.729742	-0.278166	-0.380105	-0.172694	-0.364494	-0.199889	-0.239177	-0.276975	-0.367506	-0.216378
YMR194C-B	C	-0.342409	-0.460604	-0.072009	0.421028	-0.183571	0.0984746	-0.0126829	0.0118245	0.0139048	0.535627	-0.00446153	0.0711224	0.754729	0.510357	0.734877	-0.275141	-0.57586	-0.0766529	0.0470216	-0.259067	-0.343079	-0.400906	-0.169032	-0.0234915
YBR177C	C	0.0554619	-0.0361339	0.0546243	0.568614	0.684457	0.639344	-0.269763	-0.356305	-0.303474	-0.0703857	-0.0811329	-0.168362	0.490863	0.57002	0.523377	-0.204245	-0.225883	-0.216515	-0.308893	-0.331193	-0.345871	-0.249017	-0.243347	-0.176239
YNL027W	C	-0.166909	-0.156094	-0.306764	0.815875	0.721782	0.769608	-0.193522	-0.214336	-0.254483	0.0625288	0.125502	0.176853	0.247314	0.246524	0.385258	-0.195923	-0.215882	-0.299509	-0.252271	-0.17451	-0.233767	-0.365708	-0.267462	-0.254104
YJL068C	C	-0.471199	-0.476671	-0.34428	0.323566	0.489905	0.365635	-0.354426	-0.416219	-0.232719	0.269403	0.266538	0.160901	0.619956	0.604173	0.560987	-0.232787	-0.393216	-0.236889	-0.179074	0.0212397	-0.193825	-0.0538459	-0.0861517	-0.0110031
YJL151C	C	-0.500043	-0.466606	-0.511541	0.213436	0.189991	0.339072	-0.21261	-0.23546	-0.303176	0.276307	0.208464	0.174589	0.564827	0.688728	0.792866	-0.370762	-0.227874	-0.129154	-0.176528	-0.0696287	-0.163568	-0.0188611	-0.0393378	-0.0231321
YPR196W	C	-0.270198	0.107644	-0.190917	-0.326111	-0.274622	-0.314456	0.306354	0.323765	0.349217	0.496229	0.622854	0.486045	0.579248	0.116601	0.472648	-0.401909	-0.263429	-0.332642	-0.141056	-0.336169	-0.172927	-0.187721	-0.190119	-0.458328
YNL242W	C	-0.496559	-0.553098	-0.461577	0.294883	0.384328	0.456541	-0.18768	-0.210445	-0.0822249	0.229201	0.287663	0.261979	0.538877	0.63316	0.619771	-0.206368	-0.27977	-0.220056	-0.0511094	-0.226652	-0.0776902	-0.195118	-0.183684	-0.274373
YEL045C	C	0.0837043	0.394935	-0.448166	0.345811	-0.112477	0.0526875	0.296052	0.240614	-0.549865	-0.166843	-0.454264	-0.0921105	0.465223	0.118955	0.249224	0.422517	0.0901644	-0.309166	-0.202872	-0.0159457	-0.952684	0.483763	0.040392	0.0203514
YOL099C	C	-0.0511247	-0.611126	0.300874	0.334138	-0.444843	-0.117578	0.159183	-0.40831	0.0111503	0.422681	0.456675	-0.110274	0.278633	0.785773	0.301672	-0.460515	-0.155009	-0.15561	0.276159	0.036502	-0.247698	-0.617182	0.0202681	-0.00443759
YMR068W	C	-0.0744383	-0.125198	-0.0543899	0.497799	0.617524	0.500083	-0.421092	-0.631415	-0.384087	0.0280656	-0.00873447	0.0990743	0.456699	0.524989	0.627897	-0.16704	-0.238574	-0.110711	-0.212714	-0.203976	-0.41001	-0.276613	-0.0454395	0.0122998
YLR370C	C	-0.302938	-0.399215	-0.405111	0.352872	0.311104	0.328716	-0.184512	-0.239204	-0.34155	0.31911	0.165962	0.273044	0.53616	0.679797	0.777735	-0.28482	-0.198199	-0.346553	-0.201573	-0.168547	-0.16888	-0.192899	-0.104587	-0.205915
YOL087C	C	-0.638089	-0.665036	-0.583689	0.0611398	0.117334	0.154554	-0.0812644	-0.192991	-0.00309192	0.334949	0.317205	0.347151	0.635952	0.606118	0.617499	-0.148955	-0.294056	-0.176143	-0.119848	-0.0996361	-0.0611	-0.0278913	-0.0257032	-0.0744089
YDR123C	C	-0.0464148	0.0339339	0.00184037	0.737228	0.701203	0.595356	0.0487992	-0.240152	-0.216341	0.182049	0.208087	0.116609	0.0200048	0.111349	0.0481848	0.126658	0.0219221	0.197967	-0.39971	-0.262522	-0.312158	-0.578219	-0.630257	-0.465415
YHR080C	C	0.180739	0.104014	0.111818	0.628226	0.682958	0.678208	-0.110301	-0.244867	-0.178286	0.067241	-0.0235999	0.0875005	0.346486	0.384673	0.343146	-0.298143	-0.348411	-0.36953	-0.295308	-0.427467	-0.296204	-0.377709	-0.313128	-0.332055
YOR375C	C	-0.79787	-0.809792	-0.800583	-0.177105	0.0855514	0.194197	-0.0934244	-0.0652158	0.00542911	0.26929	0.22338	0.147341	0.273784	0.2524	0.138441	-0.163487	-0.250665	-0.12805	0.204961	0.220609	0.235121	0.346477	0.334425	0.354786
YAL039C	C	-0.562502	-0.53949	-0.571915	0.257555	0.438711	0.36423	-0.250897	-0.300131	-0.0876236	0.347173	0.172039	0.15184	0.611197	0.624924	0.421374	-0.322291	-0.405876	-0.135989	-0.130189	0.0803812	-0.0038889	-0.0756151	-0.0441386	-0.0388785
YOL117W	C	-0.142473	-0.175137	-0.130891	0.26832	0.428131	0.658347	-0.0378282	-0.444887	-0.178489	0.067307	0.0697663	0.126156	0.637054	0.596131	0.647542	-0.477405	-0.196926	-0.198217	-0.193516	-0.344527	-0.27104	-0.122473	-0.340895	-0.244051
YER046W-A	C	0.452939	-0.528396	-0.685702	0.247964	0.155935	0.350394	-0.36079	0.0993322	0.171234	0.0320765	0.528075	0.066778	0.365845	-0.383631	0.112488	0.352162	0.00863308	-0.081278	-0.205764	-0.33967	-0.0702487	0.166141	-0.767146	0.312629
YAL064W-B	C	0.0814684	-0.431999	0.176233	0.346437	0.652116	-0.00648867	-1.00168	-0.250589	-0.346327	0.360248	0.150398	-0.184196	0.266124	0.65371	-0.00941772	0.0519205	0.040009	-0.0290952	0.126972	-0.36403	0.175959	-0.0356727	-0.232406	-0.189696
YDL214C	C	-0.430235	-0.462083	-0.496521	0.317266	0.258255	0.350755	0.411221	0.553779	0.568798	0.0963792	0.231423	-0.0459505	0.340109	0.281725	0.285331	-0.237414	-0.227476	-0.065966	-0.021124	-0.331975	-0.149673	-0.267359	-0.304639	-0.654626
YKR058W	C	-0.374656	-0.356062	-0.220031	0.743613	0.860589	0.535924	-0.208263	-0.513003	-0.162225	0.123537	-0.162246	0.0509688	0.00417503	0.182026	0.235742	-0.485241	-0.328402	-0.364804	0.0592433	-0.045329	-0.0138613	0.104276	0.156519	0.177511
YCR069W	C	-0.574292	-0.517042	-0.65915	-0.08371	-0.0201965	-0.0943417	-0.0624152	-0.127909	-0.210245	0.337921	0.251658	0.351399	0.667714	0.687288	0.646189	-0.137713	-0.212463	-0.275095	-0.0471215	0.0353991	-0.0839735	0.0339065	0.0889333	0.00525959
YNL241C	C	-0.512975	-0.508855	-0.558586	0.240429	0.350723	0.34216	0.0557962	-0.0137155	0.153092	0.406166	0.33531	0.274702	0.605935	0.566038	0.407473	-0.261244	-0.347698	-0.201882	-0.206491	-0.181352	-0.180576	-0.211003	-0.293256	-0.260193
YOR132W	C	-0.425099	-0.337913	-0.369018	0.473832	0.510907	0.380094	-0.100225	-0.214495	-0.113011	0.239786	0.227176	0.296273	0.591133	0.520327	0.593527	-0.275784	-0.20626	-0.203801	-0.256667	-0.222682	-0.164363	-0.299869	-0.353911	-0.289957
YPL206C	C	-0.409315	-0.482735	-0.454102	0.200754	0.316951	0.26217	-0.230333	-0.154694	-0.108086	0.338454	0.313312	0.16604	0.691425	0.734653	0.566201	-0.32478	-0.258614	-0.283635	-0.240585	-0.0994015	-0.248123	-0.110802	-0.0848863	-0.099868
YDR003W	C	-0.239621	-0.312117	-0.425167	0.348711	0.531938	0.317376	-0.281763	-0.174409	-0.187498	0.264116	0.202788	0.15281	0.650672	0.6306	0.635651	-0.329908	-0.252867	-0.329891	-0.248629	-0.207834	-0.303588	-0.179467	-0.144778	-0.117123
YLL041C	C	-0.313713	-0.441314	-0.303461	0.510131	0.676182	0.718969	-0.557474	-0.553348	-0.358514	0.0448213	-0.12969	-0.116701	0.361215	0.217298	0.116403	-0.184827	-0.225965	-0.273361	0.117874	0.0845876	0.217691	0.173612	0.196836	0.0227488
YDL181W	C	-0.114177	0.188966	0.259561	0.556599	0.0177227	0.206217	0.0475387	-0.24241	-0.654258	-0.21159	0.06182	-0.059592	-0.379329	0.576885	0.591864	0.0230179	0.313481	-0.464536	-0.0928672	0.0206739	-0.494368	-0.245547	-0.402168	0.496494
YOL110W	C	-0.268501	-0.272246	-0.181085	0.497755	0.647549	0.531647	-0.394299	-0.22607	-0.104602	0.0362363	-0.0190102	-0.170972	0.638387	0.335008	0.583715	-0.553646	-0.404268	-0.312282	-0.218211	-0.053475	-0.0612562	0.054133	-0.088668	0.00416147
YOR275C	C	-0.296871	-0.188786	-0.210172	0.587714	0.576204	0.578561	-0.120921	-0.282773	-0.26313	0.0776229	0.0364804	0.259507	0.44839	0.533818	0.559446	-0.101421	-0.22026	-0.241082	-0.194651	-0.371026	-0.38606	-0.290444	-0.300717	-0.189428
YPR079W	C	0.132256	-0.0995728	-0.0347861	0.508786	0.603468	0.367698	-0.214977	-0.353646	-0.337723	0.210123	0.242533	0.0732311	0.511019	0.492533	0.456585	-0.373643	-0.321894	-0.666074	-0.359435	-0.177332	-0.238487	-0.0831165	-0.182147	-0.155399
YAL017W	C	-0.218712	-0.185564	-0.231451	0.531652	0.642908	0.60457	-0.358503	-0.428266	-0.310878	0.117722	0.118255	0.135853	0.484469	0.509432	0.514176	-0.265645	-0.275676	-0.301471	-0.211414	-0.223538	-0.22281	-0.193317	-0.132674	-0.0991181
YPR204W	C	0.336373	0.213868	0.434272	0.42236	0.183633	0.08106	0.119252	-0.0302286	0.111508	0.318249	0.335051	0.33879	0.334241	0.218461	0.273991	-0.67317	-0.552642	-0.445356	-0.46168	-0.284433	-0.263041	-0.28901	-0.483097	-0.238453
YER042W	C	-0.151767	-0.193152	-0.339783	0.0813393	0.151705	-0.00579602	0.599873	0.7146	0.696839	0.445388	0.421465	0.338517	-0.112445	-0.156161	-0.0106432	-0.427988	-0.301385	-0.229993	-0.0885269	-0.256379	-0.262727	-0.391314	-0.22817	-0.293498
YBR016W	C	-0.608189	-0.586984	-0.519212	0.629197	0.516934	0.365419	-0.0617435	0.0193798	-0.322594	0.305144	0.120008	0.135005	0.376279	0.395339	0.464989	-0.364516	-0.239277	-0.292567	-0.0866799	0.0411674	-0.0304835	-0.129243	-0.0892495	-0.0381243
YMR197C	C	-0.248614	-0.39354	-0.317477	0.504772	0.269584	0.342751	-0.126838	-0.0942293	-0.269454	0.17922	0.208536	0.267082	0.614168	0.729532	0.578859	-0.258495	-0.330516	-0.311615	-0.254557	-0.163721	-0.206389	-0.278702	-0.199436	-0.240923
YML090W	C	-0.679616	-0.340303	-0.369465	0.277885	0.0553681	0.31999	-0.19627	-0.0878744	-0.795631	-0.225059	0.154314	-0.219881	-0.133453	0.294299	0.281039	-0.228984	0.0278228	-0.199182	0.491329	0.379979	0.357374	0.522288	0.259731	0.0542985
YDR251W	C	-0.188053	-0.200348	-0.21065	0.612287	0.603744	0.659123	-0.208579	-0.340675	-0.216045	0.0991043	0.134245	0.196706	0.367601	0.479295	0.535386	-0.256854	-0.287635	-0.264566	-0.26824	-0.286045	-0.27375	-0.286644	-0.201846	-0.197559
YPR006C	C	-0.539079	-0.484568	-0.556029	0.383912	0.458486	0.455195	-0.186404	-0.327195	-0.0186984	0.201302	0.0231806	0.00161156	0.550788	0.636135	0.507457	-0.299692	-0.235878	-0.213876	-0.175595	0.0445015	-0.222003	0.00301214	-0.0367875	0.0302253
YFL058W	C	0.326773	-0.245401	-0.264288	0.371047	0.176866	0.0395141	0.0296068	-0.094482	0.0602634	-0.050314	0.527314	-0.521301	-0.116097	0.993464	0.0431653	-0.103316	-0.257044	0.210189	0.0176529	-0.758484	-0.137635	0.181118	-0.165667	-0.262944
YGR244C	C	-0.200815	-0.131875	-0.173918	0.381378	0.407646	0.351636	-0.078421	-0.116316	-0.10629	0.246793	0.32993	0.25158	0.619883	0.635268	0.51851	-0.296944	-0.334538	-0.297539	-0.292742	-0.327897	-0.336498	-0.336154	-0.365096	-0.347582
YER098W	C	-0.818163	-0.679031	-0.775624	-0.0147127	0.13339	0.00266962	-0.0816246	-0.0950201	-0.000461573	0.33559	0.313639	0.289788	0.411215	0.503444	0.43283	-0.0696319	-0.249396	-0.0899015	0.165396	0.0417795	0.0617374	-0.00708822	0.114953	0.0742237
YLR099C	C	-0.851552	-0.762022	-0.861922	0.130064	0.213319	0.0153479	0.0743039	0.0627031	0.0574872	0.355326	0.248037	0.289747	0.302028	0.202831	0.255668	0.212321	0.0824398	0.221013	0.0418999	0.131011	0.0639644	-0.133177	-0.172843	-0.177995
YDR231C	C	-0.49577	-0.724436	-0.560694	0.284122	0.37474	0.525915	-0.140738	-0.109522	-0.138959	0.246425	0.232758	0.00251594	0.609013	0.470171	0.358748	-0.168578	-0.458615	-0.208121	-0.148065	0.0704427	-0.0486153	-0.0764136	0.0624005	0.041276
YOL060C	C	-0.275473	-0.274229	-0.290446	0.397378	0.4303	0.351502	-0.170367	-0.178871	-0.225263	0.285896	0.160384	0.196307	0.688518	0.614711	0.588038	-0.32863	-0.377243	-0.29642	-0.187919	-0.190931	-0.309432	-0.231623	-0.179352	-0.196834
YDR350C	C	-0.388577	-0.370962	-0.437736	0.0534214	0.176676	0.0318472	-0.145697	-0.15572	-0.137722	0.211485	0.361419	0.46299	0.629563	0.643842	0.800002	-0.248555	-0.287524	-0.205082	-0.171643	-0.138258	-0.240081	-0.160648	-0.134261	-0.148783
YAL016C-B	C	0.420916	-0.0874402	-0.263617	0.250153	0.397399	0.843498	-0.0371781	-0.0329444	-0.389225	-0.0617821	-0.407885	-0.601223	0.107419	0.202384	0.540286	-0.0851494	-0.387157	0.219756	-0.150939	-0.359319	-0.227653	-0.241816	0.062195	0.289322
YOR041C	C	-0.39165	-0.0874316	-0.478322	0.173206	0.358158	0.421783	-0.075581	-0.169899	-0.246533	0.357935	0.456466	0.317128	0.353048	0.500178	0.671763	-0.506253	-0.180923	-0.208585	-0.250254	-0.167301	-0.446629	-0.128248	-0.0722642	-0.199791
YMR135W-A	C	0.196915	0.0105519	-0.123428	0.11881	0.38696	0.0976978	-1.01958	-0.522221	-0.147984	0.221069	-0.334124	0.00375013	0.422032	0.316664	-0.577641	0.0137176	0.00761021	0.104871	-0.258708	0.367694	-0.00578586	0.346573	0.0656614	0.308895
YDR261C-D	C	0.412266	0.474736	0.57097	0.509071	0.587102	0.13199	0.017765	0.0982846	0.176981	-0.0326672	0.064346	0.0459279	0.114862	-0.00979748	0.186221	-0.536188	-0.265218	-0.216314	-0.384529	-0.308354	-0.421763	-0.342916	-0.404965	-0.467811
YGR067C	C	-0.280258	-0.154758	-0.184487	0.679904	0.67544	0.847832	-0.143333	-0.0830518	-0.163069	-0.35194	-0.011804	0.108532	0.378991	0.155188	0.141667	-0.536737	0.166953	-0.115042	-0.165639	-0.278281	-0.121099	-0.0797516	-0.371096	-0.11416
YJL202C	C	0.0188492	0.161335	-0.215038	0.0827686	-0.969274	0.364372	-0.0961691	0.234831	-0.127724	0.538361	0.0857331	-0.0180674	0.0731297	0.319176	0.446628	-0.0206	-0.426999	0.341069	0.146654	0.274166	-0.42936	-0.0525217	-0.551903	-0.179415
YHR160C	C	-0.428751	-0.0136799	-0.11368	0.513704	0.34473	0.437641	-0.250481	-0.104992	-0.430138	0.22253	-0.162623	-0.037404	0.479653	0.666014	0.607423	-0.383722	-0.514239	-0.1536	-0.10204	-0.279395	-0.279238	-0.0562965	0.0339352	0.00465019
YGL059W	C	0.580664	0.576328	0.577524	0.471881	0.239742	0.384694	0.0732722	-0.173327	0.082805	-0.138113	0.146121	-0.0305748	0.152132	0.0173011	0.164687	-0.274951	-0.176496	-0.343684	-0.263882	-0.317311	-0.481189	-0.541736	-0.304205	-0.421681
YPR064W	C	-0.484729	-0.116038	-0.405254	0.377944	0.143007	0.292979	-0.243946	-0.185181	0.178303	0.181125	0.00417554	-0.182481	0.153195	0.47153	0.0409969	0.90163	-0.316917	-0.370038	0.166449	0.318353	-0.585256	-0.317335	-0.135644	0.113131
YNL217W	C	-0.244108	-0.292661	-0.261368	-0.0845929	-0.144558	-0.170675	0.260645	0.267321	0.327222	0.452069	0.439106	0.560702	0.454353	0.50064	0.52926	-0.376211	-0.328083	-0.352289	-0.358752	-0.258534	-0.28823	-0.176675	-0.238693	-0.215889
YMR160W	C	-0.363679	-0.341024	-0.364649	0.284227	0.458333	0.361367	-0.16162	-0.226925	-0.274033	0.168987	0.14931	0.333424	0.53895	0.48108	0.786037	-0.354984	-0.168548	-0.287909	-0.102394	-0.213584	-0.405076	-0.155459	-0.0769487	-0.0648821
YJL015C	C	-0.3368	-0.403011	-0.356835	0.160964	0.222099	0.158003	-0.116179	-0.510101	-0.454028	-0.00729367	0.134138	0.206432	0.780463	0.449221	0.784272	-0.0358229	-0.206288	-0.248271	0.281442	-0.126892	-0.182868	-0.198259	-0.0140569	0.0196694
YCL048W	C	-0.285019	0.332648	-0.350739	0.0686948	0.249863	0.184321	-0.218305	-0.152923	-0.055383	0.268227	-0.145266	0.421317	0.664392	0.510041	-0.0212239	0.322803	-0.117207	-0.2415	-0.358929	0.131858	0.0347203	-0.341012	-0.916556	0.0151762
YBR204C	C	-0.270619	-0.252747	-0.315564	0.58489	0.554635	0.656109	-0.5615	-0.473431	-0.402744	0.0967342	0.13645	0.0648163	0.303114	0.461607	0.459013	-0.179995	-0.250709	-0.0863949	-0.116337	-0.1032	-0.121959	-0.00669003	-0.052933	-0.122548
YMR050C	C	0.132198	-0.437156	-0.074957	0.0716469	-0.281611	-0.405133	0.559442	0.306815	0.458119	0.178619	0.654238	0.128156	0.283354	0.372055	0.236803	0.199503	-0.182376	-0.119327	-0.48896	-0.287215	-0.236645	-0.403829	-0.471844	-0.191895
YGL007W	C	-0.256557	-0.625446	-0.616779	0.499538	0.423477	0.689678	-0.136097	-0.16509	0.379521	-0.0438167	-0.424342	-0.187931	0.17395	0.0747985	0.0799526	-0.452701	-0.0249144	0.162027	0.0414806	-0.114202	-0.150611	0.452869	0.22667	-0.00547516
YMR311C	C	-0.468376	-0.499761	-0.546365	0.393851	0.294303	0.167416	-0.0512065	-0.110014	-0.27437	0.288799	0.246017	0.407768	0.623092	0.529951	0.380289	-0.269988	-0.219034	-0.461381	-0.28838	0.0568925	-0.186175	0.0454223	-0.000940885	-0.057811
YLR132C	C	0.102079	0.200493	0.0868147	0.577972	0.801714	0.557402	0.0643752	-0.104631	-0.103875	-0.224975	-0.289211	-0.003048	-0.0644777	0.340214	0.228039	0.0809093	0.105784	-0.127247	-0.183559	-0.291326	-0.238128	-0.690515	-0.385234	-0.43957
YOR135C	C	-0.0850834	-0.0187994	0.028151	0.222525	0.428249	0.0361823	0.0322506	-0.221361	-0.128469	0.0743186	0.326437	0.161277	0.499925	0.498869	0.888896	-0.417385	-0.193065	-0.548171	-0.338283	-0.319821	-0.204241	-0.34549	-0.137966	-0.238946
YPR015C	C	-0.354433	-0.340566	-0.650652	-0.386881	-0.413843	-0.23086	0.311272	0.254598	0.28559	0.0525832	0.665086	-0.170226	0.587752	0.0516745	0.0954349	0.175604	-0.259945	-0.177678	-0.322996	0.102748	0.206222	0.135376	0.514111	-0.129969
YLR390W-A	C	-0.390436	-0.282688	-0.291664	0.198951	0.291191	0.282598	-0.268351	-0.203198	-0.153874	0.356077	0.369927	0.220633	0.624993	0.649042	0.614395	-0.349672	-0.369108	-0.324374	-0.21639	-0.135805	-0.158175	-0.241838	-0.146492	-0.0757437
YER039C-A	C	-0.139658	0.374918	-0.424063	0.359135	0.253153	0.328656	-0.318477	-0.0539696	-0.630518	-0.302256	-0.268262	0.167117	0.514265	0.72944	-0.0265317	-0.193721	-0.280142	-0.388847	0.441289	0.00853566	-0.245881	0.105996	-0.1045	0.0943216
YOR298C-A	C	-0.446568	-0.452559	-0.461785	0.471144	0.453982	0.515945	-0.635183	-0.319257	-0.39789	-0.00752672	-0.0187506	0.044201	0.446568	0.521666	0.427785	0.0605722	0.0476704	0.0465557	-0.0782163	0.0200223	-0.109995	0.0560481	-0.135072	-0.0493558
YOL159C-A	C	0.124277	-0.531065	0.0757084	-0.445458	0.820403	-0.0959003	-0.126283	0.248694	0.288368	-0.123071	0.921051	0.0976788	-0.239017	-0.0717768	-0.0463791	-0.110897	-0.433789	0.00510523	-0.0869999	-0.397376	-0.100976	0.0697988	0.0733222	0.0845833
YOR105W	C	-0.0775246	0.232328	-0.23002	0.166036	0.0447082	0.0951071	0.0948916	-0.141857	0.267679	0.260113	0.563423	0.58025	-0.259707	0.122969	0.730021	-0.246374	-0.39163	-0.472752	-0.515315	-0.126453	0.102962	-0.559101	-0.0423665	-0.197389
YDR421W	C	-0.236507	-0.233119	-0.343554	0.417526	0.430124	0.486889	-0.168169	-0.219715	-0.238048	0.242695	0.187539	0.340696	0.456334	0.49685	0.638851	-0.421093	-0.252317	-0.205382	-0.244753	-0.371704	-0.189737	-0.255515	-0.2024	-0.115491
YJR107W	C	-0.362538	-0.27169	-0.64109	0.158508	0.11099	0.263277	-0.10306	-0.0477786	-0.181049	0.238582	0.394834	0.350961	0.593789	0.623696	0.6424	-0.196571	-0.258432	-0.224026	-0.327526	-0.143642	-0.278723	-0.101523	-0.171476	-0.0679124
YER076W-A	C	-0.150523	-0.393574	-0.544939	0.0166652	-0.0942222	0.44128	0.390574	0.146141	-0.0983143	-0.238701	-0.0662485	0.214195	0.00702628	0.253073	0.742567	-0.204179	0.0748431	0.518664	0.0805504	-0.678965	-0.414715	0.284822	-0.131299	-0.154721
YKL202W	C	-0.313192	-0.932466	0.0246721	-0.560117	0.0350678	0.117801	0.109236	0.176965	0.0443925	0.518236	0.245121	0.163387	0.320643	0.287324	0.535277	-0.0218174	-0.077722	-0.186087	-0.435433	0.0661839	-0.422428	0.230492	0.143807	-0.0693419
YNL105W	C	-0.720577	-0.60033	-0.487899	0.0819726	-0.0625661	-0.171634	-0.426293	0.264151	-0.186825	0.373613	0.0075561	0.479405	0.459959	0.0220013	0.470308	0.202803	-0.0190723	0.227975	0.0294565	0.0448161	-0.274185	0.46559	-0.157107	-0.0231194
YCR088W	C	-0.389961	-0.359816	-0.395207	0.251996	0.374201	0.313789	-0.192569	-0.314526	-0.235577	0.327109	0.31357	0.288339	0.607351	0.598718	0.524628	-0.349859	-0.334294	-0.332038	-0.186899	-0.102702	-0.0983867	-0.103677	-0.0962565	-0.107934
YKL150W	C	-0.309523	-0.33965	-0.334871	0.202436	0.266842	0.238412	-0.335891	-0.404727	-0.358793	0.112451	0.12207	0.115498	0.777714	0.724385	0.639509	-0.138401	-0.181349	-0.240947	-0.097586	-0.106233	-0.129784	-0.110725	-0.0250074	-0.0858315
YER034W	C	-0.331378	-0.265902	-0.464585	0.0651879	0.21793	-0.0890482	-0.0653787	-0.250636	-0.0992719	0.312281	0.3661	0.288771	0.781264	0.462733	0.78483	-0.22049	-0.332723	-0.191062	-0.163528	-0.154716	-0.203873	-0.156395	-0.172443	-0.117665
YPL233W	C	-0.378401	-0.376208	-0.411868	0.576514	0.460483	0.373373	-0.33485	-0.195958	-0.25642	0.273156	0.243382	0.307763	0.4948	0.491398	0.406717	-0.328935	-0.316407	-0.299575	-0.0769934	-0.146753	-0.180424	-0.0371616	-0.159552	-0.128082
YPL052W	C	-0.166093	-0.274407	-0.334741	0.0183237	-0.0953169	-0.135107	-0.0758205	-0.0072069	-0.0522238	0.364647	0.353952	0.512566	0.529276	0.585723	0.843788	-0.191509	-0.160121	-0.0925612	-0.184004	-0.286328	-0.274734	-0.222272	-0.305052	-0.35078
YMR284W	C	-0.464048	-0.479765	-0.329512	0.522209	0.449702	0.403051	-0.246257	-0.282657	-0.334481	0.124665	0.0437805	0.227968	0.479511	0.459298	0.598306	-0.101806	-0.0803361	-0.283754	-0.408396	-0.219574	0.0155321	0.00321603	-0.0389587	-0.0576948
YER046W	C	-0.272446	-0.867615	-0.638145	0.304996	0.0839705	0.487419	-0.358938	0.222034	0.296703	0.219505	0.239424	0.210045	0.264018	0.31251	0.300094	-0.304588	0.0376842	0.224148	0.0155444	-0.438245	-0.0157636	-0.19569	-0.0546146	-0.0720504
YBL042C	C	-0.361307	-0.35207	-0.346235	0.537406	0.773483	0.736044	-0.43278	-0.370932	-0.193359	0.32292	0.245529	0.183686	0.155274	0.0862621	0.0510707	-0.2848	-0.270767	-0.225924	-0.0243279	-0.108174	-0.0245987	-0.0993172	-0.0232556	0.0261731
YKL121W	C	-0.169605	-0.280668	-0.135867	0.433651	0.484827	0.504798	-0.307178	-0.405652	-0.467153	0.134231	0.126886	0.137888	0.562156	0.501306	0.560043	-0.258626	-0.37572	-0.275891	-0.197519	-0.240671	-0.0874535	-0.0832466	-0.0509503	-0.109587
YCL025C	C	0.394558	0.417903	0.418231	-0.0165484	0.194867	0.181835	-0.301486	-0.314599	-0.0599077	0.144117	0.143554	0.0270994	0.316985	0.365378	0.261212	-0.689378	-0.692698	-0.622135	-0.224658	-0.163941	-0.175361	0.100481	0.123174	0.171318
YBR150C	C	-0.553862	-0.265557	-0.350354	0.551196	0.74302	0.61738	-0.324542	-0.307023	-0.224884	0.125096	0.134431	0.063762	0.366447	0.344294	0.367028	-0.138403	-0.237516	-0.073008	-0.0917803	-0.188988	-0.155661	-0.108269	-0.132251	-0.160556
YJR155W	C	0.361531	0.428919	0.498868	0.550441	0.477286	0.183354	-0.446297	-0.285336	-0.199223	0.0994453	0.12179	-0.0578894	0.396156	0.298063	0.168676	-0.248514	-0.125483	-0.178313	-0.368817	-0.36029	-0.310864	-0.170663	-0.341028	-0.491816
YDR368W	C	-0.342137	-0.319194	-0.363791	0.371295	0.453595	0.50127	-0.26381	-0.279513	-0.374976	0.214359	0.117546	0.16766	0.553178	0.58177	0.546464	-0.329382	-0.222942	-0.235988	-0.146615	-0.258186	-0.159879	-0.0735848	-0.0667618	-0.0703792
YHR075C	C	-0.334365	-0.436142	-0.178453	0.258602	0.222427	0.0896225	-0.446046	0.0183321	-0.435275	0.125283	0.148047	0.124247	0.65863	0.649485	0.79066	-0.09933	-0.139766	-0.0763328	-0.259445	-0.0737139	-0.0304416	-0.210772	-0.213622	-0.15163
YGL072C	C	-0.416974	-0.402632	0.0141198	0.083556	0.249457	-0.715232	-0.107258	0.502349	-0.0423915	0.313264	0.579892	0.087738	0.272508	0.239189	0.461659	0.103447	0.163919	-0.481231	0.140038	-0.121719	-0.525545	-0.140329	-0.140347	-0.117477
YGL185C	C	-0.40393	-0.0719715	-0.206186	0.478007	0.483009	0.502091	-0.502722	-0.524482	-0.289422	0.139449	0.17994	0.129166	0.440519	0.606458	0.423048	-0.143338	-0.176539	-0.265018	-0.148962	-0.215145	0.00479241	-0.11513	-0.163253	-0.160378
YGR205W	C	-0.819697	-0.695404	-0.85389	0.3253	0.336576	0.309296	0.0251234	-0.0249194	-0.094922	0.0135876	0.216454	0.0733297	0.0932828	0.191981	0.123741	-0.212551	-0.0805793	0.0623754	0.269918	0.0378527	0.257646	0.238019	0.0913575	0.116121
YIR036C	C	-0.353074	-0.309401	-0.345834	0.37192	0.465571	0.337504	-0.453118	-0.29588	-0.289965	0.271475	0.267511	0.0592894	0.624691	0.567598	0.450481	-0.339646	-0.260034	-0.131939	-0.274511	-0.12514	-0.204148	0.052868	-0.0658752	-0.0203439
YNR034W	C	-0.157678	-0.374343	-0.205363	0.578248	0.619098	0.548803	-0.234251	-0.189054	-0.183548	0.186979	0.154526	0.114424	0.474098	0.424388	0.309113	-0.502594	-0.405907	-0.160049	-0.218348	-0.190299	-0.321077	-0.0354717	-0.141067	-0.0906274
YKL111C	C	-0.051129	-0.366782	-0.00918848	0.478631	0.580476	0.275266	0.281575	0.118245	-0.090255	-0.4066	-0.118789	0.241834	0.00547169	0.413024	0.241095	-0.518494	-0.345821	-0.768099	-0.115628	-0.126295	-0.318099	0.206412	0.155098	0.238051
YBR105C	C	-0.648129	-0.484769	-0.583781	-0.488726	-0.326829	-0.331714	0.101409	-0.0289864	0.0167696	0.238328	0.178818	0.218815	0.444474	0.346051	0.335915	-0.167518	-0.225293	-0.15236	0.103697	0.249752	0.231838	0.295257	0.353487	0.323498
YGL035C	C	-0.682498	-0.782289	-0.639209	-0.160491	0.0719059	-0.0640729	-0.0628463	-0.0802287	-0.116594	0.19617	0.206794	0.258254	0.300666	0.100637	0.170191	-0.25662	-0.184511	-0.123414	0.196325	0.204043	0.262814	0.35701	0.453942	0.374022
YJL102W	C	0.105281	0.110204	0.096852	0.521821	0.635252	0.656768	-0.680375	-0.538682	-0.653089	-0.270623	-0.174655	-0.178166	0.128675	0.0553729	0.226082	0.0177178	-0.0495659	-0.00813306	0.0217076	-0.00067988	0.113954	0.015177	-0.0278288	-0.123066
YFR014C	C	-0.691369	-0.708923	-0.64833	0.276101	0.351108	0.383889	-0.113374	-0.0635782	-0.0156456	0.278446	0.214284	0.233258	0.490661	0.417718	0.334613	-0.101096	-0.0967834	-0.151328	-0.121576	-0.0338104	-0.0245518	0.0203054	-0.0841671	-0.14585
YEL075W-A	C	-0.823549	0.211747	0.209721	-0.283828	-0.305658	0.0461844	-0.217399	0.464059	-0.235836	0.0495778	-0.259047	0.26861	0.56406	-0.331596	0.43712	-0.235992	0.172785	-0.314225	0.235673	-0.0493096	0.442043	0.00679164	0.192725	-0.244659
YLL059C	C	-0.181864	0.247247	-0.00560154	0.233864	-0.23525	-0.564059	0.105584	-0.147314	-0.214155	-0.156003	0.265383	0.0669042	0.415388	0.227711	0.495068	-0.0752347	0.162501	0.377295	0.0756989	-0.0208602	0.0276973	-0.188051	-1.06928	0.157332
YGL036W	C	-0.130999	-0.183818	-0.249585	0.421827	0.554182	0.462141	-0.242119	-0.327478	-0.398876	0.140975	0.131367	0.211709	0.453562	0.48983	0.649377	-0.172644	-0.135546	-0.151819	-0.285795	-0.255867	-0.243467	-0.223944	-0.222185	-0.290826
YPL265W	C	-0.218037	-0.25934	-0.250592	0.443388	0.556656	0.642364	-0.16555	-0.236114	-0.0812566	-0.0278385	-0.0115782	-0.146921	0.498481	0.536121	0.473121	-0.449554	-0.346112	-0.388121	-0.108693	-0.176713	-0.175394	-0.0851208	0.0991972	-0.122392
YJR142W	C	-0.295782	-0.418855	-0.536281	0.0894507	0.267395	0.253636	-0.170185	-0.0251291	-0.116214	0.263937	0.302012	0.377406	0.655753	0.63709	0.499898	-0.265637	-0.264892	-0.342728	-0.227988	-0.19755	-0.161339	-0.109886	-0.155694	-0.0584174
YJR052W	C	-0.310509	-0.264774	-0.254284	0.270557	0.22005	0.175081	-0.200337	-0.214855	-0.284279	0.258377	0.266528	0.331483	0.593625	0.669515	0.683831	-0.256208	-0.262606	-0.328307	-0.287035	-0.082063	-0.252365	-0.123746	-0.139292	-0.208386
YNL143C	C	0.0887205	-0.337993	-0.226514	0.134356	-0.192708	0.55806	-0.191462	0.0313464	-0.897269	-0.0450092	-0.103151	0.294547	0.00973091	0.113352	0.168994	-0.128296	0.198721	0.514541	-0.0541009	-0.430842	-0.380376	0.256115	0.53604	0.0831971
YOR155C	C	-0.416603	-0.462606	-0.479165	0.134037	0.245245	0.109872	-0.107771	-0.0264073	0.0267427	0.36686	0.247784	0.261925	0.621954	0.57714	0.634664	-0.367218	-0.363888	-0.141734	-0.195237	-0.154708	-0.10939	-0.070133	-0.101509	-0.229856
YER143W	C	-0.499855	-0.530864	-0.477446	0.212535	0.303864	0.177827	-0.151557	-0.266197	-0.242652	0.236389	0.18707	0.247314	0.657233	0.624565	0.553042	-0.278782	-0.124108	-0.105395	-0.202624	-0.058503	-0.102961	-0.0541596	-0.0829014	-0.0218322
YLR444C	C	-0.0435955	-0.66287	0.133307	-0.405983	-0.062179	-0.31942	0.174308	-0.0161956	-0.0287732	-0.0524681	0.780926	0.259428	0.196096	0.192844	0.143605	-0.228094	0.422098	-0.110599	0.0470878	0.158847	0.182603	-0.700228	0.283295	-0.34404
YML070W	C	-0.301634	-0.246194	-0.243194	0.368431	0.52817	0.542602	-0.395807	-0.360483	-0.255069	0.176372	0.151944	0.0971872	0.615477	0.559026	0.389235	-0.26887	-0.329702	-0.222596	-0.116667	-0.167434	-0.15108	-0.1155	-0.149435	-0.104779
YLR281C	C	-0.363647	-0.294387	0.07597	0.177258	0.0145108	-0.273638	-0.279588	-0.511785	-0.169584	0.524375	0.11581	-0.127743	0.625196	-0.230723	-0.0937866	-0.0538702	-0.0938609	-0.337854	-0.291857	0.78609	0.172134	0.365561	0.0189184	0.2465
YAL065C	C	-0.0708212	-0.0179754	0.0967071	0.227217	0.351338	0.820018	-0.911076	-0.166908	0.0972609	0.0547827	-0.0482353	-0.112127	0.31417	0.155035	0.224562	-0.254221	-0.374234	-0.200669	0.204728	0.25817	-0.379031	-0.0442715	-0.280595	0.0561751
YKL107W	C	0.344038	-0.157915	0.175135	0.186281	0.503131	0.246264	-0.0411465	-0.0812097	0.214082	-0.147347	-0.0721472	0.294591	0.424315	0.502503	0.44523	-0.558858	-0.0705281	-0.0216887	-0.188061	-0.285303	-0.415177	-0.51154	-0.407131	-0.377519
YJR160C	C	-0.53113	-0.0433336	0.103968	0.0650646	-0.0373003	-0.439119	-0.240785	-0.349819	0.196242	0.42871	0.489797	0.449179	0.226832	0.562782	0.620154	0.177987	-0.205927	-0.2482	-0.282054	-0.246251	-0.113297	-0.224939	-0.210332	-0.14823
YER058W	C	-0.858606	0.0447112	-0.204401	0.680083	-0.320961	-0.153131	0.111071	0.620502	-0.0190649	-0.387484	0.233823	0.150241	0.243265	0.0860538	0.303746	-0.394452	-6.70886e-05	0.246087	-0.218429	0.134171	-0.00988062	-0.241019	-0.0349329	-0.0113261
YIR018W	C	-0.227221	-0.241394	-0.21597	0.333918	0.355979	0.118592	0.22494	0.318251	0.169723	0.435143	0.133455	0.0538149	0.447349	0.48144	0.497188	-0.409016	-0.338284	-0.285686	-0.364424	-0.164801	-0.364972	-0.482745	-0.234965	-0.240313
YOR316C	C	-0.568928	-0.510284	-0.65226	-0.293843	-0.289205	-0.191625	0.243644	0.268424	0.269721	0.379315	0.356892	0.35984	0.471209	0.388095	0.433876	-0.195591	-0.169605	-0.0602065	-0.0857458	-0.0630949	-0.102294	0.0143829	0.0338266	-0.0365448
YBR201W	C	-0.323018	-0.459468	-0.419322	-0.078018	0.0155231	0.111217	-0.0288931	-0.218875	0.0720501	0.253427	0.312958	0.419655	0.475206	0.569457	0.80971	-0.0782616	-0.240695	-0.304658	-0.174112	-0.309824	-0.257635	0.0184051	-0.106863	-0.0579643
YML004C	C	-0.400184	-0.335734	-0.419716	0.348708	0.260556	0.271529	-0.303796	-0.230402	-0.329534	0.174091	0.226526	0.17071	0.615742	0.587033	0.651061	-0.271661	-0.115514	-0.275878	-0.145437	-0.0955327	-0.174124	-0.0138254	-0.0712268	-0.123391
YKL073W	C	-0.27489	-0.315567	-0.312129	-0.103354	-0.0859022	-0.0890692	0.252432	0.222515	0.216829	0.392635	0.45636	0.443657	0.4751	0.542973	0.542135	-0.265155	-0.222414	-0.298744	-0.256424	-0.301892	-0.277582	-0.262794	-0.226355	-0.252366
YLL025W	C	-0.466548	-0.54956	-0.187577	-0.0714505	-0.0041336	-0.103323	-0.245803	0.172495	-0.194791	0.213301	0.206266	0.0463908	0.638703	0.819289	0.562395	-0.247306	-0.396422	0.00779649	0.133875	-0.0128473	-0.00535742	-0.156261	-0.076551	-0.0825811
YEL041W	C	0.0856798	0.0932446	0.341242	0.182048	0.29813	0.130294	-0.00866202	-0.409291	-0.273766	0.0955773	0.0164202	0.202989	0.607552	0.482379	0.655945	-0.0541805	-0.329567	-0.306091	-0.480304	-0.421832	-0.111861	-0.219045	-0.189994	-0.386904
YBR001C	C	-0.641523	-0.569183	-0.622311	0.198446	0.264396	0.314355	-0.0164639	-0.124273	-0.119399	0.157558	0.281581	0.32078	0.445057	0.458552	0.437935	-0.286411	-0.174009	-0.384368	-0.0458871	-0.0103594	-0.0535761	0.0827369	0.0537761	0.032592
YIR020W-A	C	0.329049	-0.0438937	-0.0958155	-0.134897	0.705118	-0.22822	-0.215623	-0.475733	-0.271691	0.0389125	0.222891	0.285255	0.34625	0.212933	-0.291194	-0.405384	-0.668927	0.17765	0.315064	-0.0864349	-0.114311	-0.153616	0.0675179	0.485102
YHR021W-A	C	-0.0137086	0.193931	0.227588	0.0283275	-0.0270684	-0.265651	0.0388222	0.0444388	-0.264735	0.113396	0.281467	0.242321	0.860507	0.603863	0.0739848	-0.480918	-0.49728	0.0188307	-0.287516	-0.101172	-0.163493	-0.179488	-0.550852	0.104406
YPL028W	C	-0.617629	-0.622151	-0.601001	-0.475922	-0.414883	-0.328404	-0.042093	-0.0168419	0.0424713	0.320407	0.269511	0.185802	0.410712	0.403777	0.298335	0.0907966	0.0636823	0.138146	0.131282	0.130559	0.169242	0.192199	0.109551	0.162452
YKL115C	C	-0.36128	0.310853	-0.0460057	-0.123762	-0.0312125	-0.128564	-0.124824	-0.196647	-0.152562	0.24548	-0.978929	0.276039	0.299171	0.0113442	0.464995	-0.490131	0.129337	0.0710142	0.0385554	0.373382	0.192535	-0.25915	0.433026	0.0473347
YJL045W	C	0.0562019	0.256441	0.392253	0.596071	0.527177	0.402634	-0.103063	-0.0302073	0.137837	-0.0706506	0.126789	0.0171623	0.300406	0.20073	0.240239	-0.440835	-0.24578	-0.244626	-0.147012	-0.34767	-0.434742	-0.231528	-0.570004	-0.387821
YJR039W	C	-0.363164	-0.546687	-0.458583	0.16618	0.335274	0.304659	-0.121269	-0.185945	-0.0289444	0.150948	0.0233378	0.264745	0.547247	0.64135	0.67375	-0.131547	-0.200419	-0.233544	-0.145694	-0.166559	-0.124063	-0.246667	-0.10066	-0.0537455
YPL035C	C	-0.26991	-0.336717	0.0818096	0.169388	-0.232979	0.28519	0.189558	0.300739	-0.215332	0.227624	0.574268	0.219295	0.0516212	-0.0183355	0.71004	-0.0453577	0.46496	-0.171918	-0.237224	-0.331164	-0.472048	-0.266211	-0.220185	-0.457112
YDR079W	C	0.0148897	-0.229941	-0.228714	0.0782614	-0.226638	-0.139087	0.192642	-0.0589291	-0.848902	-0.258245	-0.329059	0.455434	0.291625	0.24547	0.330527	0.307203	0.525999	-0.260879	-0.211524	0.168213	-0.249075	0.16946	0.454324	-0.193057
YMR135C	C	-0.240323	-0.231141	-0.388935	0.513224	0.607626	0.693712	-0.34836	-0.34871	-0.383268	0.110367	0.140278	0.0887103	0.36907	0.405049	0.194798	-0.270462	-0.244488	-0.316449	-0.169525	-0.056791	-0.10669	-0.0232679	0.0536517	-0.0480785
YER159C	C	-0.358713	-0.679423	-0.329845	-0.103095	-0.308205	-0.275794	0.223685	0.061145	-0.249781	0.165704	0.441144	0.579916	0.35147	0.381036	0.604439	-0.186756	0.0771598	-0.375203	0.0675574	0.0599049	0.0383582	0.0831683	-0.0996838	-0.168189
YJR156C	C	-0.197044	-0.165815	-0.0738794	-0.0759348	0.053769	-0.0539994	0.264282	0.270126	-0.0341367	0.490494	0.247668	0.218418	0.561377	0.327039	0.633507	-0.681421	-0.298386	0.02311	-0.235599	-0.125908	-0.119637	-0.292978	-0.483775	-0.251278
YFL016C	C	-0.204787	-0.376792	-0.186974	0.567499	0.594042	0.523574	-0.393474	-0.344137	-0.32484	0.0777041	-0.0186982	-0.047035	0.528599	0.456773	0.389877	-0.23526	-0.163373	-0.224721	-0.192659	-0.0632342	0.0190207	-0.100531	-0.102633	-0.177942
YBR076C-A	C	-1.06	-0.126146	-0.438378	0.506186	0.183343	0.423907	-0.15071	0.112061	-0.349502	-0.0547474	0.528586	0.0328717	0.0799147	0.00480476	0.129085	-0.0240375	-0.195739	0.10349	0.113835	0.017856	0.234904	0.0265781	0.0661356	-0.164294
YDR073W	C	-0.378617	-0.471908	-0.391722	0.370154	0.394982	0.436567	-0.0590541	-0.233114	-0.155997	0.331287	0.307875	0.29042	0.297838	0.510795	0.502417	-0.433889	-0.211248	-0.201215	-0.0920264	-0.246194	-0.104825	-0.10218	-0.175132	-0.185213
YDR005C	C	-0.186716	-0.343394	-0.230035	-0.0696928	-0.0924569	-0.163782	0.257784	0.147062	0.222383	0.39692	0.479512	0.405479	0.48177	0.528909	0.521053	-0.38182	-0.450936	-0.239092	-0.182895	-0.263291	-0.189336	-0.207236	-0.236728	-0.203462
YLR123C	C	-0.0891655	-0.367014	-0.0722326	-0.162263	0.240715	0.316218	0.0641817	-0.325877	-0.000636156	-0.172462	0.25383	0.19036	-0.113564	0.235803	0.189672	-0.320945	-1.06791	0.341927	0.325608	-0.00390253	0.22271	0.167778	-0.218636	0.36581
YLR304C	C	0.117172	0.113138	0.0725711	0.494044	0.614299	0.678785	-0.568441	-0.676414	-0.534939	-0.105058	-0.046842	-0.111415	0.201714	0.173775	0.0657221	-0.163867	-0.205891	-0.206296	0.031528	-0.0466933	0.0031884	0.0179921	0.040198	0.0417283
YNL074C	C	-0.385761	-0.210821	-0.197438	0.476856	0.543593	0.568535	-0.106732	-0.192276	-0.110764	0.10801	0.123962	0.149266	0.449098	0.504032	0.449699	-0.249121	-0.323025	-0.339768	-0.247728	-0.201207	-0.214298	-0.216433	-0.222559	-0.155118
YOR338W	C	-0.472404	-0.446686	-0.437286	-0.208597	0.0245924	0.0826066	0.200898	0.195149	0.255742	0.414372	0.384727	0.408535	0.461352	0.478938	0.387265	-0.387894	-0.428529	-0.221655	-0.0528429	-0.0340884	-0.0477204	-0.169053	-0.224615	-0.162807
YBR047W	C	0.00339044	-0.551161	-0.453855	0.0331353	0.0985533	0.106211	0.303361	0.136706	0.0399951	0.0937393	0.334576	0.0131293	0.55133	0.41939	0.642261	0.0354815	-0.0441061	-0.250831	-0.21134	-0.331569	0.0500248	-0.649298	-0.24056	-0.128565
YNL277W	C	-0.583676	-0.383844	-0.454724	0.115381	0.19596	0.142973	0.646102	0.555612	0.748078	0.348914	-0.0136568	-0.10239	-0.000259469	-0.195008	-0.0214333	-0.234308	-0.206677	-0.033027	-0.124273	-0.117518	-0.032437	-0.0688352	-0.0910771	-0.0898784
YGL149W	C	-0.315929	0.24253	-0.290945	0.0686859	-0.189248	-0.174406	0.61211	0.00234026	-0.542383	0.155011	0.0446849	0.419968	0.458853	0.437739	0.230799	-0.00631301	0.0276986	-0.3244	-0.207897	0.379987	0.0180728	-0.143422	-0.517762	-0.385775
YML054C	C	-0.307743	-0.512627	-0.275029	0.508793	0.786141	0.69282	-0.188764	-0.409438	0.0170045	-0.0310577	-0.029136	-0.128582	0.286451	0.268647	0.277202	-0.140759	-0.0672347	-0.0822626	-0.0114318	-0.0990649	-0.222538	-0.0891732	-0.128431	-0.113785
YLR211C	C	-0.184531	-0.3568	-0.413182	0.396947	-0.00454041	0.237047	0.114131	0.177037	-0.118458	0.0456867	-0.0226935	0.217759	0.457158	0.632387	0.594216	0.0509729	0.165616	-0.223984	-0.305866	-0.185997	-0.14356	-0.549249	-0.123102	-0.456995
YKR049C	C	-0.341647	-0.375644	-0.361627	0.143199	0.280312	0.179247	-0.286245	-0.156032	0.0150356	0.298687	0.223266	0.028495	0.703849	0.706506	0.51698	-0.142736	-0.264424	-0.161549	-0.304823	-0.0760631	-0.116027	-0.229868	-0.22127	-0.0576218
YFL053W	C	-0.694592	-0.641255	-0.466193	-0.640345	-0.110236	-0.230902	0.138841	0.0731009	0.121719	0.277672	-0.279835	0.190629	0.338028	0.264936	0.125491	0.228489	0.0508025	0.230735	0.0525531	0.0561297	0.173903	0.281174	0.154559	0.304598
YNL335W	C	-0.165073	-0.0890656	0.417722	-0.18316	0.441476	0.206517	0.342933	-0.298795	-0.270458	0.138246	0.113084	0.0750674	0.194131	0.840547	0.169002	-0.300281	-0.162349	-0.329876	-0.577504	-0.28236	0.186787	-0.110887	-0.0806269	-0.275075
YIL066C	C	-0.044606	-0.207791	-0.311459	0.18673	0.353435	0.272643	-0.0906402	-0.469165	-0.330317	0.410399	0.227937	0.286611	0.404883	0.665378	0.512479	-0.298088	-0.126531	-0.25892	-0.147531	-0.218381	-0.150692	-0.299384	-0.264565	-0.102424
YIR003W	C	-0.364963	-0.372761	-0.329844	0.344094	0.387847	0.293367	-0.175893	-0.316408	-0.278778	0.21138	0.307349	0.223809	0.496976	0.567088	0.552436	-0.228865	-0.265178	-0.281038	-0.18433	-0.0889228	-0.172492	-0.146059	-0.0715076	-0.10731
YML101C-A	C	-0.138354	-0.33477	-0.0595796	0.0902686	0.0680067	0.233171	-0.0113918	0.358021	0.0508154	0.550717	0.0276037	0.0883735	0.197185	-0.0449453	0.21939	-0.446583	-0.402386	0.464127	-0.398269	0.237341	0.165212	-0.123917	0.0718881	-0.861927
YLR164W	C	-0.257206	-0.204753	0.129375	0.433286	0.419577	0.683711	-0.109834	-0.196127	-0.075056	-0.109564	-0.0882789	-0.121959	0.467518	0.500968	0.211386	-0.266949	-0.0157195	0.199678	-0.408258	-0.265645	-0.379049	0.145297	-0.366767	-0.325631
YFL040W	C	-0.235887	-0.578048	-0.502601	-0.0533332	0.0368628	0.21808	-0.170481	-0.245981	-0.177522	0.118053	0.455692	0.44543	0.478907	0.481183	0.558804	-0.358398	-0.155362	-0.0297218	-0.0874857	-0.314443	0.154275	-0.081775	-0.0629511	0.106705
YNR066C	C	-0.11387	0.0229287	0.116837	0.210484	0.359992	0.255268	-0.226121	-0.226362	-0.367523	0.1981	0.132173	0.284252	0.493425	0.524812	0.642861	-0.161041	-0.205618	-0.0921968	-0.247051	-0.389345	-0.464326	-0.322346	-0.0774708	-0.347863
YFL042C	C	-0.383934	-0.465291	-0.462086	0.204051	0.326772	0.316495	-0.0897105	-0.0752644	-0.122903	0.127993	0.268541	0.214395	0.57306	0.5923	0.580116	-0.159655	-0.139372	-0.253354	-0.210647	-0.0950553	-0.199963	-0.208748	-0.163869	-0.173871
YBR223C	C	-0.376905	-0.420445	-0.349737	0.406498	0.469601	0.378594	-0.257575	-0.381037	-0.34905	0.262275	0.0125854	0.171181	0.401565	0.567471	0.477782	-0.0891903	-0.280273	-0.145962	-0.0872009	-0.116244	-0.0271116	-0.100503	0.0579358	-0.224253
YMR255W	C	-0.109283	-0.316613	-0.182929	0.513848	0.290923	0.313851	-0.0471106	0.176119	-0.359328	0.166957	0.447285	0.382606	0.179906	0.399102	0.496975	-0.398442	-0.270855	-0.428786	-0.295044	-0.120839	-0.381019	-0.124809	-0.139091	-0.193424
YDR381C-A	C	-0.295632	0.0869116	-0.276469	0.0830128	-0.511747	-0.657528	0.0581381	0.476175	-0.627083	0.0427367	0.320467	0.53582	0.260902	0.506872	0.141881	-0.0527499	-0.0590288	-0.0739538	-0.0899391	0.132154	-0.0948733	0.0626215	0.0951839	-0.063873
YNL333W	C	0.166037	-0.306954	0.237151	-0.0863436	-0.138778	0.0463729	-0.145951	-0.084093	-0.48949	0.298781	0.248284	0.16359	0.667841	0.651926	0.289906	-0.11279	-0.587017	-0.211115	-0.137528	0.166454	-0.408298	-0.259288	-0.00135779	0.0326584
YHL002W	C	-0.280186	-0.345974	-0.324163	0.184382	0.303684	0.206123	-0.0671321	-0.144661	-0.20549	0.273578	0.220539	0.280152	0.565688	0.638074	0.594535	-0.293245	-0.326689	-0.289675	-0.182242	-0.208051	-0.218523	-0.224121	-0.0883348	-0.0682675
YJL056C	C	0.172451	0.105561	0.223507	-0.0033339	-0.104751	-0.287071	0.398957	0.33527	0.316411	0.300674	0.285285	0.259628	0.328434	0.359075	0.387559	-0.282015	-0.290261	-0.347264	-0.26539	-0.313548	-0.27774	-0.468089	-0.468683	-0.364666
YKR020W	C	-0.505298	-0.253887	-0.362367	-0.0512552	-0.0613226	-0.13813	0.193223	0.155337	-0.465805	0.281126	0.251011	0.456484	0.497238	0.575605	0.561472	-0.172709	-0.0006093	-0.312169	-0.124804	0.0971153	-0.307975	-0.140907	-0.124832	-0.0465433
YBL073W	C	-0.591615	-0.103819	-0.285265	-0.293083	-0.694564	0.246989	-0.0725763	0.210242	-0.265114	-0.142267	0.401082	0.373416	0.145345	0.572827	0.171974	-0.144877	0.16536	-0.0715233	0.190652	0.207943	0.119796	0.154601	0.148377	-0.4439
YGR066C	C	0.257599	0.130728	0.216744	0.144798	0.523507	0.223121	-0.0493857	0.300535	-0.121036	-0.147386	0.344564	-0.0340736	0.0135958	0.282554	0.122923	0.142899	-0.069189	-0.0216631	0.0502496	-0.907465	-0.130603	-0.598284	-0.284397	-0.390336
YFR022W	C	-0.203732	-0.123484	-0.160044	0.340481	0.274966	0.27317	-0.292359	-0.22527	-0.182882	0.0164497	0.160504	0.0358755	0.641359	0.697716	0.612939	-0.33955	-0.247914	-0.260683	-0.285841	-0.226766	-0.193584	-0.149382	-0.0811364	-0.0808328
YPL232W	C	-0.402344	-0.381789	-0.469463	0.339969	0.294474	0.206775	-0.129897	-0.171772	-0.181725	0.283007	0.350194	0.273464	0.531687	0.5434	0.517429	-0.173538	-0.206731	-0.1647	-0.21229	-0.147097	-0.143569	-0.185179	-0.209188	-0.161117
YDR512C	C	-0.142111	-0.679814	-0.455916	0.557667	0.539479	0.124037	-0.294513	-0.0333875	-0.490822	0.276172	-0.273699	0.327693	0.229841	0.325006	0.289097	-0.0261013	0.079431	-0.143243	-0.175668	0.0902278	-0.00845221	0.113139	-0.0286664	-0.199397
YJL166W	C	0.20823	0.0742926	0.0944615	0.662282	0.612013	0.669973	-0.625254	-0.335821	-0.311686	-0.102638	-0.207436	-0.275079	0.0355092	0.0817224	-0.115673	-0.273416	-0.232389	-0.102768	-0.108425	0.046954	-0.0310503	0.111786	0.117126	0.00728619
YCL039W	C	-0.450424	-0.424086	-0.351744	0.212459	0.269819	0.250317	-0.180812	-0.213597	-0.255518	0.185229	0.183754	0.0955078	0.568438	0.655587	0.594153	-0.218437	-0.329882	-0.206012	-0.0997674	0.00808828	-0.0885276	-0.126924	-0.0686193	-0.00900018
YDL206W	C	-0.249108	-0.0206316	-0.323033	0.437321	0.42778	0.443956	-0.11675	-0.266135	-0.182714	0.0612462	0.0879332	0.199327	0.439808	0.488038	0.615173	-0.134635	-0.231749	-0.118058	-0.212583	-0.391634	-0.335709	-0.232171	-0.218821	-0.166853
YDL059C	C	-0.570899	-0.0641773	-0.0894549	-0.0385397	0.122986	-0.0137895	0.126584	0.203122	-0.187993	0.463831	0.0159222	0.267211	0.555377	0.663297	0.46193	-0.514977	-0.275906	-0.138031	-0.141236	-0.115195	-0.215239	-0.210373	-0.105035	-0.199416
YNR069C	C	0.0546267	-0.131993	0.0228429	-0.299054	-0.137345	-0.347214	0.267268	0.339471	0.218317	0.220324	0.329441	0.456682	0.469412	0.408111	0.535871	-0.290638	-0.396666	-0.281907	-0.292212	-0.336331	-0.115814	-0.246792	-0.216847	-0.229553
YDR169C	C	-0.224617	-0.193311	-0.254624	0.485718	0.43082	0.341053	-0.102947	-0.134733	-0.17487	0.215528	0.220314	0.165495	0.442952	0.473548	0.538839	-0.372563	-0.297155	-0.411704	-0.250136	-0.212397	-0.220513	-0.0812103	-0.180062	-0.203427
[truncated: 342 more rows]

## Sheet: notes
ShinyGO 0.76.3
FDR cutoff 0.05
Pathway minimum size 2
Checked boxes to remove redundance and abbreviate pathways
Background: all genes identified in the RNAseq data

## Sheet: Cluster A
Cluster A
[truncated: 120 more rows]

## Sheet: Cluster B
Cluster B
[truncated: 93 more rows]

## Sheet: Cluster C
Cluster C
[truncated: 72 more rows]

## Sheet: Cluster D
Cluster D
[truncated: 86 more rows]
